# Supplementary material for: Single-cell profiling of Anopheles gambiae spermatogenesis defines the onset of meiotic silencing and premeiotic overexpression of the X chromosome
Source: Commun Biol. 2023 Aug 15;6:850. doi: 10.1038/s42003-023-05224-z (PMC10427639; doi:10.1038/s42003-023-05224-z)
Supplement: Supplementary file 4 — Supplementary Data 1 [file 42003_2023_5224_MOESM4_ESM.xlsx]

## Sheet: All_significant_features
FeatureID	Chromosome	HC Average	HC Log2 Fold Change	HC P-Value	GSC Average	GSC Log2 Fold Change	GSC P-Value	P-Spg Average	P-Spg Log2 Fold Change	P-Spg P-Value	L-Spg/P-Spc Average	L-Spg/P-Spc Log2 Fold Change	L-Spg/P-Spc P-Value	Spc Average	Spc Log2 Fold Change	Spc P-Value	L-Spc/E-Spt Average	L-Spc/E-Spt Log2 Fold Change	L-Spc/E-Spt P-Value	L-Spt Average	L-Spt Log2 Fold Change	L-Spt P-Value	Spz Average	Spz Log2 Fold Change	Spz P-Value
AGAP028393	Mitochondrial	7.68696	1.18683	0.774424	2.95007	0.162146	1	3.20562	0.330886	0.420514	1.81938	-0.62416	0.000836962	1.70977	-0.835015	3e-06	1.78795	-0.67239	0.000162627	6.04621	1.36636	3.75e-07	21.3835	3.34683	2.21e-25
AGAP028391	Mitochondrial	182.565	0.727201	0.840495	53.9505	-0.629828	1	68.6364	-0.233039	0.777379	68.2283	-0.294724	0.0951258	59.334	-0.626759	0.00011879	69.4604	-0.270111	0.112273	125.946	0.70739	0.00758824	517.271	2.89991	1.36e-21
AGAP028370	Mitochondrial	37.2818	1.489	0.666586	10.3252	0.0328009	1	19.9926	1.09235	0.00131961	8.01347	-0.35618	0.0468811	7.07918	-0.662544	8.52e-05	7.96685	-0.377675	0.0257487	13.8452	0.548836	0.0582741	58.8701	2.78842	7.01e-18
AGAP028386	Mitochondrial	14.6052	1.60244	0.646064	3.48644	-0.0792944	1	5.25353	0.576214	0.13678	3.16807	-0.22484	0.242931	2.86116	-0.474703	0.0086824	2.86375	-0.420348	0.0113921	4.39187	0.316963	0.33404	21.1629	2.74952	1.45e-17
AGAP028373	Mitochondrial	14.6052	2.01975	0.494791	2.63718	-0.0597001	1	3.59477	0.439116	0.235158	2.35899	-0.236206	0.214591	2.30559	-0.324343	0.116472	2.12508	-0.438004	0.00802395	2.86414	0.102237	0.87183	15.3035	2.68988	1.24e-16
AGAP028360	Mitochondrial	5.76522	1.39492	0.732829	1.25154	-0.448078	1	3.03537	0.88138	0.0103946	1.67525	-0.0182649	1	1.4486	-0.336658	0.103146	1.16861	-0.688564	2.38e-05	1.65434	-0.035256	1	9.30617	2.62564	3e-15
AGAP028387	Mitochondrial	41.894	1.23078	0.737128	15.8678	0.22693	1	17.288	0.419011	0.303936	11.4023	-0.249799	0.17667	10.2867	-0.504325	0.00375692	11.0389	-0.31834	0.0589278	19.6663	0.638576	0.0199571	67.9419	2.53563	1.6e-14
AGAP028382	Mitochondrial	12.2991	1.56269	0.661584	4.29101	0.420415	1	6.76635	1.18041	0.000482944	3.61229	0.295319	0.0907361	2.71326	-0.295486	0.180196	1.8473	-0.950351	7.38e-09	1.19574	-1.43352	6.77e-05	16.7649	2.59307	1.61e-14
AGAP028364	Mitochondrial	109.155	0.922358	0.803302	43.4464	-0.00498439	1	54.8167	0.401277	0.324922	42.4765	0.0306138	0.947274	35.2522	-0.368753	0.0515787	32.3927	-0.482657	0.00254843	46.403	0.157702	0.704949	202.571	2.41517	5.61e-13
AGAP028371	Mitochondrial	73.4105	0.541971	0.874892	37.7698	-0.0169579	1	51.4651	0.505041	0.191854	36.1807	-0.0244206	1	30.876	-0.370727	0.0502704	29.1116	-0.437291	0.00677359	41.2937	0.180835	0.640839	174.832	2.38954	1.37e-12
AGAP028366	Mitochondrial	107.233	1.09417	0.76974	37.0099	-0.0390474	1	60.6199	0.762245	0.0322042	38.3524	0.097209	0.649102	30.5909	-0.379504	0.0445253	26.9038	-0.571439	0.000333525	40.4131	0.155296	0.715115	162.844	2.28213	4.87e-11
AGAP028380	Mitochondrial	14.9896	1.20337	0.758561	4.78268	-0.0630765	1	9.81145	1.07192	0.00148974	5.58067	0.282965	0.0990331	4.46374	-0.174012	0.532963	2.97297	-0.890603	3.02e-08	2.30425	-1.11681	0.00136619	21.935	2.30981	4.87e-11
AGAP028389	Mitochondrial	7.30262	1.25643	0.760925	2.1902	-0.121344	1	3.84286	0.75328	0.0284246	2.6013	0.216513	0.228763	2.11041	-0.215318	0.38491	1.656	-0.636208	7.13e-05	1.26889	-0.916963	0.00913433	10.4918	2.298	4.87e-11
AGAP028369	Mitochondrial	0.768696	2.02453	0.803302	0.134094	-0.262101	1	0.462116	1.24797	0.00125666	0.215846	0.103164	0.706952	0.16288	-0.487655	0.0399749	0.15594	-0.511174	0.0140027	0.222266	0.13883	0.799358	0.841002	2.15632	2.32e-06
AGAP003489	2R	0.384348	0.214952	1	0.402282	-0.16188	1	0.413472	-0.207529	0.95714	0.385738	-0.396319	0.0402054	0.411411	-0.327217	0.156784	0.500651	0.0915216	0.680427	0.686493	0.563856	0.0555846	1.73026	1.94926	3.6e-06
AGAP011442	3L	0	-0.57473	1	0.22349	-0.689666	1	0.131338	-1.64372	0.00512886	0.270852	-0.759197	9.36e-05	0.393626	-0.108078	0.819686	0.522748	0.487492	0.00454753	0.33762	-0.300856	0.615032	1.53724	1.99416	5.5e-06
AGAP011441	3L	0.384348	-0.107795	1	0.357584	-0.637865	1	0.116745	-2.34692	3.24e-05	0.379472	-0.816013	6.89e-06	0.561654	-0.139977	0.680347	0.748136	0.462349	0.00372252	0.779339	0.410947	0.180505	1.94395	1.77972	7.46e-05
AGAP008185	3R	0	0.682862	1	0.089396	-0.432204	1	0.170253	0.010825	1	0.154574	-0.204367	0.463833	0.150242	-0.302322	0.333727	0.16036	-0.141555	0.623327	0.247588	0.5711	0.113728	0.654878	2.03207	8.84e-05
AGAP029054	3R	0	6.42646	1	0	3.72359	1	0	0.53402	1	0	-2.61657	0.783555	0	-3.43615	0.388175	0	-2.80641	0.525469	0	-0.291474	1	0.124082	9.54522	0.00036057
AGAP011823	3L	0	-0.888813	1	0.625772	0.321903	1	0.612912	0.268795	0.530654	0.515942	0.00865467	1	0.484426	-0.130693	0.711148	0.476029	-0.147894	0.513286	0.354501	-0.556699	0.182881	1.5786	1.69312	0.000427856
AGAP008507	3R	9.22436	-0.417977	0.965971	5.40846	-0.831395	1	0.890181	-3.4265	6.08e-11	3.28852	-1.7692	1.02e-25	7.73163	-0.393422	0.0319347	12.7694	0.676107	2.47e-06	25.8504	1.65107	6.75e-13	24.9819	1.48327	0.00326665
AGAP008970	3R	0.384348	0.280457	1	0.44698	0.0418567	1	0.364828	-0.323823	0.763108	0.476951	0.0825976	0.733457	0.463364	0.031502	1	0.424891	-0.1413	0.549978	0.196945	-1.25025	0.00135467	1.28908	1.56128	0.00426934
AGAP028383	Mitochondrial	0.384348	2.14691	0.898544	0.178792	0.771846	1	0.277269	1.2263	0.00576313	0.145522	0.295755	0.238435	0.127308	0.0372545	1	0.0726039	-0.985901	3.26e-05	0.050643	-1.28947	0.0152724	0.427394	1.87156	0.00466677
AGAP002422	2R	0	6.86703	1	0	4.16416	1	0	0.974593	1	0	-2.176	0.821166	0	-2.99558	0.393057	0.000631338	-1.25892	0.961306	0	0.149099	1	0.0827215	7.99773	0.00664923
AGAP007675	2L	0.384348	-2.22356	1	1.20685	-1.11661	1	0.291863	-3.17967	2.03e-09	1.37167	-1.12263	9.46e-12	2.52697	-0.057876	0.917414	3.52602	0.648179	8e-06	3.48592	0.456659	0.116434	6.78316	1.43936	0.00664923
AGAP012340	3L	1.15304	-0.563274	1	2.1455	0.355307	1	0.836673	-0.995616	0.0472032	1.36331	-0.344133	0.0465436	1.56561	-0.105026	0.77375	1.85171	0.243997	0.137334	1.66559	0.021455	1	4.20501	1.4083	0.00664923
AGAP009568	3R	0.384348	-2.05747	1	2.77128	0.223432	1	0.768572	-1.62027	0.000811941	1.67942	-0.582468	0.000388603	2.17922	-0.130711	0.685491	2.87069	0.4474	0.00279823	2.64187	0.204183	0.582184	5.72157	1.35485	0.0124632
AGAP000305	X	1.92174	8.25935	0.0342975	0	2.76207	1	0	-0.427506	1	0	-3.5781	0.273166	0	-4.39768	0.0882275	0.00189401	-1.64594	0.707354	0.00844049	0.868991	0.460787	0.172336	6.41277	0.0159108
AGAP002692	2R	0.384348	0.565206	1	0.402282	0.189503	1	0.160524	-1.21872	0.0337131	0.331429	-0.230685	0.304124	0.397838	0.1354	0.711148	0.354812	-0.107989	0.685755	0.379822	0.0250207	1	0.985764	1.45389	0.0195326
AGAP004017	2R	0	7.21495	1	0	4.51209	1	0	1.32252	1	0	-1.82807	0.928378	0.000468045	-1.51015	0.846591	0	-2.01791	0.768948	0	0.497022	1	0.0620411	7.61922	0.0220688
AGAP005472	2L	0.384348	2.05416	0.915915	0.22349	0.943613	1	0.111881	-0.212406	0.977023	0.122545	-0.158425	0.599599	0.15071	0.28298	0.369988	0.123742	-0.145882	0.623819	0.0196945	-2.65273	2.33e-06	0.392927	1.64154	0.0220688
AGAP028375	Mitochondrial	0.384348	5.76749	0.318268	0	2.04078	1	0.0145931	0.923967	0.530654	0.00696279	-0.581636	0.453301	0.0042124	-1.56674	0.0309135	0.0107327	0.152013	0.925132	0.0253215	1.57794	0.0559123	0.075828	3.2384	0.0220688
AGAP028564	3R	0	6.35246	1	0	3.64959	1	0	0.46002	1	0.00348139	0.30943	0.845259	0.00140413	-1.27569	0.601162	0.000631338	-1.80641	0.301125	0	-0.365475	1	0.0689346	5.43479	0.0220688
AGAP009176	3R	0.768696	0.227301	0.984537	0.402282	-0.736186	1	0.442658	-0.695547	0.229178	0.652413	-0.162753	0.439707	0.755424	0.138178	0.671582	0.756974	0.123926	0.539149	0.239147	-1.62045	1.2e-05	1.73715	1.33704	0.0291901
AGAP003967	2R	0	1.83833	1	0	-0.864532	1	0.0340506	-1.03183	0.307407	0.0480432	-0.839272	0.00496717	0.0903327	0.367295	0.328048	0.0782859	0.0279259	1	0.0703374	-0.0979943	1	0.261951	1.87189	0.0397092
AGAP001296	2R	0.384348	-1.59182	1	1.60913	-0.0800945	1	1.4058	-0.261542	0.828193	1.89179	0.238788	0.166362	1.58995	-0.114179	0.736786	1.45145	-0.274087	0.106535	1.55024	-0.118347	0.999009	3.87412	1.25266	0.0420295
AGAP005611	2L	0	8.08942	1	0	5.38656	1	0	2.19699	1	0	-0.953605	1	0	-1.77319	0.82229	0	-1.14344	1	0	1.37149	1	0.0344673	7.88225	0.0481355
AGAP028390	Mitochondrial	0	3.7086	1	0	1.00573	1	0.0340506	0.899305	0.418635	0.0229772	0.195259	0.732608	0.0168496	-0.454504	0.467698	0.0176775	-0.300412	0.510354	0.0196945	0.0738105	1	0.0896149	2.29729	0.0531013
AGAP005908	2L	1.15304	-1.01419	1	2.01141	-0.188901	1	0.705335	-1.70121	0.000420151	1.48655	-0.742444	4.82e-06	2.10433	-0.141934	0.648835	2.61563	0.312555	0.045367	4.22869	0.996452	6.4e-05	5.06669	1.21456	0.0570308
AGAP028377	Mitochondrial	0	5.58692	1	0.044698	3.92712	0.99999	0.00972875	1.36691	0.490353	0.00557023	0.100843	1	0.00280827	-1.18822	0.287852	0.00315669	-0.831499	0.374291	0.00844049	1.00226	0.49639	0.0551477	3.76678	0.0570308
AGAP027998	3L	0	-0.737657	1	0.402282	-0.113821	1	0.238354	-0.960059	0.0928277	0.32377	-0.646563	0.000521164	0.463364	0.0037974	1	0.562522	0.401642	0.0171612	0.447346	-0.0469239	1	1.10985	1.31296	0.0601242
AGAP028201	3R	0.768696	3.1852	0.548033	0	-1.10797	1	0.0340506	-1.27875	0.118649	0.0473469	-1.14581	1.32e-05	0.0664624	-0.668597	0.0147812	0.125005	0.65608	0.00271995	0.236334	1.52979	4.03e-06	0.268845	1.64767	0.0601242
AGAP000790	X	0	7.21495	1	0	4.51209	1	0.00486438	2.46002	0.341525	0	-1.82807	0.927748	0.000468045	-1.51015	0.843631	0	-2.01791	0.767331	0	0.497022	1	0.0551477	6.88225	0.0613572
AGAP011769	3L	0	0.209838	1	0.178792	-0.167009	1	0.0826944	-1.49521	0.0191433	0.160144	-0.725128	0.000545627	0.246192	0.060645	0.931306	0.321982	0.620117	0.000563298	0.101286	-1.26141	0.00406414	0.613518	1.41846	0.0702312
AGAP011822	3L	0.384348	1.35246	0.949907	0.312886	0.656369	1	0.252948	0.246599	0.649473	0.218631	0.0131937	1	0.211088	-0.0650125	0.941582	0.215918	-0.0113966	1	0.0900319	-1.28571	0.0042857	0.55837	1.42602	0.076539
AGAP007181	2L	3.84348	0.399529	0.915943	1.78792	-0.402036	1	0.841537	-1.49204	0.00225401	1.69753	-0.567779	0.000628224	2.36597	0.0482906	0.941582	2.77789	0.371771	0.016149	2.18609	-0.0906354	1	5.12873	1.18397	0.0823713
AGAP028361	Mitochondrial	0	5.03053	1	0.044698	3.35681	1	0.0194575	1.58031	0.213522	0.0139256	1.11678	0.0497795	0.00514849	-0.888664	0.324724	0.00189401	-2.11307	0.00311099	0.005627	-0.0435465	1	0.0551477	3.0749	0.0823713
AGAP007312	2L	0	8.35246	1	0	5.64959	1	0	2.46002	1	0	-0.69057	1	0	-1.51015	0.778878	0	-0.880408	1	0	1.63453	1	0.0275738	7.61922	0.0857735
AGAP006379	2L	0	-0.0779969	1	0.044698	-1.78003	1	0.0291863	-3.15805	3.54e-06	0.0946939	-1.90451	1.87e-19	0.276146	-0.129686	0.756144	0.442568	0.896847	5.01e-08	0.528938	0.932794	0.00129308	0.703133	1.31934	0.0861283
AGAP028374	Mitochondrial	0	3.38898	1	0.134094	2.71413	0.664976	0.0972875	2.0868	0.000893739	0.0327251	0.448136	0.301614	0.0187218	-0.688653	0.192103	0.0138894	-1.10101	0.00800404	0.0196945	-0.262715	1	0.110295	2.25547	0.0931797
AGAP029877	3R	0	4.18253	1	0	1.47967	1	0.00486438	-0.693786	0.838587	0.00905162	-0.828074	0.166202	0.00795676	-1.20812	0.0538741	0.0265162	1.28282	0.00338453	0.011254	-0.147883	1	0.0827215	2.71233	0.094019
AGAP003656	2R	1.53739	1.80032	0.740334	0.312886	-0.222623	1	0.102152	-1.94412	0.000700475	0.273637	-0.681018	0.000308779	0.445579	0.25896	0.286397	0.475398	0.358792	0.0381375	0.236334	-0.780088	0.0503926	0.930617	1.27166	0.0940838
AGAP029862	2R	3.84348	8.96389	0.00724134	0	2.44796	1	0	-0.741614	1	0.00417767	-0.883215	0.811362	0.0042124	-1.07575	0.695452	0.00126268	-2.43295	0.14706	0	-1.56711	1	0.124082	4.73786	0.101845
AGAP001780	2R	1.53739	0.104528	0.957546	1.92201	0.546589	1	1.12854	-0.201707	0.952571	1.48238	0.269352	0.116949	1.30397	0.0220547	1	1.11999	-0.274157	0.113133	0.635851	-1.06601	0.00219694	2.81942	1.16399	0.10363
AGAP001899	2R	0	2.13522	1	0	-0.56764	1	0.0243219	-1.15273	0.230987	0.0522209	-0.335034	0.321165	0.0613139	-0.0567191	1	0.0808113	0.52201	0.0457348	0.011254	-2.24518	0.00133103	0.193017	1.72901	0.107599
AGAP009550	3R	0.384348	-1.90352	1	0.983356	-1.08034	1	0.481573	-2.14049	1.97e-05	1.55758	-0.527206	0.00163896	2.24615	0.181448	0.478121	2.63079	0.489737	0.00112667	0.709001	-1.60853	3.85e-06	4.48764	1.14692	0.112594
AGAP004936	2L	0	4.00196	1	0	1.29909	1	0.0243219	0.766997	0.425754	0.00696279	-1.43277	0.562871	0.010765	-0.907042	0.795839	0.0151521	-0.200026	1	0.0028135	-1.70176	1	0.261951	4.58269	0.140022
AGAP002788	2R	4.22783	-1.16364	1	8.58201	0.146947	1	9.10125	0.29174	0.504144	7.38403	-0.0209292	1	6.68836	-0.241295	0.275009	6.62779	-0.230019	0.181089	11.707	0.699687	0.00753483	15.9515	1.12878	0.155999
AGAP001672	2R	3.07479	-1.19829	1	3.30765	-0.839439	1	0.758843	-2.95969	4.91e-09	3.27112	-0.997251	6.64e-10	6.06633	0.129689	0.671582	7.51797	0.565939	9.04e-05	6.1278	0.0991804	0.867531	12.229	1.12583	0.159149
AGAP000700	X	1.92174	7.50446	0.00841945	0.402282	5.64959	0.000865364	0.0972875	3.88886	2.67e-06	0.00626651	-0.69057	0.435318	0.00093609	-3.43615	0.000109289	0.00189401	-2.36583	0.00296033	0	-1.92619	0.303318	0.0689346	3.14201	0.159149
AGAP011454	3L	0.768696	0.2914	0.979839	0.715168	0.0960855	1	0.335642	-1.03238	0.0523272	0.584874	-0.282037	0.147762	0.704407	0.0788396	0.852726	0.756974	0.214498	0.227127	0.461414	-0.585617	0.133293	1.46141	1.14174	0.172516
AGAP002862	2R	0	8.67438	1	0	5.97152	1	0	2.78195	1	0	-0.368642	1	0	-1.18822	0.902719	0	-0.55848	1	0	1.95645	1	0.0206804	7.29729	0.180173
AGAP011317	3L	0	8.67438	1	0	5.97152	1	0	2.78195	1	0	-0.368642	1	0	-1.18822	0.902719	0	-0.55848	1	0	1.95645	1	0.0206804	7.29729	0.180173
AGAP003560	2R	1.53739	3.6857	0.260391	0	-1.34815	1	0.223761	1.12465	0.0183499	0.144826	0.587173	0.0123067	0.10297	-0.111128	0.87952	0.0700785	-0.795519	0.00150618	0.0196945	-2.34733	0.00013394	0.289525	1.50197	0.199017
AGAP029112	2R	0	-2.46325	1	1.11745	-0.461666	1	0.262676	-2.56565	5.39e-07	0.888452	-0.967472	3.17e-09	1.50102	-0.0438458	0.960328	1.95147	0.504219	0.000658264	2.53496	0.787773	0.00249803	3.15031	1.07394	0.199485
AGAP001064	X	11.5304	8.21073	4.85e-09	0.536376	4.10972	0.0035765	0.359964	4.02208	1.03e-16	0.0201921	-0.888016	0.045582	0.00982894	-2.22065	2.11e-07	0.00694472	-2.54337	3.98e-08	0.011254	-1.34367	0.167917	0.130976	2.11142	0.199485
AGAP010989	3L	0	-1.78965	1	0.402282	-1.16829	1	0.116745	-3.03209	5.42e-08	0.498535	-1.15135	3.53e-11	0.918304	-0.0980024	0.807881	1.49627	0.97332	1.58e-11	0.779339	-0.316118	0.520137	2.006	1.09937	0.207532
AGAP001700	2R	0	0.737746	1	0.22349	0.627223	1	0.252948	0.651887	0.142171	0.200528	0.371655	0.0683323	0.15071	-0.214777	0.54465	0.143945	-0.273865	0.227658	0.0787779	-1.08038	0.0164261	0.386034	1.27843	0.223371
AGAP011162	3L	1.53739	-0.459144	1	2.1902	0.16571	1	0.968011	-1.00439	0.0435656	1.54435	-0.3917	0.0207199	1.79448	-0.137107	0.669945	2.31385	0.395052	0.00943205	1.97789	0.0531194	0.93068	3.88791	1.05772	0.223831
AGAP003164	2R	0	0.0689043	1	0.22349	-0.044361	1	0.15566	-0.749197	0.245598	0.240912	-0.173024	0.491768	0.264913	0.00478472	1	0.251273	-0.0981442	0.7288	0.351687	0.448911	0.178832	0.585944	1.19901	0.238703
AGAP002215	2R	0	-0.484857	1	0.581074	0.627857	1	0.335642	-0.203813	0.981264	0.389916	0.00916233	1	0.387541	-0.00375977	1	0.38701	-0.00546903	1	0.227893	-0.793212	0.049321	0.841002	1.15965	0.246825
AGAP007504	2L	0	-1.04757	1	0.357584	-0.577089	1	0.325913	-0.823641	0.14462	0.493662	-0.279051	0.163341	0.572419	-0.00430821	1	0.677426	0.339747	0.0420273	0.348874	-0.745761	0.0515825	1.19257	1.09412	0.290744
AGAP007562	2L	0	-0.289957	1	0.178792	-0.668003	1	0.0291863	-3.3707	7e-07	0.157359	-1.33326	1.4e-11	0.317802	-0.144062	0.711148	0.583356	1.22605	3.62e-15	0.146302	-1.24192	0.00200261	0.730706	1.15306	0.292882
AGAP004143	2R	0.384348	0.501956	1	0.312886	-0.197153	1	0.374557	-0.0567714	1	0.447707	0.260102	0.171804	0.389413	-0.0145053	1	0.369333	-0.115267	0.650932	0.12098	-1.73005	1.71e-05	0.827215	1.1201	0.323943
AGAP000711	X	0	4.9195	1	0.312886	5.41693	0.0022872	0.038915	2.42831	0.0190545	0.00835534	-0.06052	1	0.0042124	-1.35815	0.111312	0.0050507	-0.912117	0.225212	0.0028135	-0.771467	0.841631	0.0551477	2.94365	0.323943
AGAP001568	2R	0	2.51451	1	0	-0.188353	1	0.00486438	-2.37287	0.042536	0.0215846	-1.363	9.09e-05	0.0468045	-0.0691712	0.987746	0.0801799	1.12864	2.72e-05	0.0140675	-1.59301	0.0323564	0.144763	1.70687	0.328362
AGAP029386	2R	0.384348	-3.13071	1	2.81597	-0.830442	1	0.685877	-2.86632	9.22e-09	2.52471	-1.15384	7.75e-13	4.57467	-0.135926	0.663643	6.19911	0.503892	0.000501165	10.6632	1.24455	1.44e-07	9.74045	1.03074	0.328362
KU902417.1	Y	0	9.08942	1	0	6.38656	1	0	3.19699	1	0	0.0463952	1	0	-0.773186	0.85983	0	-0.143443	1	0	2.37149	1	0.0137869	6.88225	0.328362
AGAP001157	2R	1.92174	-1.04558	1	3.57584	0.0118029	1	2.08195	-0.747669	0.145582	2.92159	-0.303695	0.0783729	3.45043	0.00775146	1	3.47994	0.0233782	0.965697	4.65634	0.467701	0.0987953	6.86588	1.02624	0.33007
AGAP001501	2R	0.384348	0.226267	1	0.312886	-0.473496	1	0.107016	-2.13172	0.000181476	0.260408	-1.05928	1.23e-08	0.48349	0.0427984	0.969243	0.679951	0.769147	7.64e-07	0.388263	-0.300188	0.591719	0.978871	1.08375	0.33007
AGAP003878	2R	0	9.08942	1	0	6.38656	1	0	3.19699	1	0	0.0463952	1	0	-0.773186	0.860376	0	-0.143443	1	0	2.37149	1	0.0137869	6.88225	0.33007
AGAP004667	2R	4.22783	3.86381	0.0843398	0.312886	0.571707	1	0.486438	1.14324	0.0033402	0.309148	0.592969	0.00170476	0.210152	-0.202579	0.578644	0.149627	-0.794233	8.79e-05	0.0984724	-1.24322	0.00521156	0.510116	1.19968	0.33007
AGAP005248	2L	0	0.55934	1	0.089396	-0.555958	1	0.0632369	-1.50873	0.0299192	0.217239	0.282941	0.21177	0.23449	0.535392	0.0197173	0.133844	-0.632735	0.00353566	0.0140675	-3.56711	4.38e-09	0.434288	1.26662	0.33007
AGAP028447	2L	4.99653	-0.666142	0.99691	4.29101	-0.573147	1	0.646962	-3.29507	1.4e-10	2.52958	-1.53764	9e-21	5.75929	-0.152678	0.594887	8.554	0.692742	9.52e-07	13.4963	1.24065	1.76e-07	12.3462	1.02921	0.33007
AGAP006540	2L	0	3.05233	1	0	0.349467	1	0.00486438	-1.83276	0.209399	0.00696279	-2.45611	3.76e-07	0.0280827	-0.355519	0.638208	0.0549264	1.11959	0.000739016	0.0590835	0.956454	0.12077	0.117189	1.97536	0.33007
AGAP011911	3L	0	3.80402	1	0.044698	2.11354	1	0.0729657	2.10952	0.00527676	0.025066	0.500961	0.341934	0.0196579	0.00922217	1	0.00568204	-1.99144	0.000189426	0.0028135	-1.90153	0.124066	0.0827215	2.28348	0.33007
AGAP000898	X	1.53739	6.90885	0.017145	0.357584	5.14144	0.00141812	0.0972875	3.47383	2.63e-06	0.00905162	-0.44393	0.594833	0.00608458	-1.26351	0.0787509	0.00252535	-2.32401	0.000788811	0	-2.21347	0.172521	0.0620411	2.64194	0.33007
AGAP008535	3R	0.768696	-0.202389	1	0.357584	-1.31876	1	0.38915	-1.31985	0.00884167	0.499232	-1.147	3.16e-11	0.976342	0.0425457	0.96108	1.36685	0.758295	2.3e-07	0.866557	-0.153356	0.908442	1.90259	1.02113	0.33007
AGAP008728	3R	0.384348	-0.66908	1	0.849262	-0.0450111	1	0.646962	-0.45831	0.497552	1.1036	0.443553	0.00593218	0.891157	0.0217265	1	0.752555	-0.306048	0.0761309	0.301044	-1.60239	8.71e-06	1.76472	1.03203	0.33007
AGAP007568	2L	0	-1.66435	1	1.20685	0.447677	1	0.530217	-0.744747	0.178665	0.767995	-0.25341	0.178519	0.834992	-0.116136	0.742843	1.09916	0.460275	0.00302239	0.452973	-0.996881	0.00526937	1.75094	1.02544	0.341284
AGAP002268	2R	0	0.165599	1	0.312886	0.469681	1	0.136203	-0.840862	0.193816	0.201225	-0.378558	0.08113	0.258361	0.101138	0.836674	0.268319	0.165002	0.446587	0.219453	-0.169172	0.91053	0.530796	1.15224	0.347145
AGAP000289	X	0.384348	8.86703	0.077758	0	4.97152	1	0.0145931	4.46002	0.0155539	0	-1.36864	0.575294	0	-2.18822	0.314877	0	-1.55848	0.375987	0	0.956454	1	0.0206804	4.97536	0.347145
AGAP009066	3R	3.07479	2.97935	0.280054	0.22349	-0.310798	1	0.126474	-1.31413	0.022044	0.258319	-0.382153	0.0597013	0.285507	-0.235834	0.408511	0.383222	0.383386	0.0286638	0.419211	0.433728	0.180346	0.661772	1.10197	0.347145
AGAP006622	2L	7.30262	-1.01649	1	7.28577	-0.680583	1	3.94015	-1.54993	0.000907017	6.68776	-0.925753	6.88e-09	10.1556	-0.222487	0.327155	14.0908	0.468267	0.0013126	23.4139	1.16014	1.23e-06	22.0728	1.00088	0.366942
AGAP004376	2R	1.92174	-0.872993	1	2.10081	-0.57248	1	1.67335	-0.892444	0.0723269	2.32557	-0.49853	0.00230743	2.75632	-0.223788	0.329267	3.37829	0.204873	0.218613	6.01244	1.06849	1.24e-05	5.85254	0.965719	0.37034
AGAP000372	X	1.92174	7.86703	0.000394259	0.134094	4.51209	0.075474	0.0583725	3.3531	2.07e-05	0.00626651	-0.294642	0.789048	0.00327631	-1.51015	0.0480565	0.00189401	-2.01791	0.00517983	0.0028135	-0.567108	0.776128	0.0413607	2.74709	0.387774
AGAP029818	2L	15.7583	-1.03967	1	18.4603	-0.437555	1	4.08608	-2.60027	8.58e-08	14.351	-0.91649	9.57e-09	22.5949	-0.132084	0.671582	30.1483	0.473889	0.00112721	46.2004	1.03145	2.27e-05	46.7859	0.99037	0.394857
AGAP001661	2R	0	0.939674	1	0.089396	-0.174838	1	0.0340506	-1.94086	0.0105974	0.140648	-0.0476023	0.981328	0.161944	0.267574	0.430634	0.147733	0.0465739	0.911837	0.033762	-2.05735	0.000138538	0.330886	1.26095	0.417548
AGAP005519	2L	0.768696	-2.24094	1	2.50309	-0.692508	1	0.457251	-3.14274	9.49e-10	1.91407	-1.26169	9.42e-15	3.59224	-0.202252	0.405314	5.44277	0.686	1.33e-06	8.06067	1.13123	2.91e-06	7.67931	0.990776	0.417548
AGAP002594	2R	0	9.08942	1	0	6.38656	1	0	3.19699	1	0	0.0463952	1	0	-0.773186	1	0	-0.143443	1	0	2.37149	1	0.0137869	6.88225	0.417565
AGAP004993	2L	0	7.67438	1	0	4.97152	1	0	1.78195	1	0	-1.36864	0.583111	0.00093609	-0.188224	1	0.000631338	-0.365835	1	0.0028135	2.1491	0.496858	0.0206804	4.97536	0.418417
AGAP003495	2R	0	9.08942	1	0	6.38656	1	0	3.19699	1	0	0.0463952	1	0	-0.773186	1	0	-0.143443	1	0	2.37149	1	0.0137869	6.88225	0.435446
AGAP003772	2R	0	9.08942	1	0	6.38656	1	0	3.19699	1	0	0.0463952	1	0	-0.773186	1	0	-0.143443	1	0	2.37149	1	0.0137869	6.88225	0.435446
AGAP012201	3L	0.384348	1.87025	0.819568	0.089396	-0.246035	1	2.16951	4.77551	4.13e-33	0.112797	-0.537583	0.157429	0.0641221	-1.64575	6.62e-07	0.0454563	-2.0534	3.77e-09	0.0253215	-2.51278	0.00257187	0.448075	1.64472	0.435446
AGAP008770	3R	0.384348	-0.164426	1	1.34094	1.09837	0.886716	0.539946	-0.205519	0.944239	0.709508	0.256659	0.152574	0.589737	-0.119093	0.737057	0.545476	-0.253135	0.176472	0.568327	-0.135601	0.95655	1.21325	0.996711	0.435446
AGAP007479	2L	0	-1.26078	1	0.67047	0.0418904	1	0.768572	0.219081	0.605569	0.828572	0.436746	0.00854507	0.783975	0.392656	0.0391044	0.480448	-0.608257	0.000221606	0.236334	-1.53804	1.7e-05	0.220591	-1.58164	0.437163
AGAP011100	3L	50.3496	-1.35336	1	66.2871	-0.561801	1	22.6534	-2.0928	3.05e-06	66.104	-0.633733	6.62e-05	93.4536	-0.004684	1	108.535	0.299533	0.0498256	147.638	0.707646	0.0058551	179.464	0.962763	0.439166
AGAP010073	3R	0.384348	-0.170714	1	0.715168	0.219778	1	1.01179	0.727756	0.0376001	0.902377	0.753152	1.72e-06	0.666496	0.148971	0.647305	0.41037	-0.777068	2.43e-06	0.151929	-2.08635	2.91e-08	0.206804	-1.58219	0.439166
AGAP002015	2R	0.384348	1.50822	0.941309	0.22349	0.395349	1	0.238354	0.321205	0.543544	0.261104	0.587894	0.00241196	0.219513	0.276782	0.33826	0.11301	-0.989954	2.14e-06	0.028135	-2.73893	2.12e-07	0.420501	1.1627	0.448068
AGAP007600	2L	0.768696	-0.287307	1	0.715168	-0.484292	1	0.676148	-0.602003	0.298777	0.921873	-0.183289	0.358963	0.967449	-0.110105	0.760184	1.17808	0.299948	0.064148	0.810287	-0.344608	0.447281	1.94395	0.964443	0.456319
AGAP002503	2R	0.384348	0.632725	1	0.178792	-0.746158	1	0.413472	0.225219	0.638687	0.358583	0.00414908	1	0.383329	0.158101	0.647305	0.340291	-0.0982133	0.717581	0.11254	-1.70071	3.28e-05	0.723813	1.05654	0.459278
AGAP013044	2R	0	1.21495	1	0.357584	1.6985	0.622515	0.598318	2.55375	1.25e-15	0.228379	1.43871	1.75e-15	0.0922048	-0.544709	0.0233991	0.0239908	-2.65246	1.47e-25	0.016881	-2.68327	1.42e-06	0.0206804	-2.15598	0.461355
AGAP004646	2R	0	1.38206	1	0.044698	-0.3185	1	0.00972875	-2.9208	0.0003547	0.0320288	-1.99645	4.73e-15	0.110459	0.0894946	0.882449	0.134475	0.4895	0.0149146	0.264469	1.46832	9.64e-07	0.234378	1.21468	0.461355
AGAP011123	3L	0	-1.048	1	0.715168	0.343448	1	0.559403	-0.0324967	1	0.630828	0.18427	0.34895	0.591609	0.0702558	0.883244	0.515803	-0.205578	0.304178	0.275723	-1.09411	0.00294297	1.11674	0.994518	0.461355
AGAP000025	X	0	4.62999	1	0.849262	6.73886	7.3e-09	0.0535081	2.58555	0.00429673	0.00765906	-0.565039	0.512035	0.00514849	-1.38462	0.0643549	0.00189401	-2.53576	0.000677574	0.005627	-0.458584	1	0.0551477	2.60923	0.461355
AGAP006624	2L	0	2.64648	1	0.044698	0.949151	1	0.121609	1.59974	0.00765909	0.055006	0.445491	0.209911	0.041656	-0.122636	0.93087	0.0284102	-0.789806	0.0280937	0.005627	-2.47539	0.00629005	0.130976	1.70035	0.466753
AGAP002152	2R	0.384348	5.94646	0.288346	0.044698	3.2436	1	0.00486438	0.0540272	1	0.00835534	-0.06052	1	0.00889285	0.00442118	1	0.00631338	-0.55848	0.523713	0.005627	-0.159024	1	0.0482542	2.7427	0.474207
AGAP001620	2R	21.5235	-1.06456	1	19.4883	-0.826009	1	3.26886	-3.39086	3.41e-11	13.5572	-1.53992	8.52e-21	30.3883	-0.189368	0.446305	46.4551	0.720373	3.24e-07	74.7912	1.29405	4.14e-08	63.1165	0.955125	0.477756
AGAP005533	2L	0	0.909512	1	0.134094	0.21163	1	0.107016	-0.422411	0.747333	0.142041	-0.0685405	0.914708	0.16522	0.265361	0.459252	0.147102	-0.00326491	1	0.0140675	-3.21514	5.43e-07	0.337779	1.25991	0.477756
AGAP007368	2L	0	1.12749	1	0.089396	0.0134493	1	0.107016	-0.198316	1	0.120456	-0.0931169	0.853874	0.139945	0.230023	0.568759	0.121217	-0.0849641	0.852276	0.045016	-1.47178	0.00703825	0.296419	1.29524	0.485571
AGAP011292	3L	1.15304	-0.893216	1	1.47503	-0.505049	1	1.15286	-0.862757	0.088127	1.72468	-0.332534	0.0536155	2.03787	-0.0271745	1	2.46285	0.362564	0.0178044	1.63464	-0.355899	0.407751	3.83966	0.921192	0.486918
AGAP012090	3L	0.384348	-0.40143	1	0.491678	-0.515986	1	0.530217	-0.475954	0.477875	0.834838	0.253309	0.158137	0.736235	0.0094055	1	0.662274	-0.19694	0.299274	0.483922	-0.626423	0.101148	1.39937	0.963038	0.489733
AGAP011205	3L	0.384348	0.589575	1	0.312886	-0.109299	1	0.150796	-1.2828	0.024178	0.222113	-0.90314	2.08e-06	0.359926	-0.0548365	0.954578	0.508858	0.681147	2.95e-05	0.374195	0.0281893	1	0.730706	1.02543	0.497588
AGAP005700	2L	0	-0.880685	1	0.268188	-0.773315	1	0.573996	0.179413	0.698825	0.561897	0.18497	0.346585	0.534039	0.101844	0.8004	0.453301	-0.230394	0.245977	0.211012	-1.31427	0.000482424	0.985764	0.982392	0.525616
AGAP009201	3R	0	1.74661	1	0.089396	0.63464	1	0.0681013	-0.196858	1	0.0633614	-0.474437	0.093844	0.0959492	0.358725	0.286986	0.0852306	0.0695512	0.880553	0.0309485	-1.3534	0.0206831	0.193017	1.31292	0.534136
AGAP004914	2L	7.68696	-0.816181	1	5.14027	-1.05111	1	0.841537	-3.65433	2.33e-12	3.81352	-1.69554	9.64e-25	8.93357	-0.303759	0.124939	15.0359	0.820486	3.42e-09	25.2005	1.43344	5.63e-10	19.3017	0.934083	0.535691
AGAP006360	2L	2.30609	0.0157897	0.953773	1.74322	-0.168288	1	1.65875	-0.22279	0.903541	2.01225	0.0872226	0.696136	2.02804	0.122596	0.70963	1.87823	-0.0461905	0.883636	0.624597	-1.68079	1.18e-06	3.54324	0.90604	0.545581
AGAP000249	X	0.384348	6.18253	0.1895	0.22349	5.19893	0.125112	0.07783	3.96252	0.00255241	0.00348139	-1.14123	0.53565	0.00140413	-2.61449	0.0830716	0.00315669	-1.33107	0.386838	0	-1.56711	1	0.0689346	3.5868	0.545581
AGAP028064	3R	0	8.67438	1	0	5.97152	1	0	2.78195	1	0.000696279	1.0464	0.702172	0	-1.18822	0.87986	0	-0.55848	1	0	1.95645	1	0.0137869	5.88225	0.545581
AGAP008774	3R	1.53739	1.06078	0.882767	0.491678	-0.376472	1	1.07989	0.729928	0.0360605	0.835534	0.451457	0.00619809	0.752616	0.288175	0.183453	0.496863	-0.550218	0.000886168	0.151929	-2.17919	7.89e-09	0.234378	-1.49787	0.545581
AGAP029904	X	0	0.854205	1	0.178792	0.479666	1	0.0681013	-1.10882	0.0780361	0.144826	-0.104227	0.74797	0.195643	0.59777	0.00300815	0.157203	0.0519531	0.885781	0.0140675	-3.27076	5.45e-09	0.0344673	-1.92993	0.545664
AGAP003366	2R	0.384348	-0.541149	1	1.02805	0.347637	1	0.943689	0.233511	0.568655	1.01448	0.452882	0.00482784	0.77087	-0.104422	0.783394	0.656592	-0.394649	0.0179997	0.492362	-0.745877	0.0405115	1.50967	0.930809	0.554843
AGAP028223	3L	0	7.50446	1	0	4.80159	1	0.0145931	4.19699	0.0297299	0	-1.53857	0.434891	0.000468045	-1.18822	0.711148	0.000631338	-0.55848	0.866546	0	0.786528	1	0.0206804	4.71233	0.554843
AGAP009897	3R	2.30609	-0.972368	1	2.2796	-0.779253	1	0.554539	-2.81971	2.03e-08	1.8333	-1.28013	4.26e-15	3.58663	-0.136481	0.665127	5.04565	0.586361	4.63e-05	8.30826	1.23387	2.34e-07	7.15541	0.93207	0.554843
AGAP002707	2R	0	8.35246	1	0	5.64959	1	0	2.46002	1	0	-0.69057	0.752218	0	-1.51015	0.697539	0	-0.880408	0.739667	0.005627	3.95645	0.0566875	0.0137869	5.29729	0.559595
AGAP009703	3R	0	1.29934	1	0.089396	0.185794	1	0.0194575	-2.26245	0.00227186	0.0494358	-1.41061	1.9e-09	0.123564	0.217768	0.530395	0.177406	0.999871	5.03e-08	0.106913	-0.0481631	1	0.0206804	-2.07122	0.575891
AGAP003071	2R	1.92174	-2.0123	1	3.35235	-1.04964	1	1.25501	-2.46363	4.19e-07	3.11654	-1.33893	2.07e-16	6.04854	-0.231711	0.300366	9.29266	0.686458	1.22e-06	14.8806	1.26072	1.02e-07	12.5185	0.920596	0.577259
AGAP000248	X	0.768696	6.79991	0.0765709	0.67047	7.01732	2.21e-08	0.038915	2.70395	0.00853015	0.00139256	-2.24311	0.0119025	0.0042124	-1.07575	0.293002	0.00189401	-1.98474	0.0150609	0	-1.56711	0.425275	0.0413607	2.78272	0.577259
AGAP028485	2R	1.53739	-0.772183	1	1.11745	-1.09436	1	0.559403	-2.11704	1.34e-05	1.42389	-0.910422	1.62e-08	2.34631	-0.0235047	1	2.91931	0.428323	0.00398801	4.24557	0.912928	0.000272758	4.29462	0.879654	0.581387
AGAP006668	2L	0	-1.44326	1	0.849262	0.181985	1	1.80955	1.33346	1.92e-05	1.21501	1.00299	3.16e-11	0.705812	-0.148483	0.65162	0.458351	-0.91298	1.98e-08	0.0928454	-3.06297	7.33e-14	0.275738	-1.44976	0.581387
AGAP001082	X	10.3774	8.98989	1.51e-09	0.491678	4.82856	0.00123334	0.0875588	2.40052	0.00151224	0.00626651	-1.8016	0.00214118	0.010297	-1.23452	0.0382408	0.00694472	-1.70144	0.00174716	0.0196945	0.175094	0.984884	0.075828	2.15433	0.581387
AGAP002274	2R	0	1.08754	1	0.178792	0.714131	1	0.145931	0.206713	0.797805	0.19078	0.783361	0.00011596	0.129648	-0.0117973	1	0.0827053	-0.831499	0.00024733	0.0309485	-2.02464	0.000159498	0.282632	1.18181	0.589605
AGAP002582	2R	0	0.237672	1	0.178792	-0.139095	1	0.111881	-1.04566	0.076106	0.171981	-0.567998	0.00376508	0.242447	0.0698156	0.896186	0.313144	0.60096	0.00032512	0.244774	0.0726994	0.94889	0.0689346	-1.66954	0.589622
AGAP028542	3L	0	4.74365	1	0.044698	3.06463	1	0.0437794	2.40344	0.00309385	0.0132293	0.560968	0.337895	0.0093609	-0.153458	0.941582	0.00315669	-1.78087	0.00397653	0	-1.97428	0.133187	0.0413607	2.32328	0.592499
AGAP005285	2L	0	-0.762848	1	0.089396	-1.87971	1	0.0681013	-2.74109	3.44e-06	0.222809	-1.30254	2.15e-12	0.493319	0.10745	0.779774	0.64649	0.670614	1.56e-05	0.644291	0.489061	0.101874	0.889256	0.951151	0.594046
AGAP001949	2R	0	-1.82745	1	0.89396	-0.133018	1	0.715063	-0.4734	0.465491	0.971309	-0.0264853	0.999078	0.993659	0.0200307	1	1.11684	0.254132	0.129148	0.23352	-2.13227	9.16e-09	1.80609	0.901059	0.602436
AGAP005971	2L	1.15304	1.06336	0.899263	0.134094	-1.63951	1	0.102152	-2.36132	2.59e-05	0.213758	-1.56538	4.64e-17	0.512041	-0.083739	0.850821	0.719725	0.638326	3.46e-05	1.17323	1.25761	7.64e-07	0.999551	0.943116	0.602436
AGAP012533	UNKN	2.69044	1.13717	0.82151	0.89396	-0.170224	1	1.76577	0.841626	0.0140719	0.949724	-0.117292	0.603254	0.857926	-0.355174	0.0739021	0.94827	-0.124116	0.554197	1.66278	0.77789	0.00301307	1.86123	0.90751	0.602436
AGAP001820	2R	0	-1.33404	1	0.357584	-0.864181	1	0.486438	-0.532821	0.404454	0.664946	-0.0957652	0.707149	0.74934	0.158799	0.597813	0.732352	0.0912907	0.680278	0.301044	-1.25912	0.000539752	1.29597	0.918485	0.611103
AGAP003498	2R	0	2.66876	1	0.134094	1.98283	1	0.07783	0.956521	0.185543	0.0494358	0.262124	0.493183	0.0463364	0.151852	0.860376	0.0265162	-0.880408	0.00932132	0.022508	-0.833623	0.340536	0.117189	1.56032	0.611103
AGAP005989	2L	2.69044	11.3525	2.48e-06	0	4.38656	1	0	1.19699	1	0	-1.9536	0.201329	0	-2.77319	0.132562	0.000631338	-1.01791	0.511222	0	0.371491	1	0.0206804	4.12736	0.611103
AGAP004333	2R	0	1.27564	1	0.044698	-0.425086	1	0.0340506	-1.60176	0.0481383	0.0738055	-0.77946	0.00220098	0.118883	0.0884531	0.906489	0.136369	0.360721	0.124902	0.149115	0.43057	0.327484	0.255058	1.2278	0.620866
AGAP002351	2R	0	-0.894997	1	0.625772	0.31569	1	0.491302	-0.0662457	1	0.607155	0.319712	0.06826	0.547612	0.137251	0.682005	0.426785	-0.361872	0.045743	0.185691	-1.51516	5.93e-05	0.95819	0.924736	0.630583
AGAP002539	2R	0	1.16461	1	0	-1.53826	1	0.218897	0.887657	0.0657567	0.156663	0.474257	0.039593	0.12684	0.0600352	0.96355	0.0871247	-0.646553	0.00744376	0.028135	-2.07396	0.000252737	0.268845	1.18877	0.630583
AGAP011372	3L	0	4.15082	1	0	1.44796	1	0	-1.74161	0.396095	0.00139256	-3.27553	1.16e-05	0.00748872	-1.34869	0.0354112	0.0328296	1.84751	2.3e-05	0.033762	1.33497	0.103273	0.0620411	2.24418	0.630583
AGAP000454	X	0	3.84149	1	0.581074	5.12066	1.24e-06	0.184846	3.81942	2.09e-14	0.0194958	0.063074	1	0.00655263	-1.92519	4.75e-05	0.00568204	-1.9508	4.55e-05	0.005627	-1.26594	0.212957	0.0620411	1.90497	0.630583
AGAP001048	X	0	6.21495	1	0.044698	4.5792	0.791968	0.00972875	2.04498	0.313206	0.00208884	-0.61657	0.672072	0.0042124	0.433264	0.856506	0.00126268	-1.29545	0.231243	0	-0.502978	1	0.0275738	3.44929	0.630583
AGAP007873	3R	0.384348	0.8574	0.992736	0.134094	-0.843865	1	0.223761	-0.444003	0.582981	0.328644	0.136593	0.553316	0.306569	0.00190996	1	0.273369	-0.218994	0.316155	0.303858	-0.00413302	1	0.592837	0.992879	0.630583
AGAP002915	2R	3.45913	5.5451	0.00585244	0.044698	0.487703	1	0.0972875	0.769124	0.222974	0.0877311	0.755856	0.00406965	0.0444643	-0.647656	0.0553499	0.046719	-0.484479	0.118701	0.0309485	-0.901527	0.178547	0.151656	1.42425	0.6306
AGAP003929	2R	0	8.67438	1	0	5.97152	1	0	2.78195	1	0	-0.368642	1	0.000468045	0.226814	1	0	-0.55848	1	0	1.95645	1	0.0137869	5.88225	0.6306
AGAP000147	X	0	4.13522	1	1.29624	6.87841	6.6e-17	0.0972875	2.98444	2.23e-06	0.00626651	-1.43903	0.00813271	0.00795676	-1.26623	0.0241461	0.00126268	-3.48131	1.03e-07	0.0196945	0.530189	0.64345	0.0551477	2.05782	0.6306
AGAP013303	2R	4.22783	-0.620381	0.994849	2.50309	-1.07316	1	0.846402	-2.63875	9e-08	2.50034	-1.25542	1.11e-14	4.63458	-0.220636	0.338124	6.9826	0.65358	4.28e-06	11.2652	1.2493	1.43e-07	9.36821	0.89295	0.641177
AGAP001767	2R	0.384348	0.525272	1	0.268188	-0.367059	1	0.350235	-0.131516	1	0.251357	-0.768908	7.22e-05	0.382861	-0.0163158	1	0.335872	-0.26536	0.197957	1.05225	1.61694	4.72e-10	0.7376	0.972026	0.646623
AGAP002836	2R	0	2.06336	1	0	-0.639506	1	0.150796	1.29009	0.0085935	0.0793758	0.363106	0.191052	0.0636541	-0.0845452	0.938789	0.0498757	-0.521954	0.0572901	0.022508	-1.45482	0.0171988	0.151656	1.29337	0.646623
AGAP005149	2L	1.92174	-0.329485	0.987203	1.87732	-0.186709	1	3.10347	0.588879	0.0874675	2.32	0.199216	0.261992	1.83333	-0.290041	0.1597	1.70019	-0.396715	0.0134734	3.25803	0.688035	0.00951792	3.72247	0.851988	0.646623
AGAP006433	2L	0	6.97394	1	0	4.27108	1	0	1.08151	1	0.000696279	-0.953605	0.530922	0.00093609	-1.06269	0.662361	0.00315669	1.02648	0.527165	0.0028135	1.37149	0.693758	0.0206804	3.97536	0.646623
AGAP011792	3L	0	1.81952	1	0	-0.88335	1	0.00486438	-3.0698	0.00270702	0.0118367	-2.99962	5.84e-18	0.0613139	-0.518869	0.114852	0.158466	1.69088	5.77e-15	0.101286	0.427815	0.413171	0.17923	1.28069	0.646623
AGAP000343	X	0	5.58692	1	0.312886	6.21663	0.000621754	0.0145931	1.82775	0.253972	0.00278511	-0.953605	0.37476	0.0042124	-0.510152	0.797909	0.00252535	-1.14344	0.235962	0.0028135	-0.0879406	1	0.0344673	3.02427	0.646623
AGAP000528	X	0.768696	10.6744	0.00719908	0	5.64959	1	0	2.46002	1	0	-0.69057	0.770076	0	-1.51015	0.711148	0	-0.880408	0.75622	0	1.63453	1	0.0137869	5.29729	0.646623
AGAP007836	3R	1.15304	1.34739	0.865561	0.581074	0.457509	1	0.452387	0.0609939	0.94676	0.49018	0.225558	0.229883	0.409539	-0.142208	0.692794	0.367439	-0.329681	0.0746402	0.517684	0.266248	0.434874	0.806534	0.918425	0.646623
AGAP003872	2R	1.15304	1.99578	0.740334	0.357584	0.467251	1	0.384286	0.493774	0.247222	0.332125	0.34611	0.0630245	0.300953	0.178352	0.576219	0.210236	-0.529025	0.00473551	0.0590835	-2.24678	3.3e-07	0.530796	0.970745	0.647286
AGAP009959	3R	0.384348	-1.91772	1	2.01141	-0.0918764	1	1.13826	-0.906161	0.0681176	1.66898	-0.421942	0.0110468	1.89371	-0.225177	0.325359	2.31322	0.196641	0.242122	4.00361	1.01658	3.73e-05	3.71557	0.846262	0.651038
AGAP001583	2R	0.768696	1.19933	0.915943	0.22349	-0.501511	1	0.150796	-1.25834	0.0249273	0.334214	-0.153107	0.536283	0.42124	0.35453	0.0988338	0.369333	0.0363639	0.914653	0.0956589	-1.9525	2.04e-06	0.682452	0.948208	0.661344
AGAP006620	2L	0	0.984386	1	0.22349	0.875243	1	0.262676	0.97085	0.0191818	0.180336	0.506521	0.00960946	0.173645	0.521212	0.0161632	0.0814426	-0.981127	1.9e-06	0.005627	-4.14508	1.86e-10	0.0344673	-1.79899	0.665699
AGAP004719	2L	0	4.76749	1	0	2.06463	1	0	-1.12494	0.511293	0.00417767	-1.31617	0.0460763	0.00795676	-0.444564	0.710228	0.0176775	1.2995	0.00875383	0.005627	-0.316565	1	0.0413607	2.34976	0.66975
AGAP003284	2R	0	8.35246	1	0	5.64959	1	0	2.46002	1	0.000696279	0.631358	1	0.000468045	-0.188224	1	0	-0.880408	0.766807	0	1.63453	1	0.0137869	5.29729	0.703243
AGAP009780	3R	0.768696	-0.710939	1	1.60913	0.216812	1	0.870723	-0.664309	0.226327	1.38351	0.0281269	0.964013	1.42098	0.0950941	0.800206	1.36306	-0.000317623	1	0.779339	-0.844586	0.0151357	2.41271	0.84629	0.722481
AGAP006280	2L	0	-0.901628	1	0.625772	0.309028	1	0.282134	-0.88375	0.122753	0.545186	0.097591	0.66659	0.540124	0.0944291	0.829042	0.530324	0.0456942	0.86518	0.182877	-1.54412	5.83e-05	0.951297	0.906951	0.729584
AGAP008680	3R	4.61218	0.467933	0.907187	3.44175	0.356148	1	2.6219	0.00224045	1	2.64586	0.0251704	0.973983	2.37954	-0.204867	0.397594	2.42623	-0.143067	0.450983	3.80948	0.585538	0.0310321	4.56347	0.825645	0.73257
AGAP005856	2L	0.768696	-0.472821	1	1.56443	0.41629	1	1.53714	0.426284	0.248645	1.39813	0.375402	0.0206144	1.1542	-0.00316122	1	0.944482	-0.385118	0.0194498	0.520497	-1.19722	0.000555429	2.04736	0.848238	0.748335
AGAP011170	3L	0	1.7348	1	0.089396	0.62279	1	0.330778	2.16596	3.28e-09	0.166411	1.56097	1.82e-15	0.0683345	-0.419004	0.161262	0.0189401	-2.45291	4.54e-19	0.00844049	-2.97428	3.88e-06	0.0137869	-2.05144	0.748785
AGAP029860	2L	1.15304	-1.77998	1	4.20161	0.0928707	1	1.25501	-1.63913	0.000539836	2.97311	-0.458507	0.00526278	3.57773	-0.142012	0.643713	4.08791	0.138698	0.439516	7.64146	1.09571	6.48e-06	6.83142	0.862056	0.76106
AGAP011177	3L	0	2.5451	1	0.089396	1.43754	1	0.0681013	0.633556	0.432664	0.0487395	0.0668593	0.932096	0.0425921	-0.226904	0.737492	0.0492444	0.0870892	0.859876	0.0196945	-1.1363	0.12077	0.117189	1.4283	0.76106
AGAP000983	X	0	2.95328	1	0.089396	1.84912	1	0.0194575	-0.589611	0.631179	0.0222809	-0.808064	0.0230314	0.0219981	-0.960813	0.00715534	0.0340923	-0.0717411	0.919456	0.163183	2.58171	2.53e-12	0.0896149	1.47529	0.772903
AGAP001506	2R	0.384348	1.24184	0.975496	0	-2.46207	1	0.214033	-0.113139	1	0.311933	0.573107	0.000972315	0.269594	0.327779	0.154953	0.172355	-0.576792	0.00192936	0.0815914	-1.53967	0.000186828	0.075828	-1.53981	0.776372
AGAP003898	2R	0	-0.826458	1	0.581074	0.284518	1	0.627505	0.369166	0.354182	0.758944	0.902614	1.26e-08	0.524678	0.148405	0.662136	0.313775	-0.827898	8.66e-07	0.05627	-3.14208	5.21e-13	0.186123	-1.38269	0.778448
AGAP004997	2L	0	4.10453	1	0	1.40166	1	0.00972875	-0.172249	1	0.000696279	-3.92323	1.85e-07	0.00842481	-1.20708	0.0364824	0.0258849	1.07895	0.0117665	0.0675239	2.45056	1.39e-05	0.0551477	2.02427	0.778448
AGAP011965	3L	0	0.48827	1	0.178792	0.112294	1	0.121609	-0.672431	0.371798	0.186603	-0.106144	0.748957	0.194239	-0.038531	1	0.229176	0.301856	0.140549	0.0928454	-1.10074	0.0153544	0.386034	1.01514	0.778448
AGAP008353	3R	0.768696	1.02693	0.922019	0.536376	0.445546	1	0.413472	0.026439	1	0.495054	0.37832	0.0345081	0.454472	0.247744	0.323021	0.308093	-0.53168	0.00360303	0.0815914	-2.3528	3.47e-08	0.751387	0.911859	0.788099
AGAP007688	2L	0	0.977416	1	0.089396	-0.137006	1	0.0826944	-0.715239	0.374851	0.158055	0.228234	0.353767	0.133393	-0.118465	0.838887	0.145208	0.0644503	0.85509	0.0759644	-0.885448	0.0708006	0.282632	1.06573	0.789413
AGAP029943	2L	0.384348	0.97048	0.987653	0.402282	0.596479	1	0.0145931	-3.92023	9.16e-08	0.0884274	-1.95923	5.09e-21	0.2036	-0.689166	0.000321022	0.438149	0.953131	2.46e-09	0.90876	1.90184	2.37e-14	0.523903	0.926546	0.792352
AGAP000287	X	0	5.46493	1	0.044698	3.80159	1	0.0875588	4.78195	9.37e-08	0.00487395	-0.275533	0.892321	0.00187218	-1.91069	0.0791956	0	-3.76793	0.00106697	0.0028135	-0.213472	1	0.0344673	2.88225	0.795656
AGAP000092	X	1.15304	9.67438	0.00891951	0.089396	6.38656	0.118735	0	1.32252	1	0	-1.82807	0.366899	0.000468045	-1.51015	0.668905	0.000631338	-0.880408	0.717814	0	0.497022	1	0.0206804	4.29729	0.796739
AGAP002803	2R	0	3.12749	1	0.134094	2.44796	0.845432	0.038915	0.468057	0.64572	0.0222809	-0.600373	0.182915	0.030891	-0.0409979	1	0.0334609	0.130318	0.80873	0.0309485	0.0819844	1	0.0896149	1.6617	0.799391
AGAP009779	3R	0.384348	0.752543	1	0.357584	0.224818	1	0.656691	1.05083	0.00273731	0.543097	1.05938	1.24e-11	0.345885	0.111936	0.768813	0.156572	-1.32384	1.82e-13	0.033762	-3.25674	5.15e-12	0.117189	-1.44268	0.799583
AGAP005033	2L	0	0.16758	1	0.536376	1.1771	1	0.330778	0.45272	0.310551	0.401056	1.02407	1.24e-09	0.243851	-0.0275966	1	0.123742	-1.23449	1.64e-10	0.039389	-2.62951	2.81e-08	0.461862	0.945961	0.810622
AGAP010591	3L	22.6765	0.0927752	0.922019	24.9862	0.620169	1	44.8301	1.61488	3.19e-08	21.7643	0.672816	3.4e-06	13.9894	-0.243526	0.259428	11.2227	-0.620451	4.84e-05	6.16156	-1.40084	9.74e-06	7.28638	-1.12834	0.810622
AGAP011271	3L	0.768696	0.753535	0.941309	0.581074	0.27853	1	0.301591	-0.716506	0.224589	0.432389	-0.248373	0.233044	0.491915	-0.00961596	1	0.568204	0.283923	0.101819	0.368568	-0.439502	0.323337	0.889256	0.87827	0.810622
AGAP028388	Mitochondrial	0	6.08942	1	0	3.38656	1	0.00486438	1.25839	0.69291	0.00626651	1.0464	0.27014	0.00187218	-1.18822	0.46785	0.00315669	-0.221445	0.962089	0	-0.628509	1	0.0275738	3.29729	0.810622
AGAP009004	3R	0	3.93292	1	0	1.23005	1	0.07783	2.36162	0.0017266	0.0278511	0.922821	0.0403087	0.0145094	-0.436151	0.650646	0.0050507	-2.01791	0.000327997	0.005627	-1.17283	0.409038	0.0620411	2.00451	0.810622
AGAP009150	3R	1.92174	0.69044	0.909194	0.491678	-1.011	1	0.642098	-0.701201	0.201423	0.901681	-0.253397	0.17147	1.04046	0.0170797	1	1.09221	0.111779	0.579374	1.1873	0.214636	0.510803	1.80609	0.829653	0.810622
AGAP013509	2R	0	7.21495	1	0	4.51209	1	0	1.32252	1	0.000696279	-0.69057	0.906632	0.00234022	0.811776	0.790454	0.000631338	-0.880408	0.722197	0	0.497022	1	0.0206804	4.29729	0.815509
AGAP003806	2R	0	0.166589	1	0.312886	0.470677	1	0.325913	0.42958	0.327554	0.275726	0.214504	0.289136	0.251808	0.0435672	0.969034	0.220337	-0.219708	0.300546	0.241961	-0.0205632	1	0.0827215	-1.49813	0.831396
AGAP004016	2R	0	8.08942	1	0	5.38656	1	0	2.19699	1	0.000696279	0.30943	1	0.000468045	-0.510152	0.939574	0	-1.14344	0.548318	0.0028135	2.63453	0.396624	0.0137869	4.88225	0.831396
AGAP012828	UNKN	0	3.05967	1	0.044698	1.36419	1	0.038915	0.397284	0.755585	0.0167107	-1.15105	0.00475394	0.0276146	-0.379365	0.543806	0.039143	0.352711	0.382118	0.0787779	1.42212	0.00530207	0.0896149	1.58894	0.847641
AGAP028372	Mitochondrial	0	6.76749	1	0	4.06463	1	0.00972875	2.66647	0.20022	0.00208884	0.0463952	1	0.00187218	-0.325727	0.99987	0.000631338	-1.36583	0.306609	0.0028135	1.1491	0.741685	0.0206804	3.71233	0.847641
AGAP000754	X	0.768696	6.55891	0.0957842	0.44698	5.97152	0.000135865	0.0340506	2.22736	0.0434381	0.00696279	-0.368642	0.766391	0.00327631	-1.74281	0.0421126	0.00441937	-1.11307	0.151484	0.011254	0.634525	0.667676	0.0413607	2.51968	0.852883
AGAP011474	3L	0.768696	1.52041	0.888565	0.178792	-0.443801	1	0.384286	0.43145	0.314317	0.317503	0.173936	0.414115	0.283635	-0.0525018	0.957882	0.257586	-0.230144	0.279279	0.219453	-0.413075	0.401146	0.530796	0.9085	0.870923
AGAP006271	2L	0.384348	7.21495	0.150652	0	3.44796	1	0.00486438	1.32252	0.659205	0.00626651	1.14593	0.271561	0.00234022	-0.773186	0.739187	0.00126268	-1.36583	0.291087	0	-0.567108	1	0.0275738	3.37129	0.876208
AGAP029492	3L	2.30609	4.91568	0.0372523	0.044698	0.386556	1	0.0729657	0.250566	0.8329	0.0417767	-0.782201	0.00836937	0.0655263	0.0146895	1	0.0782859	0.379398	0.167324	0.0478295	-0.397183	0.642325	0.144763	1.24893	0.889187
AGAP002566	2R	0	3.5451	1	0	0.842236	1	0	-2.34734	0.12233	0.0187995	-0.381466	0.45897	0.0290188	0.503654	0.38889	0.0233595	0.00294692	1	0.00844049	-1.14158	0.262887	0.0689346	1.73435	0.892868
AGAP003151	2R	0.384348	-0.623106	1	0.759866	-0.151453	1	0.491302	-0.814169	0.130888	0.865474	0.0233853	0.990951	1.0194	0.420941	0.0195354	0.780965	-0.175709	0.360231	0.12098	-2.86952	1.03e-12	1.4752	0.810366	0.903806
AGAP007054	2L	0.384348	-0.265563	1	0.089396	-2.3831	1	0.0583725	-3.45351	1.01e-08	0.118367	-2.82731	1.87e-44	0.565398	-0.359077	0.0752245	1.13388	1.19355	1.31e-16	1.60651	1.40251	1.13e-08	1.16499	0.82978	0.903806
AGAP010885	3L	0	-0.462607	1	0.089396	-1.57923	1	0.0194575	-4.03055	4.14e-09	0.0584874	-3.0414	1.21e-44	0.365543	-0.0997806	0.824458	0.763288	1.65579	4.58e-28	0.422025	0.157311	0.698777	0.144763	-1.36675	0.903806
AGAP011499	3L	0	1.50446	1	0.089396	0.391574	1	0.0291863	-1.56552	0.0651861	0.0793758	-0.374901	0.192754	0.103438	0.134517	0.823114	0.119323	0.415186	0.0866983	0.0365755	-1.37318	0.0170067	0.206804	1.15873	0.903806
AGAP012372	3L	0	3.13522	1	0	0.43236	1	0.07783	1.46002	0.0454378	0.0605762	1.46143	2.3e-05	0.0252744	-0.451258	0.510779	0.00820739	-2.18575	2.3e-06	0.005627	-1.98215	0.0577179	0.0896149	1.67002	0.903806
AGAP000042	X	3.45913	6.73892	0.00278622	2.36899	6.95822	9.28e-17	0.160524	2.85818	4.63e-06	0.0153181	-0.974363	0.0507884	0.0117011	-1.58582	0.00118137	0.00315669	-3.26814	8.18e-09	0.005627	-1.78051	0.111908	0.0827215	1.76891	0.903806
AGAP000466	X	0	7.67438	1	0	4.97152	1	0.00972875	3.78195	0.0692547	0.00139256	0.631358	0.831303	0.000468045	-0.995579	0.795693	0	-1.55848	0.342363	0	0.956454	1	0.0137869	4.29729	0.903806
AGAP009057	3R	1.92174	-0.320205	0.987203	2.59248	0.28087	1	2.05277	-0.0230911	1	2.16682	0.0782586	0.729293	1.90447	-0.194943	0.43285	2.079	-0.00117183	1	2.18046	0.070537	0.88169	3.52945	0.781575	0.903806
AGAP009295	3R	0	-1.45361	1	0.849262	0.17159	1	0.462116	-0.730134	0.190224	0.660072	-0.263013	0.160474	0.709088	-0.154039	0.623315	0.869984	0.273805	0.101819	0.925641	0.304923	0.322895	1.31665	0.817173	0.903806
AGAP002656	2R	0	1.16659	1	0.089396	0.0526554	1	0.150796	0.336933	0.574551	0.161537	0.541348	0.01456	0.117947	-0.100048	0.885117	0.0852306	-0.682906	0.00365868	0.109726	-0.149979	1	0.248164	1.07211	0.904058
AGAP008710	3R	0.384348	1.51957	0.954562	0.178792	0.14243	1	0.0972875	-0.956305	0.122581	0.207491	0.135971	0.572211	0.233554	0.451131	0.0322876	0.151521	-0.460974	0.018581	0.194131	0.0196473	1	0.0620411	-1.52544	0.905071
AGAP008047	3R	0	2.77352	1	0.089396	1.66774	1	0.0632369	0.769124	0.285985	0.0640576	0.970844	0.000616965	0.0439962	0.201723	0.776917	0.0138894	-1.79647	3.39e-07	0.0028135	-2.93836	0.00112971	0.0965084	1.3904	0.90699
AGAP003703	2R	0	-0.189028	1	0.268188	-0.0798845	1	0.296727	-0.0792393	1	0.371117	0.314843	0.101133	0.361331	0.314665	0.186341	0.241802	-0.504899	0.00816237	0.0675239	-2.2444	4.02e-07	0.572157	0.891946	0.935398
AGAP003578	2R	0	6.42646	1	0	3.72359	1	0.00486438	1.61202	0.459179	0.00278511	0.0463952	0.882489	0.00187218	-0.773186	0.988433	0.00252535	-0.143443	0.988739	0	-0.291474	1	0.0344673	4.0749	0.945688
AGAP011068	3L	0	-0.663238	1	0.312886	-0.362196	1	0.23349	-0.913955	0.0917202	0.473469	0.145023	0.470865	0.585524	0.717011	2.04e-05	0.333346	-0.519785	0.00252064	0.135048	-1.73945	4.52e-06	0.172336	-1.32589	0.95127
AGAP007804	3R	0	-1.97375	1	0.67047	-0.673239	1	0.58859	-0.907993	0.0720939	1.13006	0.0690777	0.780079	1.3255	0.471329	0.00587222	1.08148	-0.0156143	1	0.129421	-3.12671	4.57e-15	0.468755	-1.22695	0.95127
AGAP028032	3R	0	5.15082	1	0	2.44796	1	0.00486438	0.290095	1	0.00487395	-0.654044	0.458349	0.0093609	0.503654	0.716234	0.00757606	0.0544968	1	0	-1.56711	0.424726	0.0344673	2.5247	0.964816
AGAP029518	X	0.384348	6.46493	0.214643	0.22349	5.51209	0.022464	0.107016	5.30551	1.03e-08	0.000696279	-2.5781	0.0236042	0.00140413	-2.31751	0.0341597	0	-3.80641	0.00148124	0	-1.29147	0.764837	0.0344673	2.83786	0.966933
AGAP028717	2R	0	4.60829	1	0.044698	2.92712	1	0.038915	2.06923	0.0288843	0.012533	0.264575	0.781165	0.00982894	-0.252354	0.875519	0.00631338	-0.931938	0.141336	0.005627	-0.480952	0.868165	0.0413607	2.17391	0.978289
AGAP004064	2R	0.384348	-1.15157	1	1.69852	0.438339	1	1.67821	0.460645	0.198115	1.74	0.701415	3.1e-06	1.38167	0.26627	0.206675	0.815057	-0.766847	1.28e-06	0.160369	-3.00035	1.36e-14	0.53769	-1.2095	0.978289
AGAP005345	2L	0.384348	4.77957	0.423681	0	1.06463	1	0.00486438	-1.11287	0.780586	0.017407	-0.238058	0.810272	0.0191898	-0.0996872	1	0.0246222	0.423598	0.46106	0.005627	-1.34123	0.424995	0.0689346	1.97536	0.978289
AGAP006686	2L	0.768696	1.43439	0.893367	0.178792	-0.52992	1	0.252948	-0.274767	0.860396	0.325858	0.108197	0.653414	0.340737	0.234088	0.389334	0.296098	-0.0774973	0.801132	0.033762	-3.16009	1.11e-10	0.551477	0.875589	0.978289
AGAP000222	X	3.07479	10.3849	1.09e-06	0.089396	5.46902	0.139549	0.00972875	2.27945	0.260467	0.00139256	-0.871143	0.478622	0.000468045	-2.35815	0.0958695	0	-2.80641	0.0283214	0	-0.291474	1	0.0206804	3.29729	0.978289
AGAP000403	X	0.384348	5.21495	0.405387	0.402282	4.97152	0.000199845	0.0681013	2.46002	0.000723112	0.0187995	0.484516	0.378943	0.0093609	-0.904431	0.149951	0.00631338	-1.40283	0.00953202	0	-2.51928	0.0643064	0.0482542	1.93974	0.978289
AGAP008734	3R	0	4.13522	1	0	1.43236	1	0	-1.75721	0.409341	0.00765906	-1.14123	0.072508	0.0229342	0.996201	0.107003	0.0138894	-0.184665	0.85717	0.005627	-0.966379	0.583061	0.0551477	2.05782	0.978289
AGAP009564	3R	4.22783	0.892205	0.848571	1.25154	-0.535319	1	3.94987	1.19565	0.000124928	2.08675	0.29316	0.0754444	1.52489	-0.355441	0.0613322	1.32644	-0.570101	0.000277141	2.62218	0.586621	0.0322804	3.01244	0.764307	0.982478
AGAP000410	X	1.92174	6.17188	0.0188264	0.536376	4.66073	0.000362364	0.170253	3.22395	1.94e-08	0.0201921	-0.269107	0.660794	0.0149774	-0.912014	0.0858793	0.00757606	-1.86927	0.000112846	0.0140675	-0.546047	0.697078	0.0689346	1.7233	0.98294
AGAP013468	2R	0	4.8164	1	0	2.11354	1	0.00972875	0.559555	0.737061	0.00765906	-0.338269	0.785688	0.0117011	0.467822	0.711148	0.00631338	-0.684011	0.380835	0.00844049	0.175094	1	0.0413607	2.4042	0.989046
AGAP001369	2R	0	7.86703	1	0	5.16416	1	0.00486438	3.19699	0.296886	0.000696279	0.0463952	1	0.00093609	0.0748105	1	0	-1.36583	0.594589	0	1.1491	1	0.0137869	4.56032	0.989211
AGAP002009	2R	0	-1.3466	1	0.536376	-0.34485	1	0.107016	-2.70781	1.71e-06	0.372509	-1.12473	3.35e-10	0.718449	0.040837	0.970519	1.03855	0.832222	3.17e-08	0.652731	-0.11747	1	1.19946	0.789223	0.989211
AGAP013226	2R	0.768696	1.36301	0.899263	0.625772	0.991189	1	0.350235	0.129422	0.834575	0.343265	0.113139	0.62197	0.336992	0.0913124	0.840281	0.274001	-0.319129	0.107608	0.250401	-0.380623	0.452723	0.572157	0.855926	0.989211
AGAP002720	2R	0	9.67438	1	0	6.97152	1	0	3.78195	1	0	0.631358	1	0	-0.188224	1	0	0.44152	1	0	2.95645	1	0.00689346	6.29729	0.989211
AGAP013416	2R	0.384348	3.13911	0.759443	0	-0.56764	1	0.0291863	-0.926397	0.410973	0.0355102	-0.994632	0.00230291	0.0669304	0.142497	0.847716	0.0902813	0.772241	0.00400835	0.016881	-1.75189	0.0173283	0.144763	1.30139	0.989211
AGAP002812	2R	1.53739	2.71091	0.464267	0.312886	0.689589	1	0.724792	1.90355	2.76e-09	0.433085	1.61524	9.07e-24	0.172709	-0.443112	0.0445322	0.0479817	-2.49137	9.92e-31	0.0365755	-2.51115	8.26e-08	0.075828	-1.39504	0.989211
AGAP002868	2R	0	9.67438	1	0	6.97152	1	0	3.78195	1	0	0.631358	1	0	-0.188224	1	0	0.44152	1	0	2.95645	1	0.00689346	6.29729	0.989211
AGAP003603	2R	0	4.48456	1	0	1.78169	1	0.00486438	-0.387977	0.981807	0.00557023	-1.22109	0.0451506	0.0196579	1.28384	0.0156227	0.00883873	-0.534233	0.370302	0.0028135	-1.21347	0.312519	0.0413607	2.03856	0.989211
AGAP003730	2R	2.69044	0.603424	0.906573	0.67047	-1.0981	1	0.535081	-1.47722	0.0023473	0.946243	-0.783613	1.5e-06	1.30257	-0.254313	0.24601	1.78479	0.408985	0.00689796	3.25803	1.27132	1.24e-07	2.4265	0.748888	0.989211
AGAP004302	2R	0	-1.23476	1	0.402282	-0.612316	1	0.252948	-1.37964	0.00807773	0.554238	-0.3048	0.112036	0.694579	0.14223	0.663829	0.726039	0.213587	0.23116	0.545819	-0.270687	0.627729	1.10295	0.780366	0.989211
AGAP004918	2L	0	9.67438	1	0	6.97152	1	0	3.78195	1	0	0.631358	1	0	-0.188224	1	0	0.44152	1	0	2.95645	1	0.00689346	6.29729	0.989211
AGAP004975	2L	0	5.42646	1	0	2.72359	1	0	-0.46598	0.875954	0.00348139	-0.828074	0.338458	0.00327631	-1.14242	0.206615	0.0107327	1.21913	0.0474172	0.011254	1.19092	0.32589	0.0275738	2.53175	0.989211
AGAP029820	2L	0.384348	5.42646	0.345697	0.044698	2.72359	1	0.0972875	3.34138	1.45e-05	0.0097479	-0.439032	0.575294	0.00982894	-0.536147	0.647305	0.00568204	-1.32401	0.0442033	0.00844049	-0.253	1	0.0482542	2.16801	0.989211
AGAP005732	2L	0	-1.5077	1	1.11745	0.497657	1	1.68794	1.15477	0.000305539	1.21849	0.904977	2.29e-09	0.860266	0.200641	0.430634	0.380697	-1.30164	2.61e-15	0.0956589	-3.08575	4.28e-14	0.337779	-1.22564	0.989211
AGAP005753	2L	0	9.67438	1	0	6.97152	1	0	3.78195	1	0	0.631358	1	0	-0.188224	1	0	0.44152	1	0	2.95645	1	0.00689346	6.29729	0.989211
AGAP005783	2L	1.15304	-1.44229	1	2.63718	-0.233704	1	1.27447	-1.27461	0.00757248	2.15916	-0.609847	0.000169192	2.93651	-0.061292	0.904783	4.1441	0.670502	2.56e-06	2.1889	-0.49038	0.190745	4.99776	0.744308	0.989211
AGAP005795	2L	0.384348	0.735539	1	0.268188	-0.156291	1	0.262676	-0.33605	0.736537	0.330036	-0.0179552	1	0.312654	-0.142211	0.711148	0.347867	0.0854986	0.715907	0.348874	0.0767477	0.908442	0.585944	0.847805	0.989211
AGAP005911	2L	0	5.21495	1	0	2.51209	1	0.0243219	2.08151	0.111199	0.00348139	-1.06908	0.276745	0.00748872	0.091884	1	0.00757606	0.14196	1	0	-1.50298	0.604148	0.0344673	2.59685	0.989211
AGAP006585	2L	0	9.67438	1	0	6.97152	1	0	3.78195	1	0	0.631358	1	0	-0.188224	1	0	0.44152	1	0	2.95645	1	0.00689346	6.29729	0.989211
AGAP006590	2L	0	0.390138	1	0.089396	-0.725449	1	0.126474	-0.717012	0.334299	0.17964	-0.301661	0.211775	0.248064	0.378515	0.128672	0.215918	0.0418107	0.913457	0.0872184	-1.29147	0.00485637	0.392927	0.938525	0.989211
AGAP006689	2L	0	9.67438	1	0	6.97152	1	0	3.78195	1	0	0.631358	1	0	-0.188224	1	0	0.44152	1	0	2.95645	1	0.00689346	6.29729	0.989211
AGAP006708	2L	0	9.67438	1	0	6.97152	1	0	3.78195	1	0	0.631358	1	0	-0.188224	1	0	0.44152	1	0	2.95645	1	0.00689346	6.29729	0.989211
AGAP006748	2L	0	-1.68042	1	1.02805	0.20803	1	1.19664	0.444913	0.225771	1.21849	0.637137	4.25e-05	0.97681	0.218088	0.369988	0.666062	-0.544408	0.000906032	0.05627	-4.00051	5.72e-19	0.386034	-1.20911	0.989211
AGAP006958	2L	1.92174	-2.96379	1	7.33047	-0.882292	1	7.0193	-0.917954	0.0379661	11.4935	-0.230343	0.196035	14.7106	0.291701	0.12762	15.2468	0.325331	0.0311484	5.22185	-1.37259	1.37e-05	6.5281	-1.01923	0.989211
AGAP007177	2L	0	2.77957	1	0.044698	1.08278	1	0.0583725	0.662208	0.457318	0.0306363	-0.476702	0.238644	0.0299549	-0.6088	0.178641	0.041037	0.0512858	0.98535	0.104099	1.55333	0.000867153	0.0965084	1.39683	0.989211
AGAP007682	2L	0	1.65758	1	0.134094	0.96309	1	0.223761	1.45389	0.00148359	0.123241	0.693463	0.00294293	0.0875244	-0.00432245	1	0.044825	-1.19269	4.11e-06	0.0196945	-2.04073	0.00081328	0.17923	1.10966	0.989211
AGAP029056	3L	0	9.67438	1	0	6.97152	1	0	3.78195	1	0	0.631358	1	0	-0.188224	1	0	0.44152	1	0	2.95645	1	0.00689346	6.29729	0.989211
AGAP011117	3L	0	9.67438	1	0	6.97152	1	0	3.78195	1	0	0.631358	1	0	-0.188224	1	0	0.44152	1	0	2.95645	1	0.00689346	6.29729	0.989211
AGAP011215	3L	0	9.67438	1	0	6.97152	1	0	3.78195	1	0	0.631358	1	0	-0.188224	1	0	0.44152	1	0	2.95645	1	0.00689346	6.29729	0.989211
AGAP028752	3L	0	9.67438	1	0	6.97152	1	0	3.78195	1	0	0.631358	1	0	-0.188224	1	0	0.44152	1	0	2.95645	1	0.00689346	6.29729	0.989211
AGAP029204	3L	0	5.5451	1	0	2.84224	1	0.00972875	1.32252	0.50609	0.00417767	-0.419268	0.755719	0.00608458	0.159699	1	0.0050507	-0.143443	0.980046	0.0028135	-0.131009	1	0.0275738	2.66502	0.989211
AGAP012296	3L	0	9.67438	1	0	6.97152	1	0	3.78195	1	0	0.631358	1	0	-0.188224	1	0	0.44152	1	0	2.95645	1	0.00689346	6.29729	0.989211
AGAP012619	UNKN	0	2.88648	1	0	0.183616	1	0.0194575	-0.657675	0.525071	0.0396879	0.131787	0.789207	0.0425921	0.31297	0.520686	0.039143	0.105917	0.830574	0.016881	-0.984384	0.163993	0	-2.49061	0.989211
AGAP000057	X	0	9.67438	1	0	6.97152	1	0	3.78195	1	0	0.631358	1	0	-0.188224	1	0	0.44152	1	0	2.95645	1	0.00689346	6.29729	0.989211
AGAP000066	X	0	9.67438	1	0	6.97152	1	0	3.78195	1	0	0.631358	1	0	-0.188224	1	0	0.44152	1	0	2.95645	1	0.00689346	6.29729	0.989211
AGAP000117	X	0	9.67438	1	0	6.97152	1	0	3.78195	1	0	0.631358	1	0	-0.188224	1	0	0.44152	1	0	2.95645	1	0.00689346	6.29729	0.989211
AGAP000268	X	0	9.67438	1	0	6.97152	1	0	3.78195	1	0	0.631358	1	0	-0.188224	1	0	0.44152	1	0	2.95645	1	0.00689346	6.29729	0.989211
AGAP000281	X	1.53739	5.5125	0.0832828	0.357584	3.69023	0.0674732	0.218897	3.19699	1e-07	0.02994	-0.0384937	1	0.0177857	-1.08273	0.0341597	0.0164148	-1.09821	0.0176394	0.0140675	-0.934317	0.517352	0.0896149	1.69525	0.989211
AGAP000296	X	0	9.67438	1	0	6.97152	1	0	3.78195	1	0	0.631358	1	0	-0.188224	1	0	0.44152	1	0	2.95645	1	0.00689346	6.29729	0.989211
AGAP000336	X	0	2.55026	1	1.16215	4.74341	6.47e-06	0.252948	2.68332	2.71e-07	0.0703241	0.82805	0.0110171	0.0290188	-0.972495	0.0151358	0.00883873	-2.70144	1.63e-10	0.016881	-1.32895	0.124428	0.117189	1.43379	0.989211
AGAP000344	X	0	9.67438	1	0	6.97152	1	0	3.78195	1	0	0.631358	1	0	-0.188224	1	0	0.44152	1	0	2.95645	1	0.00689346	6.29729	0.989211
AGAP000685	X	0	9.67438	1	0	6.97152	1	0	3.78195	1	0	0.631358	1	0	-0.188224	1	0	0.44152	1	0	2.95645	1	0.00689346	6.29729	0.989211
AGAP000797	X	0.768696	6.86703	0.0817343	0.044698	3.54525	1	0.00972875	0.974593	0.603655	0.00557023	-0.368642	0.821219	0.00748872	0.091884	1	0.00252535	-1.55848	0.0753053	0.0140675	1.25601	0.274975	0.0344673	2.59685	0.989211
AGAP000985	X	0.768696	6.64464	0.0802297	0.89396	7.40964	1.14e-11	0.0535081	3.04498	0.000653118	0.00208884	-1.9536	0.0170891	0.00280827	-1.87272	0.0206223	0.00126268	-2.58823	0.00144774	0.0028135	-0.687403	0.818986	0.0344673	2.35869	0.989211
AGAP001069	X	3.45913	8.60399	2.52e-05	0.22349	5.03292	0.0123053	0.0729657	3.61202	1.1e-05	0.00417767	-1.05314	0.174937	0.00374436	-1.44456	0.0977074	0.000631338	-3.20234	0.000283997	0.0028135	-0.687403	0.821033	0.0344673	2.35869	0.989211
AGAP007959	3R	0	-1.82347	1	0.89396	-0.129019	1	1.4058	0.537953	0.131697	1.94819	1.53806	6.03e-27	0.960896	-0.0493501	0.947433	0.344079	-1.8208	1.66e-27	0.045016	-4.44994	1.58e-21	0.427394	-1.20773	0.989211
AGAP028218	3R	0	9.67438	1	0	6.97152	1	0	3.78195	1	0	0.631358	1	0	-0.188224	1	0	0.44152	1	0	2.95645	1	0.00689346	6.29729	0.989211
AGAP028118	3R	0	9.67438	1	0	6.97152	1	0	3.78195	1	0	0.631358	1	0	-0.188224	1	0	0.44152	1	0	2.95645	1	0.00689346	6.29729	0.989211
AGAP009367	3R	0	9.67438	1	0	6.97152	1	0	3.78195	1	0	0.631358	1	0	-0.188224	1	0	0.44152	1	0	2.95645	1	0.00689346	6.29729	0.989211
AGAP009601	3R	0.384348	-0.788374	1	0.581074	-0.680814	1	0.632369	-0.614036	0.28916	0.838319	-0.250819	0.180902	0.984766	0.0610321	0.905584	1.17429	0.416924	0.00756528	0.284163	-1.80809	6.23e-07	1.59928	0.758997	0.989211
AGAP009835	3R	1.15304	1.13571	0.892157	0.625772	0.34508	1	0.753978	0.604336	0.111964	0.621081	0.407351	0.0166535	0.499872	-0.0255347	1	0.402162	-0.433977	0.0147045	0.23352	-1.15058	0.00207067	0.861682	0.796306	0.989211
AGAP009849	3R	0	9.67438	1	0	6.97152	1	0	3.78195	1	0	0.631358	1	0	-0.188224	1	0	0.44152	1	0	2.95645	1	0.00689346	6.29729	0.989211
AGAP000576	X	0.384348	6.50446	0.235248	0.134094	4.88406	0.0707876	0.0583725	3.83853	1.12e-05	0.00487395	-0.275533	0.872017	0.00280827	-1.33507	0.176659	0.00126268	-2.1028	0.0150773	0.0028135	-0.213472	1	0.0275738	2.57482	0.989304
AGAP008049	3R	0.384348	-1.19251	1	1.74322	0.433912	1	1.89711	0.603235	0.0833099	1.2721	0.00490582	1	1.09054	-0.329324	0.0974304	1.21659	-0.0823023	0.718231	1.8344	0.572048	0.0321082	2.09561	0.742802	0.989304
AGAP004229	2R	0	0.140081	1	0.312886	0.444042	1	0.257812	0.0550357	0.988733	0.286171	0.251769	0.229003	0.260701	0.081029	0.871505	0.21718	-0.28158	0.192234	0.126607	-1.00983	0.0180707	0.448075	0.872042	0.991447
AGAP001606	2R	0.384348	-0.0475698	1	0.715168	0.343448	1	0.403743	-0.512235	0.441881	0.522209	-0.176272	0.428821	0.570547	-0.0123741	1	0.673006	0.325315	0.0539649	0.286977	-1.03521	0.00528508	0.971977	0.78615	0.992481
AGAP013414	2R	3.07479	-1.67892	1	5.94483	-0.481783	1	1.59065	-2.37392	7.12e-07	4.76463	-0.925006	5.83e-09	7.09977	-0.262006	0.208624	10.6829	0.606827	1.82e-05	16.1945	1.11213	3.38e-06	13.394	0.759408	0.992481
AGAP003340	2R	159.505	-1.07356	1	186.838	-0.443434	1	64.3265	-1.96249	1.16e-05	162.784	-0.725274	5.09e-06	233.553	-0.0898555	0.817807	289.811	0.358947	0.0163883	457.174	0.99154	4.8e-05	407.183	0.759404	0.992481
AGAP006840	2L	0	1.86703	1	0	-0.835836	1	0.0194575	-1.69054	0.0489178	0.00696279	-3.684	2.87e-23	0.0397838	-1.26578	8.47e-07	0.158466	1.79675	5.19e-18	0.211012	1.66135	7.1e-07	0.151656	1.08614	0.992481
AGAP010416	3L	0	0.334534	1	0.178792	-0.0419436	1	0.0486438	-2.0873	0.00136385	0.197047	-0.203314	0.420186	0.249936	0.301524	0.246067	0.23612	0.143644	0.528075	0.0928454	-1.25872	0.00383278	0.392927	0.88031	0.992481
AGAP011299	3L	0	5.15082	1	0.044698	3.47967	1	0.0729657	3.82775	3.3e-05	0.0111405	0.81193	0.284356	0.00327631	-1.47363	0.132386	0	-4.08204	0.000157265	0.0028135	-0.5354	1	0.0344673	2.5247	0.992481
AGAP000273	X	0	5.11979	1	0.089396	4.06463	0.479032	0.0145931	1.32252	0.391765	0.0118367	0.894392	0.22752	0.00468045	-0.938246	0.39984	0.0050507	-0.673957	0.42863	0.0028135	-0.567108	1	0.0344673	2.48993	0.992481
AGAP029428	3R	0.384348	2.41229	0.898544	0.178792	1.03842	1	0.243219	1.31227	0.00115617	0.127419	0.400032	0.0678711	0.0968853	-0.16021	0.730807	0.0947007	-0.181162	0.500791	0.0422025	-1.27237	0.00913358	0.0275738	-1.63581	0.992481
AGAP003075	2R	0	-0.111886	1	0.268188	-0.00248614	1	0.836673	1.57814	1.09e-06	0.470684	0.944257	3.36e-09	0.281295	-0.140718	0.711148	0.169199	-1.03584	7.66e-09	0.0703374	-2.10881	4.43e-07	0.117189	-1.3051	0.995571
AGAP028456	2L	5.76522	-1.73499	1	9.20779	-0.741199	1	2.45165	-2.63916	5.01e-08	8.63246	-0.958677	1.61e-09	13.6075	-0.184075	0.459019	18.567	0.470631	0.00115045	33.3681	1.29206	3.17e-08	24.7337	0.757755	0.995571
AGAP029604	X	0.384348	6.58692	0.220158	0.759866	7.97152	6.65e-11	0.0145931	1.78195	0.25866	0.000696279	-2.45611	0.0134045	0.00327631	-0.995579	0.429115	0	-3.68776	0.000792833	0.0028135	-0.131009	1	0.0275738	2.66502	0.995571
AGAP007767	3R	0	2.33899	1	0	-0.363872	1	0.126474	1.32252	0.00667691	0.109316	1.5601	1.79e-12	0.0566334	0.084302	0.941582	0.00820739	-3.02725	1.19e-18	0.011254	-2.03903	0.00184177	0.00689346	-2.03363	0.996651
AGAP000504	X	1.92174	8.35246	0.00153798	0.491678	6.97152	1.19e-06	0	-0.347335	1	0.00208884	-1.36864	0.160189	0.00280827	-1.23885	0.289334	0.00189401	-1.55848	0.0885999	0.005627	0.497022	0.955777	0.0275738	2.66502	0.999658
AGAP013449	X	0.384348	7.67438	0.120383	0.044698	4.97152	0.629198	0.00972875	2.46002	0.242831	0.00139256	-0.69057	0.789048	0.00234022	-0.188224	1	0.00126268	-0.880408	0.649936	0	-0.131009	1	0.0206804	3.48993	0.999658
AGAP029421	3R	0	-2.49319	1	1.74322	0.132	1	2.8408	0.90127	0.0054652	1.92312	0.410757	0.00940635	1.84644	0.398202	0.0243939	1.0859	-0.678464	1.63e-05	0.129421	-3.6493	7.46e-19	0.716919	-1.13964	0.999658
AGAP010147	3R	0	0.201693	1	0.134094	-0.498123	1	0.0535081	-2.09457	0.000885741	0.14413	-0.913755	6.22e-06	0.234959	-0.0577304	0.954578	0.313775	0.549773	0.0017442	0.388263	0.750089	0.0146406	0.427394	0.86624	0.999658
AGAP001096	2R	0	-0.78351	1	0.089396	-1.90039	1	0.0291863	-3.86551	3.03e-09	0.0967827	-2.62414	3.97e-38	0.39503	-0.408664	0.0424154	0.941956	1.6181	6.23e-29	0.745577	0.696586	0.0115509	0.441181	-0.105034	1
AGAP013094	2R	0	4.29934	1	0	1.59648	1	0	-1.59309	0.278524	0.00417767	-1.82807	0.00100475	0.0177857	0.605325	0.349863	0.0183088	0.593523	0.227262	0.022508	0.89756	0.32071	0.00689346	-0.0602623	1
AGAP001097	2R	0	4.8164	1	0	2.11354	1	0.00486438	-0.0509424	1	0.00557023	-0.842573	0.184481	0.0173177	1.66739	0.00141948	0.00631338	-0.684011	0.251269	0	-1.90153	0.118485	0.00689346	0.4644	1
AGAP001098	2R	0	3.9195	1	0.044698	2.23005	1	0.00486438	-0.959519	0.501686	0.017407	-0.043242	1	0.0248064	0.785304	0.0989165	0.0138894	-0.461183	0.308811	0.011254	-0.422058	0.788263	0.00689346	-0.444177	1
AGAP001099	2R	3.84348	0.236632	0.923533	2.36899	-0.166706	1	2.23275	-0.226651	0.884482	2.32139	-0.20784	0.261992	2.49047	-0.0903718	0.81924	2.70023	0.0803369	0.701313	4.05144	0.694108	0.00809097	2.56437	-0.022219	1
AGAP001100	2R	0	3.5451	1	0	0.842236	1	0.00972875	-0.741614	0.588209	0.0264586	0.244335	0.635693	0.0262105	0.252349	0.734889	0.0227282	-0.0494664	0.976665	0.00844049	-1.14158	0.1898	0.0275738	0.531755	1
AGAP001101	2R	1.15304	-2.65173	1	4.3357	-0.73658	1	0.515624	-3.79908	5.71e-13	1.5151	-2.52822	2.75e-48	5.67504	-0.444032	0.0098763	12.0971	1.24745	1.77e-20	18.5381	1.5685	5.22e-12	5.68021	-0.311448	1
AGAP001102	2R	0	-0.853093	1	0.402282	-0.229625	1	0.481573	-0.0524602	1	0.49018	-0.0415891	0.961174	0.502212	0.00480503	1	0.524642	0.0914307	0.674141	0.396703	-0.350667	0.468011	0.647985	0.386355	1
AGAP001103	2R	2.30609	-0.291813	0.982808	2.50309	0.0360175	1	2.03817	-0.234171	0.871846	2.43628	0.0448846	0.879274	2.20777	-0.166193	0.538584	2.16801	-0.180892	0.316482	4.10208	0.851588	0.000789399	2.89525	0.284708	1
AGAP001104	2R	0	-2.31501	1	0.67047	-1.01521	1	0.953418	-0.550197	0.335084	1.04442	-0.512162	0.00198077	1.38026	-0.00129634	1	1.71471	0.446307	0.00294465	1.73311	0.349831	0.218143	0.95819	-0.537949	1
AGAP029944	2R	0	5.03053	1	0	2.32766	1	0.0145931	1.22736	0.408348	0.0160144	1.46143	0.00309146	0.00608458	-0.590322	0.539947	0.0050507	-0.780872	0.207324	0.005627	-0.0435465	1	0	-0.346566	1
AGAP029945	2R	2.69044	-2.05282	1	4.87208	-0.971609	1	0.54481	-4.12228	1.12e-14	3.629	-1.60242	9.38e-23	8.72155	-0.122816	0.706475	13.7701	0.868824	2.46e-10	20.6764	1.28259	4.04e-08	7.01065	-0.411276	1
AGAP001105	2R	0	9.67438	1	0	6.97152	1	0	3.78195	1	0	0.631358	1	0.000468045	1.81178	0.711148	0	0.44152	1	0	2.95645	1	0	4.29729	1
AGAP001106	2R	0	4.03053	1	0	1.32766	1	0.00972875	-0.2478	1	0.0243698	0.778915	0.0780501	0.0177857	0.142982	0.952221	0.0113641	-0.668105	0.183466	0.00844049	-0.643459	0.668975	0.0206804	0.697377	1
AGAP001107	2R	1.53739	2.15553	0.646064	0.134094	-0.870046	1	0.593454	0.979628	0.00630962	0.4491	0.74637	4.13e-06	0.344013	0.228121	0.374339	0.178669	-1.01143	1.35e-08	0.022508	-3.71125	2.09e-13	0.255058	-0.269365	1
AGAP001108	2R	1.15304	-0.48785	1	1.56443	-0.0157454	1	2.5392	0.734464	0.0284023	1.95724	0.454154	0.00334472	1.48745	-0.102689	0.777842	1.20901	-0.479358	0.00247915	1.44614	-0.114603	1	1.31665	-0.250087	1
AGAP001109	2R	1.92174	-0.520886	1	1.51973	-0.676454	1	1.38635	-0.809411	0.105256	2.33741	-0.0428692	0.915386	2.5457	0.145187	0.613577	2.59038	0.160812	0.357829	1.6459	-0.568285	0.111285	1.82677	-0.400749	1
AGAP001110	2R	0.384348	-1.81935	1	2.72658	0.439508	1	3.19103	0.732306	0.0275047	2.99678	0.882976	9.5e-10	1.93771	-0.0249899	1	1.24816	-0.831297	8.27e-08	0.573954	-1.83218	8.52e-08	1.32354	-0.579895	1
AGAP001111	2R	1.92174	-0.154282	0.975496	1.34094	-0.484604	1	1.46418	-0.3536	0.637186	1.7595	-0.0993166	0.664808	1.78325	-0.087295	0.833377	1.95841	0.108938	0.576244	2.38303	0.386598	0.164719	2.02668	0.126957	1
AGAP001112	2R	1.15304	-2.84153	1	7.24107	-0.190765	1	2.3349	-1.80931	9.8e-05	5.97477	-0.525734	0.0010223	8.10935	0.0425189	0.952504	9.55404	0.373693	0.0116747	12.0699	0.64607	0.0132428	6.08003	-0.405034	1
AGAP001113	2R	0.768696	5.3767	0.189783	0	1.06463	1	0.00972875	-0.515733	1	0.0139256	-0.620181	0.316526	0.021062	0.106519	0.986482	0.0265162	0.582382	0.231739	0.011254	-0.579599	0.881312	0.0275738	0.761237	1
AGAP001114	2R	0	2.09318	1	0.044698	0.39409	1	0.00486438	-2.79548	0.0100086	0.0355102	-1.04324	0.000914544	0.073015	0.279848	0.558856	0.0997514	0.940622	0.000189957	0.016881	-1.79461	0.011043	0.0620411	0.0723234	1
AGAP001115	2R	0	4.84149	1	0	2.13863	1	0	-1.05094	0.464345	0.00765906	-0.307242	0.71412	0.0112331	0.411238	0.711148	0.0107327	0.289517	0.715907	0.00844049	0.201566	1	0.00689346	0.489935	1
AGAP001116	2R	0	4.18253	1	0	1.47967	1	0.00486438	-0.693786	0.608734	0.00557023	-1.55627	0.00217745	0.0215301	0.906933	0.064758	0.0195715	0.558877	0.203112	0.00844049	-0.48649	0.738015	0	-1.19456	1
AGAP001117	2R	0	1.46493	1	0.044698	-0.235496	1	0.0340506	-1.41035	0.0503411	0.0877311	-0.244144	0.37255	0.108586	0.184109	0.665165	0.117429	0.323078	0.147797	0.0787779	-0.325117	0.621106	0.075828	-0.300142	1
AGAP001118	2R	0	2.32124	1	0.089396	1.21219	1	0.0243219	-0.964007	0.258263	0.0348139	-0.809959	0.00433441	0.0659943	0.422364	0.201372	0.0675532	0.415048	0.107027	0.045016	-0.236854	0.856743	0.0344673	-0.448665	1
AGAP001120	2R	0	3.30806	1	0	0.605196	1	0	-2.58437	0.0334998	0.0167107	-0.864337	0.0187761	0.0332312	0.427112	0.367435	0.0404056	0.805676	0.00744033	0.011254	-1.05254	0.193346	0.00689346	-1.06026	1
AGAP001122	2R	0	8.08942	1	0	5.38656	1	0	2.19699	1	0	-0.953605	0.50052	0.00140413	1.22681	0.711148	0.000631338	0.119592	1	0.0028135	2.63453	0.425275	0	2.71233	1
AGAP001124	2R	0	7.21495	1	0	4.51209	1	0	1.32252	1	0.00278511	1.14593	0.416894	0.00187218	0.326349	0.968845	0	-2.01791	0.13907	0.0028135	1.63453	0.658899	0.00689346	2.97536	1
AGAP001125	2R	0	4.60829	1	0	1.90543	1	0.00486438	-0.262446	0.959821	0.00905162	-0.316175	0.655693	0.00982894	-0.252354	0.846411	0.0183088	1.10048	0.0123436	0.005627	-0.480952	0.664872	0	-0.768799	1
AGAP029175	2R	0	5.86703	1	0	3.16416	1	0.00486438	1.02706	0.792287	0.000696279	-2.12353	0.0497288	0.00187218	-1.45126	0.225643	0.0107327	2.15201	0.00139077	0.00844049	1.3126	0.378974	0.00689346	1.5424	1
AGAP001126	2R	0.384348	0.870253	1	0.22349	-0.244419	1	0.0972875	-1.61445	0.00377654	0.243001	-0.409284	0.0350422	0.342609	0.283686	0.221965	0.329558	0.164986	0.402232	0.312298	0.0512814	0.983792	0.330886	0.146299	1
AGAP001127	2R	0	4.79174	1	0	2.08888	1	0	-1.1007	0.468197	0.00557023	-0.871143	0.147736	0.00795676	-0.410616	0.711148	0.0119954	0.44152	0.464258	0.0309485	1.95645	0.00349324	0.0206804	1.48993	1
AGAP001130	2R	0.384348	-1.19096	1	0.759866	-0.720806	1	0.676148	-0.927185	0.0642727	1.11613	-0.237869	0.196586	1.25436	-0.0233685	1	1.54299	0.403954	0.00813915	1.12259	-0.18596	0.814753	1.23393	-0.0413724	1
AGAP001132	2R	0	1.16066	1	0.134094	0.463724	1	0.150796	0.330737	0.56645	0.145522	0.317697	0.147736	0.14135	0.310116	0.263994	0.102277	-0.362037	0.103279	0.0365755	-1.72403	0.000389076	0.0689346	-0.737134	1
AGAP001133	2R	0	-0.438056	1	0.22349	-0.552697	1	0.656691	0.847736	0.0196683	0.566771	0.850803	9.48e-08	0.371628	-0.0250881	1	0.218443	-0.986967	2.33e-08	0.165996	-1.21013	0.00148113	0.413607	0.155225	1
AGAP001134	2R	0	0.0978994	1	0.625772	1.31521	0.814121	0.719928	1.57171	3.3e-06	0.436567	1.1122	1.35e-11	0.241979	-0.151555	0.69312	0.0959634	-1.72631	1.58e-18	0.0703374	-1.89578	8.77e-06	0.296419	0.221446	1
AGAP001135	2R	0	0.147885	1	0.178792	-0.229135	1	0.58859	1.30967	0.00025035	0.398968	0.979281	6.99e-09	0.27521	0.22111	0.443772	0.0890187	-1.79028	6.07e-19	0.039389	-2.6494	2.36e-08	0.227484	-0.109103	1
AGAP001136	2R	1.92174	0.479217	0.922019	1.47503	0.284606	1	3.84286	1.80007	4.18e-10	2.60408	1.81275	1.34e-38	0.969321	-0.449865	0.0125653	0.179931	-3.12014	1.36e-64	0.0590835	-4.36096	1.09e-21	0.641091	-0.910088	1
AGAP001137	2R	0	4.84149	1	0	2.13863	1	0.0145931	1.02706	0.665725	0.00905162	-0.020719	1	0.00655263	-0.707598	0.390843	0.0132581	0.731027	0.19148	0.011254	0.550461	0.809854	0.00689346	0.489935	1
AGAP001138	2R	11.9148	-0.590554	0.98488	13.1859	-0.0791205	1	18.2657	0.461884	0.221217	16.506	0.415352	0.0061032	13.0407	-0.0579924	0.910808	10.7624	-0.414873	0.00755897	13.2656	-0.0166639	1	9.41646	-0.526182	1
AGAP001139	2R	0.768696	-0.0670832	1	1.29624	0.559584	1	1.94575	1.21934	0.00011034	1.46706	1.10744	5.23e-14	0.89303	0.053059	0.929428	0.34913	-1.60744	4.65e-22	0.16881	-2.42285	1.33e-10	0.53769	-0.703851	1
AGAP001140	2R	1.53739	0.18193	0.954562	1.16215	-0.0835629	1	1.39121	0.19009	0.637186	1.32084	0.147126	0.447269	1.19539	-0.0530618	0.935544	1.23111	0.011494	1	0.770898	-0.699523	0.0483248	1.48209	0.280688	1
AGAP029044	2R	0	-0.525289	1	0.402282	0.0993055	1	0.374557	-0.084301	1	0.465114	0.299544	0.0942619	0.383329	-0.0908858	0.840281	0.337766	-0.319734	0.0851549	0.548632	0.496353	0.0961622	0.330886	-0.257925	1
AGAP013376	2R	1.92174	-0.896658	1	3.35235	0.0689849	1	4.4655	0.543886	0.142858	3.62622	0.306165	0.0570476	2.98425	-0.0862946	0.833762	2.71349	-0.257913	0.123614	3.00482	-0.0509501	1	2.14386	-0.548924	1
AGAP001141	2R	1.15304	-1.16157	1	2.54779	-0.00111459	1	4.00825	0.717608	0.0303151	3.45493	0.66995	5.28e-06	2.46098	-0.0211765	1	1.97546	-0.435503	0.00586737	0.45016	-2.53301	1.91e-12	1.59928	-0.651704	1
AGAP001143	2R	0.768696	1.16329	0.919312	0.625772	0.790284	1	2.58298	3.14026	8.85e-33	0.641273	1.16937	2.07e-13	0.223257	-1.03051	3.64e-09	0.103539	-2.17729	8.27e-29	0.0703374	-2.42392	1.67e-08	0.386034	0.0701594	1
AGAP001144	2R	0.768696	0.130707	0.997249	0.625772	-0.246358	1	1.06043	0.49942	0.171019	0.843193	0.199898	0.283874	0.794272	0.0989717	0.795094	0.688158	-0.194114	0.301337	0.452973	-0.780178	0.0283896	0.592837	-0.361086	1
AGAP001145	2R	0.768696	1.98905	0.818389	0.22349	0.289695	1	0.66642	1.78718	5.38e-08	0.353013	1.10829	3.18e-11	0.200791	-0.0982425	0.840731	0.0770232	-1.73879	6.46e-18	0.0196945	-3.30799	2.9e-10	0.186123	-0.136147	1
AGAP001146	2R	0	-0.741358	1	1.11745	1.26948	0.740032	0.788029	0.803123	0.027749	0.570252	0.409217	0.0169615	0.412348	-0.257678	0.306755	0.456457	-0.030896	0.985761	0.140675	-1.76021	6.48e-06	0.489435	0.0894619	1
AGAP001147	2R	0	0.569785	1	0.178792	0.194099	1	0.74425	2.15999	6.4e-12	0.375294	1.57375	1.02e-21	0.132457	-0.714434	0.00037139	0.0631338	-1.86749	2.51e-19	0.0309485	-2.5487	1.4e-07	0.0689346	-1.33471	1
AGAP001148	2R	1.53739	2.28121	0.601033	0.22349	-0.157764	1	0.457251	0.716085	0.0646858	0.369724	0.514213	0.00252978	0.311718	0.200381	0.473323	0.199503	-0.669048	0.000201425	0.11254	-1.36987	0.000478163	0.193017	-0.539087	1
AGAP001149	2R	1.53739	3.37243	0.285342	0.134094	0.34581	1	0.593454	2.33429	1.71e-12	0.199136	0.810423	1.83e-05	0.108586	-0.455895	0.0709965	0.0650278	-1.28849	2.78e-09	0.0759644	-0.817392	0.0812103	0.103402	-0.306337	1
AGAP001150	2R	0.384348	-1.41821	1	1.51973	0.0136704	1	1.41553	-0.0721095	1	1.54504	0.0777094	0.733457	1.60633	0.184165	0.460598	1.48933	0.00742892	1	0.652731	-1.23329	0.000240591	1.15121	-0.375304	1
AGAP001151	2R	20.7548	0.122326	0.922019	18.3709	0.330853	1	34.7171	1.37922	5.66e-06	26.0199	1.35507	6e-23	14.2875	0.0404955	0.95828	3.57906	-2.32117	5.83e-46	0.886252	-4.06862	2.46e-24	7.8999	-0.853272	1
AGAP001152	2R	1.15304	0.0709892	0.976247	1.56443	0.545487	1	2.70946	1.43719	2.55e-06	1.63974	0.914991	7.3e-10	1.05451	-0.00596517	1	0.537269	-1.21582	7.31e-14	0.188504	-2.54456	2.06e-11	0.716919	-0.568252	1
AGAP001153	2R	0.768696	0.790722	0.944338	0.715168	0.597502	1	0.783165	0.736474	0.0402421	0.643361	0.5838	0.000342569	0.511105	0.137669	0.684947	0.323245	-0.738059	1.35e-05	0.208199	-1.24623	0.000679083	0.372247	-0.363257	1
AGAP001154	2R	2.30609	1.06362	0.849728	1.16215	0.313572	1	2.34463	1.41098	3.94e-06	1.39952	0.844751	1.63e-08	0.923452	-0.0169279	1	0.533481	-1.01201	3.17e-10	0.129421	-2.89649	1.97e-13	0.620411	-0.590717	1
AGAP001156	2R	0	-2.68042	1	2.05611	0.177656	1	4.28065	1.33673	1.01e-05	2.77746	0.930195	1.16e-10	1.64284	-0.176672	0.501578	1.11368	-0.861816	3.08e-08	0.306671	-2.6019	1.29e-12	1.22014	-0.557193	1
AGAP013527	2R	0.768696	1.64188	0.87293	0.357584	0.529497	1	0.617776	1.2841	0.000228518	0.323073	0.377401	0.03723	0.257425	-0.0809058	0.879043	0.234858	-0.245469	0.236082	0.0703374	-1.9393	4.2e-06	0.165443	-0.655976	1
AGAP001158	2R	0	-0.132971	1	0.536376	0.874297	1	0.442658	0.573342	0.178139	0.38365	0.462595	0.0119304	0.309846	0.0425341	0.973611	0.220968	-0.597008	0.00192339	0.22508	-0.445163	0.372248	0.310206	0.0501878	1
AGAP001159	2R	0.384348	2.02873	0.922019	0.312886	1.33671	1	0.267541	1.04434	0.00972228	0.170588	0.452339	0.023898	0.128244	-0.12933	0.787462	0.116166	-0.298562	0.187515	0.0478295	-1.49017	0.00125889	0.124082	-0.0694926	1
AGAP001160	2R	0	9.67438	1	0	6.97152	1	0	3.78195	1	0.000696279	2.63136	0.375046	0	-0.188224	1	0	0.44152	1	0	2.95645	1	0	4.29729	1
AGAP001161	2R	0	4.84149	1	0.044698	3.16416	1	0.00972875	0.58555	0.941132	0.00626651	-0.631677	0.300526	0.00561654	-0.979637	0.183453	0.0101014	0.171431	0.898609	0.045016	2.68636	4.32e-06	0	-0.5356	1
AGAP001162	2R	0	5.86703	1	0	3.16416	1	0.00486438	1.02706	0.828193	0.00348139	-0.307242	0.809845	0.00514849	0.309276	0.937277	0.00378803	-0.210557	0.814562	0.005627	0.840976	0.896848	0.0137869	2.18181	1
AGAP012985	2R	0.384348	3.26924	0.791539	0.044698	0.566377	1	0.0243219	-1.02111	0.226335	0.0793758	0.656669	0.0065834	0.0556973	-0.0692359	0.96723	0.0530324	-0.149089	0.680177	0.0309485	-0.820528	0.182623	0.0275738	-0.7731	1
AGAP012982	2R	0	0.0117154	1	0.178792	-0.365657	1	0.243219	-0.163094	1	0.433085	0.950105	3.95e-09	0.259297	-0.131224	0.731824	0.195715	-0.634161	0.000450786	0.118167	-1.24208	0.00153782	0.261951	-0.0457536	1
AGAP001165	2R	1.53739	-1.23723	1	2.95007	-0.191286	1	2.116	-0.650767	0.216613	2.60408	-0.421926	0.0102666	3.1476	-0.0871706	0.829042	3.77856	0.291712	0.0595554	5.14307	0.703263	0.00675417	3.32954	0.0189363	1
AGAP001166	2R	0	-1.06455	1	0.67047	0.238927	1	1.07989	0.940796	0.00542748	0.75407	0.5243	0.001157	0.577099	-0.0125148	1	0.404688	-0.671362	5.53e-05	0.447346	-0.391832	0.369425	0.441181	-0.392009	1
AGAP001167	2R	1.15304	1.78184	0.78832	0.312886	0.0820147	1	1.08962	1.88148	6.45e-09	0.557023	1.16849	1.25e-12	0.312186	-0.0771494	0.898965	0.101014	-1.99575	2.21e-23	0.016881	-4.12646	8.94e-14	0.248164	-0.360536	1
AGAP001168	2R	0	0.362635	1	0.134094	-0.33682	1	0.325913	0.635791	0.12083	0.328644	0.875002	1.94e-07	0.21296	-0.0277592	1	0.142051	-0.768968	4.36e-05	0.0787779	-1.46518	0.000450919	0.137869	-0.599259	1
AGAP001169	2R	0	5.86703	1	0	3.16416	1	0	-0.0254073	1	0.00557023	0.479355	0.674933	0.0042124	-0.114223	1	0.00378803	-0.210557	0.814562	0.00844049	1.3126	0.367735	0.00689346	1.5424	1
AGAP001170	2R	0	9.67438	1	0	6.97152	1	0	3.78195	1	0.000696279	2.63136	0.375046	0	-0.188224	1	0	0.44152	1	0	2.95645	1	0	4.29729	1
AGAP001171	2R	0	6.97394	1	0	4.27108	1	0.00972875	2.90748	0.138313	0.00348139	1.21632	0.301076	0.00187218	-0.0362208	1	0.000631338	-1.14344	0.31998	0	0.256014	1	0	1.59685	1
AGAP001172	2R	0	2.50948	1	0.044698	0.811647	1	0.07783	0.787261	0.287332	0.0703241	0.764624	0.0109415	0.0486767	0.0103218	1	0.0277789	-0.991439	0.00322107	0.0196945	-1.17283	0.146385	0.0896149	1.00661	1
AGAP001173	2R	0	6.28207	1	0	3.5792	1	0.00972875	2.11898	0.281276	0.00417767	0.531822	0.759975	0.00280827	-0.28776	0.911574	0.00378803	0.341984	0.923994	0	-0.435864	0.854075	0	0.904972	1
AGAP001174	2R	6.53392	1.33813	0.737984	1.69852	-0.246656	1	3.04996	0.648077	0.0560566	2.80809	0.713967	1.28e-06	2.09637	0.132698	0.669945	1.28982	-0.791471	3.63e-07	0.4586	-2.17396	7.51e-10	1.73026	-0.202303	1
AGAP013066	2R	0	5.24812	1	0	2.54525	1	0.0145931	1.46002	0.332439	0.00417767	-0.770741	0.306899	0.00514849	-0.603261	0.600814	0.00568204	-0.324015	0.680246	0.0309485	2.54142	0.000638453	0.0137869	1.5247	1
AGAP001175	2R	0	-2.89938	1	2.59248	0.287275	1	2.09655	0.0149894	1	2.17935	0.0979926	0.638106	2.01072	-0.0661988	0.888734	1.9502	-0.117374	0.562172	2.70096	0.40939	0.162726	1.57171	-0.410039	1
AGAP013379	2R	0	9.08942	1	0	6.38656	1	0.00486438	4.78195	0.142858	0.000696279	1.63136	0.583111	0	-0.773186	0.840281	0	-0.143443	1	0	2.37149	1	0	3.71233	1
AGAP029946	2R	0	2.36604	1	0.134094	1.6769	1	0.569132	4.02073	2e-37	0.080072	0.831127	0.00054659	0.0219981	-1.68008	1.21e-09	0.0157835	-2.04786	1.33e-11	0.011254	-2.01164	0.00219225	0.0344673	-0.40315	1
AGAP029947	2R	0	0.456426	1	0.089396	-0.659052	1	0.0486438	-1.96441	0.00217773	0.184514	-0.168228	0.524134	0.205472	0.038547	0.995231	0.228544	0.250117	0.214074	0.230707	0.216449	0.606716	0.206804	0.0703338	1
AGAP029948	2R	0	0.290679	1	0.22349	0.178186	1	0.0924232	-1.25916	0.030602	0.165714	-0.568438	0.00381431	0.213896	-0.128739	0.753328	0.282208	0.452835	0.00926055	0.388263	0.848982	0.00327506	0.213697	-0.0525444	1
AGAP029949	2R	0	4.38898	1	0	1.68612	1	0.0535081	2.30082	0.00116949	0.0167107	0.520326	0.338601	0.00982894	-0.561682	0.454739	0.0113641	-0.217443	0.767452	0.00844049	-0.272365	0.867531	0	-0.988112	1
AGAP001176	2R	0	0.894664	1	0.134094	0.196732	1	0.07783	-0.883806	0.210947	0.132293	-0.219574	0.394337	0.168028	0.281261	0.337581	0.173618	0.31164	0.133643	0.039389	-1.89321	0.000112312	0.144763	0.0118875	1
AGAP001177	2R	0	1.42883	1	0.044698	-0.271655	1	0.0924232	-0.0957966	1	0.139952	0.624233	0.00524055	0.113267	0.224836	0.584474	0.0719725	-0.658434	0.00675714	0.0534565	-0.921291	0.091115	0.0689346	-0.464866	1
AGAP001179	2R	0	-2.53492	1	1.47503	-0.145284	1	1.52255	-0.0842485	1	1.84166	0.26413	0.116443	1.80338	0.268076	0.193169	1.34033	-0.349048	0.0322734	0.790593	-1.06984	0.00140438	1.53035	-0.076892	1
AGAP013149	2R	0	0.636837	1	0	-2.06603	1	0.0729657	-1.23486	0.0434228	0.208884	0.312308	0.118292	0.176453	-0.0225863	1	0.189401	0.122471	0.611654	0.118167	-0.595992	0.186461	0.110295	-0.630662	1
AGAP001181	2R	0	5.03053	1	0	2.32766	1	0	-0.861909	0.636699	0.00835534	0.0838699	1	0.00982894	0.413227	0.74237	0.00820739	0.0394215	1	0.005627	-0.0435465	1	0.00689346	0.68258	1
AGAP001182	2R	0	9.67438	1	0	6.97152	1	0	3.78195	1	0.000696279	2.63136	0.375046	0	-0.188224	1	0	0.44152	1	0	2.95645	1	0	4.29729	1
AGAP001184	2R	0	9.08942	1	0	6.38656	1	0	3.19699	1	0.000696279	1.63136	0.583111	0.000468045	0.811776	1	0	-0.143443	1	0	2.37149	1	0	3.71233	1
AGAP013501	2R	0	7.67438	1	0	4.97152	1	0.00486438	2.97459	0.370956	0.000696279	-0.175997	1	0.00140413	0.489848	0.941582	0.000631338	-0.365835	0.820038	0.0028135	2.1491	0.534233	0	2.29729	1
AGAP001185	2R	0	0.598905	1	0.312886	0.905429	1	0.437794	1.33992	0.000217596	0.23952	0.54021	0.00315328	0.196111	0.159699	0.667648	0.119954	-0.777091	5.95e-05	0.045016	-2.01001	9.37e-06	0.0827215	-1.06162	1
AGAP029983	2R	1.15304	-2.60635	1	4.15691	-0.751362	1	0.46698	-3.8955	1.9e-13	2.13409	-1.95176	1.46e-31	7.12879	0.121455	0.697931	10.991	1.07787	1.9e-15	8.40673	0.33362	0.269958	6.36955	-0.0963639	1
AGAP001189	2R	0	1.90951	1	0.044698	0.209967	1	0.0194575	-1.64767	0.0407383	0.0382953	-1.13114	1.44e-05	0.0805037	0.207485	0.646193	0.095332	0.5397	0.0155118	0.11254	0.688297	0.0916499	0.075828	0.154332	1
AGAP001194	2R	0	5.9195	1	0	3.21663	1	0	0.0270601	1	0.00208884	-0.953605	0.294827	0.00655263	1.01823	0.306254	0.0050507	0.363517	0.803608	0.0028135	0.256014	1	0	0.542402	1
AGAP001195	2R	0	3.08193	1	0.044698	1.38656	1	0.0583725	0.982541	0.162103	0.0494358	0.870545	0.00276577	0.0318271	-0.0454837	1	0.0189401	-0.953012	0.00377421	0.0140675	-1.01317	0.15971	0.0344673	0.327663	1
AGAP013523	2R	0	6.58692	1	0	3.88406	1	0	0.694485	1	0	-2.45611	0.0422669	0.00234022	-0.188224	0.994818	0.00568204	1.76345	0.0432265	0.0028135	0.956454	1	0.00689346	2.29729	1
AGAP001196	2R	0	-0.455543	1	0.67047	0.851281	1	0.379421	0.00691045	1	0.364154	-0.0817336	0.797642	0.379584	-0.00468741	1	0.356706	-0.124628	0.612442	0.528938	0.515178	0.0902434	0.413607	0.137253	1
AGAP013230	2R	0	3.02333	1	0.044698	1.32766	1	0.00486438	-1.86191	0.104137	0.0097479	-2.00865	2.61e-07	0.0266786	-0.500168	0.262716	0.0612398	1.35579	6.06e-07	0.0675239	1.1327	0.0195215	0.0413607	0.497314	1
AGAP001197	2R	0	9.08942	1	0	6.38656	1	0.00486438	4.78195	0.142858	0	0.0463952	1	0.000468045	0.811776	1	0	-0.143443	1	0	2.37149	1	0	3.71233	1
AGAP013386	2R	0.384348	2.46737	0.893367	0.134094	0.769395	1	0.243219	1.37222	0.000757219	0.141345	0.700157	0.000560044	0.0945451	-0.130218	0.807767	0.0549264	-1.07919	1.78e-06	0.0984724	0.00484498	1	0.0689346	-0.428154	1
AGAP001199	2R	0	7.67438	1	0	4.97152	1	0	1.78195	1	0.00139256	0.631358	0.826813	0.00140413	0.489848	0.941582	0.000631338	-0.365835	0.820038	0.0028135	2.1491	0.534233	0	2.29729	1
AGAP001200	2R	0	1.60292	1	0.22349	1.49849	1	0.248083	1.55461	0.000247166	0.165714	1.30341	2.63e-10	0.0847161	-0.16021	0.756276	0.0271475	-2.05033	1.69e-14	0.00844049	-3.10694	3.13e-06	0.110295	0.356847	1
AGAP001201	2R	0	6.42646	1	0	3.72359	1	0	0.53402	1	0.00557023	1.34185	0.115261	0.00234022	-0.410616	0.898911	0.00315669	0.219128	1	0	-0.291474	0.848569	0	1.04936	1
AGAP001203	2R	0	7.35246	1	0	4.64959	1	0	1.46002	1	0.00208884	0.824003	0.622242	0.00093609	-0.603261	0.834365	0.00126268	0.0264824	1	0.005627	2.54142	0.184579	0	1.97536	1
AGAP001205	2R	0	6.67438	1	0	3.97152	1	0	0.781948	1	0	-2.36864	0.0664983	0.00374436	0.981701	0.524117	0.00189401	-0.25892	0.89914	0.00844049	2.25601	0.118485	0.00689346	2.3904	1
AGAP001206	2R	0	8.67438	1	0	5.97152	1	0	2.78195	1	0.00139256	2.21632	0.252933	0.000468045	0.226814	1	0	-0.55848	0.715907	0	1.95645	1	0	3.29729	1
AGAP001207	2R	1.15304	-2.82556	1	6.48121	-0.334168	1	4.47036	-0.843698	0.0587735	7.18281	-0.172657	0.365785	8.04944	0.0509019	0.925699	9.25731	0.330272	0.028463	6.51606	-0.291572	0.458898	5.38379	-0.567197	1
AGAP013518	2R	0	-2.30057	1	1.16215	-0.24388	1	1.94089	0.524183	0.137071	1.65575	0.377601	0.0178828	1.3475	-0.0328774	0.997009	1.1181	-0.383866	0.0179517	1.24357	-0.145875	0.91588	1.06849	-0.364214	1
AGAP001208	2R	1.53739	3.04503	0.370886	0.44698	1.48844	0.755129	0.535081	1.78846	2.34e-07	0.254838	0.856373	1.95e-06	0.151178	-0.238543	0.45356	0.0928067	-1.07524	1.22e-07	0.0309485	-2.39963	1.28e-06	0.151656	-0.103961	1
AGAP001209	2R	1.15304	-0.213218	0.99827	1.20685	-0.104151	1	1.22096	-0.0803699	1	1.27906	-0.0125612	1	1.31193	0.0428556	0.956593	1.35043	0.0949938	0.641612	0.663985	-0.99735	0.0035353	1.95774	0.61902	1
AGAP001211	2R	0.768696	-0.332176	1	0.67047	-0.616962	1	3.23481	1.73375	3.14e-09	1.60562	0.885788	2.42e-09	0.95762	-0.200156	0.434499	0.604822	-1.00182	3.53e-10	0.163183	-2.73928	1.21e-12	0.847895	-0.311472	1
AGAP013011	2R	0	-3.24038	1	1.51973	-0.810778	1	1.08962	-1.29795	0.00626872	1.7205	-0.760404	2.36e-06	2.56442	-0.0509178	0.938834	3.95281	0.889178	1.69e-10	1.42363	-0.924404	0.00573733	3.22614	0.300369	1
AGAP001212	2R	0.384348	0.495719	1	0.759866	0.972772	1	0.437794	0.167561	0.730108	0.425426	0.150653	0.454646	0.445111	0.288741	0.209313	0.346605	-0.244726	0.204774	0.165996	-1.27876	0.000630041	0.275738	-0.499343	1
AGAP001213	2R	0.768696	0.48168	0.968214	0.312886	-0.804092	1	0.209168	-1.51934	0.00307327	0.540312	-0.185251	0.37935	0.674453	0.288823	0.183004	0.66038	0.205024	0.258009	0.343247	-0.828527	0.0227151	0.517009	-0.202137	1
AGAP001214	2R	0	-1.00334	1	0.67047	0.30042	1	2.4857	2.34888	1.49e-17	1.0298	1.35136	1.63e-19	0.427793	-0.556389	0.00191426	0.1793	-1.95056	3.32e-28	0.061897	-3.18798	1.3e-13	0.344673	-0.685816	1
AGAP001215	2R	0	-0.483595	1	0.402282	0.141162	1	0.705335	0.908377	0.010075	0.494358	0.483927	0.00344713	0.395966	0.0471434	0.950282	0.323245	-0.347642	0.0557911	0.0647105	-2.60197	7.69e-10	0.268845	-0.513924	1
AGAP013543	2R	0	2.95328	1	0.044698	1.25727	1	0.0681013	1.06679	0.119205	0.0480432	0.610894	0.0514362	0.0397838	0.260761	0.681333	0.0170461	-1.27469	0.000157548	0.028135	-0.235167	0.932933	0.0275738	-0.0742691	1
AGAP001217	2R	1.92174	2.91283	0.355426	0.402282	0.951372	1	1.31825	2.8526	9.97e-25	0.467203	1.71079	6.18e-27	0.121692	-1.19236	5.27e-11	0.0378803	-2.91199	2.34e-38	0.0253215	-3.06369	7.78e-10	0.144763	-0.571954	1
AGAP001218	2R	0	5.62999	1	0	2.92712	1	0.00486438	0.781948	1	0.00557023	0.157427	1	0.00561654	0.119898	1	0.0050507	-0.0324113	1	0.00844049	1.04956	0.648255	0	0.252896	1
AGAP001219	2R	0	3.143	1	0	0.440137	1	0.131338	2.28552	5.21e-06	0.067539	1.78664	8.38e-11	0.0224662	-0.671546	0.101346	0.00568204	-2.69598	1.19e-10	0	-3.57493	0.000525388	0.0206804	-0.210505	1
AGAP001220	2R	0.384348	4.31683	0.599686	0.134094	2.63167	0.579938	0.0486438	0.965255	0.227852	0.0320288	0.291129	0.487471	0.0299549	0.175932	0.840281	0.0170461	-0.85965	0.0146316	0.0196945	-0.347327	0.772581	0.0413607	0.791762	1
AGAP001222	2R	0	2.55026	1	0.134094	1.86299	1	0.038915	-0.130276	1	0.0403842	-0.273902	0.413464	0.0552293	0.375677	0.322907	0.0422996	-0.198938	0.592339	0.0534565	0.256014	0.821387	0.0344673	-0.21578	1
AGAP013048	2R	0	-1.40377	1	0.849262	0.221649	1	1.12367	0.640986	0.0701697	0.792365	0.147379	0.459045	0.7133	-0.0648415	0.901605	0.628813	-0.29747	0.0846775	0.866557	0.256373	0.41552	0.7376	0.0101759	1
AGAP001223	2R	0.384348	-0.528658	1	0.938658	0.234041	1	1.75604	1.19334	0.000170242	1.40091	1.20561	2.36e-16	0.754488	-0.132606	0.697601	0.362388	-1.40717	1.75e-17	0.137861	-2.58797	2.11e-11	0.585944	-0.453554	1
AGAP001224	2R	0	0.14593	1	0.22349	0.0329192	1	1.22096	2.49948	5.34e-17	0.506195	1.58841	1.13e-22	0.185346	-0.63338	0.00157248	0.0334609	-3.27933	3.28e-44	0.0253215	-3.24125	2.12e-10	0.241271	-0.0266407	1
AGAP001225	2R	0.768696	3.08692	0.571283	0.312886	1.81165	0.69651	0.136203	0.53402	0.347325	0.142041	0.760091	0.000645935	0.0875244	-0.248345	0.568583	0.0770232	-0.452016	0.0806435	0.028135	-1.7364	0.00222399	0.124082	0.41336	1
AGAP001226	2R	0	1.84466	1	0.089396	0.733114	1	0.335642	2.31877	9.17e-09	0.105834	0.645572	0.00759605	0.0617819	-0.468332	0.161249	0.039143	-1.19959	7.34e-06	0.061897	-0.278208	0.802022	0.103402	0.51593	1
AGAP001227	2R	0	-0.241496	1	0.268188	-0.132518	1	0.374557	0.210146	0.65308	0.416375	0.476227	0.00506749	0.326227	-0.011436	1	0.284733	-0.270657	0.16602	0.154742	-1.1104	0.00388301	0.323992	0.00190343	1
AGAP001228	2R	1.92174	1.07138	0.865099	0.89396	0.180511	1	1.21123	0.637249	0.0715206	1.18089	0.821455	7.33e-08	0.993191	0.547949	0.00110249	0.315669	-1.61599	8.21e-22	0.050643	-3.97956	2.36e-18	0.413607	-0.942837	1
AGAP001229	2R	15.3739	-1.3341	1	22.5725	-0.407543	1	14.4083	-1.02607	0.0188659	22.1967	-0.47301	0.00322748	28.3453	-0.0281704	1	32.6029	0.257626	0.0981159	48.6426	0.823461	0.000953879	28.1805	-0.0362173	1
AGAP013012	2R	0.768696	-1.65551	1	2.81597	0.0623756	1	1.15286	-1.21597	0.0101477	2.52471	-0.0731457	0.77528	2.77176	0.126385	0.680151	2.9414	0.230494	0.155113	1.7922	-0.580418	0.101013	2.06804	-0.355835	1
AGAP001230	2R	0	0.366045	1	0.312886	0.671166	1	0.0291863	-2.71219	4.83e-05	0.0557023	-2.24311	6.77e-24	0.187218	-0.302317	0.250021	0.375646	1.26623	3.05e-15	0.424838	1.07897	0.000124279	0.193017	-0.120854	1
AGAP001231	2R	0	0.23144	1	0.44698	0.998408	1	0.46698	1.04201	0.00549016	0.302881	0.497167	0.0062133	0.273806	0.350108	0.128183	0.137	-0.988741	2.32e-07	0.045016	-2.38235	2.52e-07	0.220591	-0.0677071	1
AGAP001232	2R	0.768696	0.971057	0.928736	0.581074	0.496944	1	1.23069	1.63492	1.28e-07	0.672605	0.962828	9.56e-10	0.391754	-0.17959	0.549607	0.227282	-1.12804	5.76e-11	0.0759644	-2.50999	1.22e-09	0.303312	-0.474713	1
AGAP001233	2R	0.384348	-0.197906	1	0.938658	0.566377	1	1.25501	1.02892	0.00188833	0.910732	0.73176	2.53e-06	0.635137	-0.00556081	1	0.419208	-0.772792	2.59e-06	0.213826	-1.6199	7.16e-06	0.441181	-0.528183	1
AGAP001234	2R	0	0.451589	1	0.312886	0.7572	1	0.452387	1.23063	0.000774505	0.287563	0.71382	5.4e-05	0.202663	-0.00031985	1	0.139526	-0.691842	0.00034056	0.0253215	-2.93351	7.51e-09	0.124082	-0.655681	1
AGAP001235	2R	0	4.42646	1	0.044698	2.7427	1	0.0535081	2.34454	0.00226952	0.0285474	1.89439	5.01e-06	0.00702067	-1.11896	0.0665732	0.00378803	-1.88041	0.00115092	0	-2.29147	0.0899734	0.00689346	0.068471	1
AGAP001236	2R	0.384348	1.75403	0.931147	0.268188	0.865984	1	0.0924232	-0.789426	0.259136	0.178247	0.157202	0.521241	0.192834	0.377653	0.127895	0.14647	-0.221771	0.354205	0.028135	-2.49101	1.15e-06	0.227484	0.512847	1
AGAP001237	2R	0.384348	0.283677	1	0.536376	0.287175	1	1.05557	1.28042	9.28e-05	0.612029	0.593337	0.000225078	0.449323	-0.033048	1	0.334609	-0.580053	0.000752483	0.0844049	-2.46439	1.8e-09	0.386034	-0.230667	1
AGAP001238	2R	0.384348	-1.43071	1	3.21826	1.06793	0.831173	2.40787	0.714296	0.0336072	2.05611	0.643373	1.63e-05	1.44439	-0.0795461	0.846843	1.11557	-0.552961	0.000440375	0.756831	-1.02726	0.00221879	1.1581	-0.379314	1
AGAP001239	2R	0	4.50446	1	0.044698	2.82177	1	0.0145931	0.673423	0.606362	0.0139256	0.323235	0.721529	0.0135733	0.292402	0.846854	0.00947007	-0.39137	0.717744	0	-2.21347	0.305477	0.0206804	1.18877	1
AGAP001240	2R	0	5.86703	1	0.044698	4.21663	0.969359	0.0194575	2.51891	0.0419822	0.00557023	0.479355	0.674933	0.00374436	-0.340227	0.854213	0.00315669	-0.49708	0.553757	0	-0.850901	0.611609	0.00689346	1.5424	1
AGAP001241	2R	0	9.67438	1	0	6.97152	1	0	3.78195	1	0	0.631358	1	0.000468045	1.81178	0.711148	0	0.44152	1	0	2.95645	1	0	4.29729	1
AGAP013332	2R	0	-0.118407	1	0.312886	0.184432	1	0.0681013	-2.09252	0.000325473	0.176855	-0.944144	4.57e-07	0.293932	-0.053699	0.954578	0.428679	0.754196	1.86e-06	0.385449	0.388139	0.228015	0.372247	0.330457	1
AGAP001242	2R	0	-2.04906	1	0.983356	-0.223666	1	0.51076	-1.19101	0.0152502	1.04233	-0.182312	0.35723	1.26091	0.217387	0.354363	1.31697	0.277367	0.0880471	0.621783	-0.924647	0.00690371	0.944404	-0.288108	1
AGAP001582	2R	0	2.08193	1	0	-0.620938	1	0.00486438	-2.80677	0.00360298	0.0431693	-0.731212	0.00806388	0.06225	-0.105128	0.899518	0.101645	0.967589	1.2e-05	0.0647105	0.0375903	1	0.0344673	-0.691395	1
AGAP001243	2R	0	4.24812	1	0	1.54525	1	0	-1.64432	0.27367	0.00557023	-1.48412	0.00368009	0.0182537	0.579115	0.350624	0.0202028	0.731027	0.0777275	0.00844049	-0.418586	0.731927	0.0206804	0.92225	1
AGAP001246	2R	0	9.08942	1	0	6.38656	1	0	3.19699	1	0	0.0463952	1	0.000468045	0.811776	1	0	-0.143443	1	0.0028135	3.95645	0.210669	0	3.71233	1
AGAP001247	2R	0	9.67438	1	0	6.97152	1	0	3.78195	1	0	0.631358	1	0.000468045	1.81178	0.711148	0	0.44152	1	0	2.95645	1	0	4.29729	1
AGAP001251	2R	0	8.67438	1	0	5.97152	1	0.00972875	5.36691	0.0119351	0.000696279	1.0464	0.724301	0	-1.18822	0.852726	0	-0.55848	0.715907	0	1.95645	1	0	3.29729	1
AGAP001252	2R	0	6.21495	1	0	3.51209	1	0.0145931	2.53402	0.103804	0.00557023	0.993928	0.364505	0.00327631	-0.0951145	1	0.00126268	-1.29545	0.188248	0	-0.502978	0.871134	0.00689346	1.90497	1
AGAP001253	2R	0.768696	0.978575	0.923941	0.715168	0.786352	1	0.802622	0.973972	0.00576485	0.598103	0.70801	1.15e-05	0.454472	0.167682	0.599443	0.262637	-0.872777	6.15e-07	0.0253215	-3.99832	2.69e-15	0.351566	-0.254345	1
AGAP001255	2R	0.384348	1.89302	0.922019	0.134094	0.193442	1	0.145931	0.00312864	1	0.162929	0.170253	0.495085	0.180665	0.456681	0.0514063	0.121848	-0.384832	0.0819171	0.0140675	-3.23337	2.74e-08	0.193017	0.418869	1
AGAP001256	2R	0.384348	-0.0763232	1	0.22349	-1.19255	1	0.554539	-0.0751679	1	0.58557	0.00141279	1	0.637009	0.196764	0.449533	0.59472	0.032039	0.939165	0.278536	-1.10877	0.0018819	0.572157	-0.0263548	1
AGAP001257	2R	0	2.43121	1	0	-0.271655	1	0.0875588	0.875057	0.152218	0.0577911	0.242315	0.458969	0.0468045	-0.195348	0.74239	0.0511384	0.00465607	1	0.0253215	-0.921291	0.15287	0.075828	0.692428	1
AGAP013220	2R	1.92174	1.08504	0.861152	0.536376	-0.500157	1	0.763707	-0.0403307	1	0.576519	-0.564818	0.00103584	0.726874	-0.172355	0.53769	0.878823	0.225949	0.186341	1.55024	1.07204	1.55e-05	0.882362	0.173128	1
AGAP001258	2R	0	1.8606	1	0.089396	0.749126	1	0.107016	0.564043	0.345509	0.109316	0.740382	0.000623335	0.0823759	0.18135	0.709306	0.048613	-0.81611	0.000770441	0.0196945	-1.83471	0.00126826	0.0551477	-0.320688	1
AGAP001259	2R	0	5.72019	1	0	3.01732	1	0.0145931	1.97459	0.255881	0.00626651	0.493854	0.635418	0.00608458	0.449206	0.840281	0.00252535	-0.991439	0.559026	0	-0.997743	1	0.00689346	1.3904	1
AGAP001261	2R	0	0.0578349	1	0.22349	-0.0554658	1	0.783165	1.66134	2.62e-07	0.397575	0.826888	4.54e-07	0.234959	-0.274505	0.288137	0.16036	-0.92607	3.64e-07	0.132234	-1.03128	0.00855148	0.19991	-0.385471	1
AGAP013443	2R	0	-1.19096	1	0.134094	-1.89267	1	0.15566	-2.02658	9.99e-05	0.712989	0.230287	0.214591	0.658539	0.0888134	0.837864	0.655329	0.0675014	0.779274	0.50643	-0.33771	0.463232	0.317099	-0.99557	1
AGAP013078	2R	0	4.89302	1	0	2.19016	1	0	-0.999412	0.461288	0.00835534	-0.0944673	1	0.00889285	-0.0362208	1	0.00947007	0.119592	0.993645	0.0196945	1.37149	0.101699	0.00689346	0.542402	1
AGAP001264	2R	0.384348	-2.97257	1	6.03423	0.419584	1	4.42658	0.0183472	1	5.61966	0.50801	0.000682131	4.73287	0.191629	0.421186	3.49951	-0.417609	0.0077812	1.26607	-1.84804	3.77e-08	2.98487	-0.563611	1
AGAP001265	2R	0	-0.007733	1	0.044698	-1.70972	1	0.0145931	-3.89753	8.2e-08	0.103746	-1.68479	7.36e-17	0.316398	0.297416	0.206957	0.445093	1.0316	6.7e-11	0.171623	-0.716884	0.083174	0.323992	0.242007	1
AGAP001267	2R	4.22783	1.503	0.713557	1.47503	0.307228	1	3.21535	1.53862	2.93e-07	1.98579	1.11598	1.61e-14	1.12144	-0.107778	0.767556	0.500651	-1.5088	3.83e-20	0.115353	-3.40131	1.67e-16	0.978871	-0.27161	1
AGAP001268	2R	2.69044	-1.0805	1	4.02282	-0.271237	1	7.02902	0.60197	0.094491	5.99705	0.486928	0.00116787	4.78342	0.0413261	0.956206	3.77666	-0.415438	0.00801783	2.32395	-1.06331	0.00112984	3.24682	-0.550537	1
AGAP001269	2R	0.768696	0.765491	0.949115	0.67047	0.484181	1	0.753978	0.652136	0.0747753	0.635702	0.521233	0.00150274	0.498	0.0371066	0.986931	0.389536	-0.434858	0.0118691	0.174437	-1.52979	3.35e-05	0.392927	-0.310806	1
AGAP001270	2R	0	-0.676003	1	0.312886	-0.374995	1	0.753978	0.805255	0.0232174	0.53892	0.386274	0.0212109	0.487235	0.220367	0.397189	0.330821	-0.549521	0.00135937	0.202572	-1.16377	0.00146868	0.255058	-0.784579	1
AGAP001271	2R	1.53739	-1.36686	1	2.63718	-0.480997	1	2.22302	-0.710675	0.164524	3.10331	-0.267181	0.125828	3.68866	0.0681998	0.868598	3.90925	0.176274	0.299274	4.61695	0.391174	0.180287	2.66087	-0.443306	1
AGAP001272	2R	0.384348	-1.2905	1	1.38564	0.01206	1	0.904774	-0.602265	0.281297	1.49978	0.192583	0.288955	1.51413	0.254723	0.232265	1.22795	-0.195142	0.283772	0.745577	-0.904703	0.00796144	1.22704	-0.151478	1
AGAP001273	2R	0.768696	-2.76614	1	8.31383	0.500909	1	5.50647	-0.0478786	1	5.71227	0.0153746	1	5.34367	-0.13028	0.672735	5.37774	-0.102157	0.617694	8.64307	0.655713	0.0119119	5.66642	-0.00753354	1
AGAP001274	2R	5.38087	-0.608975	0.99205	10.7722	0.708919	1	13.343	1.12311	0.000384989	8.84552	0.672418	3.46e-06	5.8309	-0.189671	0.440113	4.55132	-0.624575	4.3e-05	3.88825	-0.746432	0.0188259	4.47385	-0.523949	1
AGAP001275	2R	0	-2.60072	1	1.87732	0.128803	1	3.14239	0.941683	0.003336	2.53028	0.842778	6.77e-09	1.59322	-0.123005	0.711148	1.06065	-0.850579	4.53e-08	0.922827	-0.908165	0.00692901	1.22704	-0.46786	1
AGAP001276	2R	0	-1.15415	1	0.22349	-1.27007	1	1.01179	0.745735	0.0345963	0.809076	0.54178	0.000837041	0.675857	0.20994	0.415803	0.446356	-0.607559	0.000290632	0.0872184	-2.85973	4.3e-12	0.544583	-0.177633	1
AGAP001277	2R	0	0.519566	1	0.178792	0.1437	1	0.170253	-0.157958	1	0.207491	0.137683	0.559467	0.201259	0.0916449	0.84426	0.186876	-0.0652601	0.85717	0.16881	-0.189625	0.854075	0.110295	-0.749674	1
AGAP001278	2R	1.15304	0.618424	0.931125	0.625772	-0.173819	1	1.81928	1.40825	7.5e-06	1.03119	0.723818	3.21e-06	0.662283	-0.195338	0.468239	0.520854	-0.614996	0.000215606	0.17725	-2.07903	3.37e-08	0.585944	-0.304352	1
AGAP029806	2R	0.384348	1.04959	0.987653	0.178792	-0.328605	1	0.0681013	-1.92403	0.000994715	0.221417	-0.352726	0.0810704	0.314994	0.383422	0.0666977	0.291678	0.169684	0.396475	0.196945	-0.454132	0.313118	0.255058	-0.0463051	1
AGAP001279	2R	0.384348	4.00196	0.646064	0.089396	1.89115	1	0.136203	2.17232	2.36e-05	0.0473469	0.64185	0.043708	0.0290188	-0.370815	0.498133	0.0214655	-0.84705	0.0132587	0.005627	-2.12392	0.012745	0.0482542	0.667933	1
AGAP001283	2R	0	2.07447	1	0.089396	0.964024	1	0.0194575	-1.48109	0.0692547	0.0710204	0.157987	0.621066	0.0711428	0.186521	0.711148	0.0662905	0.0247821	1	0.0365755	-0.786938	0.175603	0.0620411	0.0531638	1
AGAP001284	2R	0	9.67438	1	0	6.97152	1	0	3.78195	1	0.000696279	2.63136	0.375046	0	-0.188224	1	0	0.44152	1	0	2.95645	1	0	4.29729	1
AGAP012950	2R	0.384348	-0.679314	1	1.16215	0.379615	1	0.0924232	-3.24485	6.45e-09	0.181729	-2.61541	1.45e-43	0.763849	-0.329898	0.101735	1.49375	1.16403	1.08e-16	2.25643	1.49164	2.08e-10	0.875469	-0.0212531	1
AGAP001285	2R	4.99653	1.59242	0.674452	1.38564	0.0856317	1	1.79982	0.497443	0.160126	1.75044	0.615385	4.72e-05	1.47809	0.320035	0.0992434	0.816951	-0.842253	8.66e-08	0.272909	-2.30209	2.29e-10	0.841002	-0.628633	1
AGAP001286	2R	0.384348	2.69139	0.845595	0.134094	0.994239	1	0.204304	1.34713	0.0032142	0.128115	0.827349	0.000229942	0.094077	0.2126	0.645245	0.0366176	-1.48641	1.33e-08	0.005627	-3.43872	2.29e-06	0.103402	0.354775	1
AGAP001287	2R	0.384348	0.261285	1	0.536376	0.264691	1	0.646962	0.506518	0.186886	0.562593	0.384463	0.0230314	0.468513	0.0263905	1	0.395218	-0.303705	0.0987096	0.22508	-1.07438	0.00351201	0.454968	-0.0149159	1
AGAP001290	2R	0.384348	-0.70147	1	0.804564	-0.151786	1	0.539946	-0.75638	0.152266	0.779832	-0.272871	0.135186	1.00208	0.243978	0.273316	0.993726	0.193062	0.272929	0.655545	-0.484646	0.210669	0.806534	-0.164086	1
AGAP001291	2R	0	2.32124	1	0.089396	1.21219	1	0.23349	2.27254	9.37e-08	0.0828572	0.837809	0.000790873	0.0383797	-0.749822	0.0161779	0.0353549	-0.807739	0.00419751	0.0365755	-0.530812	0.444709	0.0413607	-0.221785	1
AGAP001292	2R	0	-0.338939	1	0.22349	-0.453347	1	0.598318	0.811331	0.028616	0.489484	0.677161	3.92e-05	0.328099	-0.148638	0.685223	0.25001	-0.631981	0.000418936	0.211012	-0.755621	0.056526	0.434288	0.328623	1
AGAP001293	2R	0	-2.80413	1	1.56443	-0.332643	1	1.13826	-0.790168	0.120278	1.68778	-0.258979	0.145328	1.83848	-0.118257	0.711148	2.12635	0.185569	0.276693	3.07515	0.718555	0.00602342	2.28173	0.236268	1
AGAP001294	2R	0.384348	-1.35006	1	2.05611	0.509473	1	1.57119	0.154211	0.708357	1.85976	0.547966	0.000334985	1.51225	0.15314	0.590572	1.0859	-0.500538	0.00166768	0.613343	-1.25513	0.000191899	0.841002	-0.763538	1
AGAP001297	2R	0	-1.83539	1	1.29624	0.375826	1	1.22582	0.318892	0.402459	0.983145	-0.0139272	1	0.977746	-0.028916	1	0.924279	-0.134552	0.498846	1.30265	0.423997	0.130685	0.841002	-0.239471	1
AGAP001298	2R	2.30609	0.64352	0.908938	2.05611	0.69579	1	4.0423	1.81661	3.07e-10	2.21556	1.24968	2.95e-18	1.06199	-0.344669	0.0789348	0.485499	-1.64925	1.56e-23	0.17725	-2.87049	1.25e-13	1.11674	-0.161136	1
AGAP001299	2R	1.15304	-0.129142	0.994849	0.67047	-0.829583	1	1.18691	-0.0354668	1	1.15095	-0.101852	0.662194	1.32457	0.201389	0.409867	1.36053	0.228815	0.173444	0.365755	-1.78779	3.11e-07	0.834108	-0.551487	1
AGAP013277	2R	1.15304	1.12749	0.896446	0.67047	0.430422	1	1.07016	1.13158	0.00058975	0.76521	0.845902	6.1e-08	0.52655	0.0799447	0.853816	0.287259	-1.0362	7.73e-10	0.0675239	-2.93642	3.82e-12	0.365353	-0.470404	1
AGAP001300	2R	1.53739	-0.507017	1	2.01141	-0.00314532	1	2.54407	0.378009	0.293336	2.27753	0.280618	0.0896569	2.02944	0.0645351	0.885117	1.74186	-0.24063	0.159745	1.35048	-0.576597	0.106271	1.35801	-0.552502	1
AGAP001301	2R	0	0.408769	1	0.715168	1.81224	0.273131	0.209168	0.0270601	1	0.236038	0.239849	0.242008	0.210152	0.0145325	1	0.184351	-0.238705	0.269221	0.216639	0.0694282	0.975341	0.0965084	-1.04493	1
AGAP001302	2R	1.53739	1.53586	0.79996	1.07275	1.16519	0.830066	1.2015	1.40579	9.78e-06	0.749196	0.934322	2.05e-09	0.474129	-0.0233587	1	0.248747	-1.17832	4.83e-12	0.0478295	-3.32741	1.02e-13	0.317099	-0.586913	1
AGAP001303	2R	0	0.937982	1	0.44698	1.71156	0.51556	0.175118	0.317209	0.55726	0.132293	-0.164078	0.548899	0.164284	0.299664	0.271214	0.147733	0.0442413	0.909873	0.033762	-2.05907	2.42e-05	0.130976	-0.0846857	1
AGAP029646	2R	0	-2.47505	1	1.02805	-0.589292	1	0.632369	-1.31327	0.00612313	1.19273	-0.473527	0.00446651	1.7664	0.318998	0.0977074	1.93063	0.462901	0.00194873	0.630224	-1.34318	6.49e-05	1.12363	-0.468471	1
AGAP001306	2R	3.45913	2.06336	0.5506	0.536376	-0.259887	1	0.924232	0.494803	0.185188	0.763818	0.269518	0.129496	0.719853	0.182202	0.498412	0.57578	-0.278118	0.118479	0.244774	-1.488	3.22e-05	0.503222	-0.4024	1
AGAP001307	2R	1.15304	-0.394898	1	0.849262	-0.773147	1	1.18204	-0.315739	0.713379	1.07714	-0.556065	0.000708823	1.35873	-0.159878	0.573232	1.66926	0.270928	0.0909945	2.92322	1.09484	8.68e-06	1.3718	-0.0948559	1
AGAP001308	2R	0.384348	0.588248	1	0.625772	0.800926	1	0.364828	-0.00629845	1	0.316807	-0.283945	0.16192	0.434814	0.389775	0.0551654	0.385748	0.087883	0.698082	0.0928454	-2.02083	6.01e-07	0.386034	0.0810119	1
AGAP001309	2R	0	-0.628826	1	0.625772	0.583214	1	1.01179	1.31002	5.67e-05	0.965042	1.91303	1.84e-37	0.353842	-0.414423	0.0382408	0.0726039	-2.93651	1.64e-48	0.0253215	-4.01968	6.77e-16	0.261951	-0.698659	1
AGAP001310	2R	0.384348	1.47349	0.954562	0.178792	0.0962301	1	0.457251	1.26965	0.000466569	0.31054	0.919789	9.45e-08	0.220449	0.228853	0.430634	0.0833366	-1.53386	2.44e-14	0.016881	-3.43095	2.5e-10	0.15855	-0.291425	1
AGAP001311	2R	0.768696	-0.139397	1	1.20685	0.386825	1	1.98953	1.17574	0.000211788	1.16279	0.47212	0.00282782	0.864011	-0.133295	0.686897	0.645859	-0.654866	4.3e-05	0.900319	-0.0282977	1	0.716919	-0.359697	1
AGAP001312	2R	1.53739	-0.90644	1	3.62054	0.43359	1	4.19796	0.717355	0.0301958	3.04552	0.308309	0.0559336	2.54336	-0.0513308	0.936711	2.2463	-0.28307	0.0870371	2.17483	-0.275791	0.570152	1.59928	-0.719638	1
AGAP001313	2R	0.768696	2.18923	0.787499	0.134094	-0.0972596	1	0.184846	0.0463699	1	0.229076	0.450785	0.0160045	0.214833	0.385803	0.0887367	0.135738	-0.555137	0.00466396	0.033762	-2.39974	4.91e-07	0.124082	-0.50327	1
AGAP001314	2R	1.92174	1.2194	0.835174	0.67047	-0.0649984	1	1.08962	0.632833	0.074879	0.943458	0.554195	0.000474845	0.802229	0.266903	0.223249	0.503176	-0.657594	5.75e-05	0.0872184	-3.07456	9.07e-14	0.510116	-0.490003	1
AGAP013389	2R	0	7.86703	1	0	5.16416	1	0	1.97459	1	0	-1.176	0.502097	0.00234022	2.39674	0.162472	0.000631338	-0.143443	1	0	1.1491	1	0	2.48993	1
AGAP001315	2R	4.99653	1.89232	0.573775	2.05611	0.944436	1	1.85819	0.862804	0.0093668	1.52972	0.775143	2.12e-07	1.06106	0.0263972	1	0.647753	-0.884616	2.5e-08	0.365755	-1.57189	6.12e-06	0.785854	-0.422798	1
AGAP001316	2R	0	9.67438	1	0	6.97152	1	0	3.78195	1	0	0.631358	1	0	-0.188224	1	0.000631338	2.44152	0.397833	0	2.95645	1	0	4.29729	1
AGAP001318	2R	0.384348	1.30479	0.964957	0.357584	0.7795	1	0.413472	0.933252	0.016646	0.254142	0.241671	0.243389	0.196111	-0.295752	0.270657	0.190664	-0.312486	0.130343	0.295417	0.432892	0.200658	0.261951	0.254017	1
AGAP001319	2R	0	0.506966	1	0.134094	-0.192131	1	0.150796	-0.346047	0.719964	0.267371	0.638872	0.000354547	0.210152	0.172287	0.62752	0.140788	-0.607551	0.00169649	0.0787779	-1.31742	0.00197815	0.213697	0.169295	1
AGAP001320	2R	0	2.26924	1	0.268188	2.3995	0.251892	0.243219	2.27945	8.75e-09	0.0633614	0.200723	0.550756	0.0575695	0.0110849	1	0.0353549	-0.870248	0.00102082	0.016881	-1.61557	0.00852784	0.0413607	-0.274734	1
AGAP001321	2R	2.30609	0.706746	0.902045	0.759866	-0.631283	1	3.35156	1.58532	9.2e-08	1.97047	1.06744	2.1e-13	1.1308	-0.116327	0.733149	0.546739	-1.38473	1.39e-17	0.182877	-2.76195	5.49e-13	0.861682	-0.475719	1
AGAP001322	2R	0	-0.0603259	1	0.312886	0.242748	1	0.54481	0.965502	0.0141737	0.361369	0.443054	0.0192421	0.305165	0.123796	0.76547	0.227282	-0.454942	0.0237855	0.045016	-2.67718	3.08e-08	0.255058	-0.157821	1
AGAP001323	2R	0	8.67438	1	0	5.97152	1	0	2.78195	1	0.00139256	2.21632	0.252933	0.000468045	0.226814	1	0	-0.55848	0.715907	0	1.95645	1	0	3.29729	1
AGAP001324	2R	0	-0.136991	1	0.357584	0.336506	1	0.471845	0.665338	0.091889	0.378079	0.426499	0.0163824	0.288784	-0.121332	0.774721	0.26895	-0.241401	0.241864	0.106913	-1.53868	0.000134489	0.461862	0.628196	1
AGAP001325	2R	2.30609	0.744914	0.898544	1.02805	-0.176746	1	2.72892	1.30189	2.35e-05	1.7024	0.788547	1.11e-07	1.14858	-0.0227728	1	0.688158	-0.954382	1.6e-09	0.405144	-1.571	5.15e-06	0.744493	-0.64963	1
AGAP001326	2R	0.384348	-0.390696	1	0.44698	-0.631096	1	0.865859	0.261543	0.518629	0.712293	-0.0406255	0.934855	0.70628	-0.0672025	0.89506	0.714675	-0.0355149	0.937676	0.987538	0.473737	0.0925442	0.55837	-0.383048	1
AGAP001328	2R	0.384348	-1.01146	1	0.983356	-0.186158	1	0.632369	-0.841948	0.0979626	1.16696	0.0803426	0.729156	1.26232	0.282784	0.169857	1.09916	-0.0354227	0.935829	0.537378	-1.10221	0.00118717	0.903043	-0.315411	1
AGAP001330	2R	2.30609	-0.776459	1	1.60913	-1.07502	1	1.61011	-1.07708	0.0234653	2.69529	-0.39101	0.0181437	3.53327	0.137052	0.645546	3.87452	0.308253	0.044737	3.39308	0.0266374	1	3.19856	-0.0657004	1
AGAP029951	2R	0	9.08942	1	0	6.38656	1	0	3.19699	1	0	0.0463952	1	0	-0.773186	0.840281	0	-0.143443	1	0.005627	5.54142	0.00972114	0	3.71233	1
AGAP001329	2R	0	5.62999	1	0	2.92712	1	0.00972875	1.41271	0.485709	0.00417767	-0.316175	0.715261	0.00655263	0.470739	0.72842	0.0050507	-0.0324113	1	0.005627	0.58722	0.936256	0	0.252896	1
AGAP001331	2R	0	7.35246	1	0	4.64959	1	0	1.46002	1	0.000696279	-0.538567	0.841933	0.00327631	2.22681	0.108716	0.000631338	-0.728405	0.615298	0	0.634525	1	0	1.97536	1
AGAP028467	2R	0	3.28207	1	0.044698	1.58781	1	0.116745	2.25588	0.000248166	0.0536135	1.40897	2.61e-05	0.0219981	-0.522125	0.372	0.00757606	-2.14344	2.37e-06	0.005627	-1.83362	0.0688437	0.0275738	0.261666	1
AGAP001332	2R	0	5.15082	1	0.089396	4.09705	0.279801	0.0243219	2.00936	0.0602404	0.00626651	-0.256168	0.768767	0.010765	0.873177	0.245968	0.00378803	-1.07305	0.0966327	0	-1.56711	0.225045	0	-0.226272	1
AGAP001333	2R	0.384348	-1.07737	1	1.78792	0.585498	1	1.42526	0.292277	0.442041	1.67873	0.735836	8.05e-07	1.22253	0.0978514	0.788955	0.794855	-0.720496	5.05e-06	0.422025	-1.52539	9.09e-06	0.903043	-0.382617	1
AGAP001334	2R	0.384348	0.571096	1	0.715168	0.965564	1	0.661555	0.868054	0.0148697	0.501321	0.592857	0.000258899	0.408603	0.208226	0.430634	0.234226	-0.856949	7.9e-07	0.123794	-1.6265	2.24e-05	0.268845	-0.458933	1
AGAP001335	2R	5.38087	-2.87408	1	25.165	-0.339867	1	17.4145	-0.838342	0.0590349	25.1524	-0.359679	0.0290525	29.8992	-0.0469756	0.944521	33.5392	0.188648	0.252521	52.1594	0.836404	0.000760084	26.9052	-0.195762	1
AGAP001336	2R	0	0.98264	1	0.044698	-0.718479	1	0.0145931	-2.90455	0.000102911	0.0946939	-0.703152	0.00107555	0.168496	0.440352	0.0563077	0.178037	0.496066	0.00834093	0.0731509	-0.934317	0.040132	0.124082	-0.114779	1
AGAP001337	2R	0	-2.0108	1	0.89396	-0.316963	1	0.826944	-0.447658	0.489755	1.20178	0.13867	0.484699	1.18088	0.124943	0.70468	1.06949	-0.0876192	0.703819	0.709001	-0.689454	0.0533542	1.37869	0.307645	1
AGAP001338	2R	0	0.446768	1	0.178792	0.0706518	1	0.272405	0.456228	0.330044	0.23395	0.274746	0.194143	0.199855	-0.0392139	1	0.174881	-0.288162	0.188052	0.137861	-0.567108	0.233885	0.337779	0.773728	1
AGAP001339	2R	0	-0.798307	1	0.67047	0.506462	1	0.564268	0.239743	0.573258	0.521513	0.150748	0.444833	0.468981	-0.0636081	0.911574	0.440043	-0.178159	0.382699	0.534565	0.161017	0.674505	0.496329	0.051444	1
AGAP001340	2R	0	1.53739	1	0.089396	0.424624	1	0.0729657	-0.316084	0.835734	0.0939976	-0.0226464	1	0.10531	0.231076	0.520686	0.103539	0.167597	0.525469	0.0365755	-1.33948	0.00737297	0.0551477	-0.649129	1
AGAP001341	2R	1.53739	2.39919	0.564578	0.357584	0.548053	1	0.807487	1.7279	6.68e-08	0.468596	1.2466	4.3e-15	0.249468	-0.121881	0.764001	0.0820739	-1.99978	3.41e-24	0.022508	-3.46701	7.53e-12	0.206804	-0.321214	1
AGAP001342	2R	1.53739	1.0016	0.89209	0.625772	-0.112758	1	0.992333	0.539215	0.140551	0.669124	-0.0679279	0.812851	0.643094	-0.167617	0.56389	0.682476	-0.0316644	0.956627	1.01567	0.593662	0.0287988	0.585944	-0.24223	1
AGAP001343	2R	0	6.67438	1	0	3.97152	1	0.00486438	1.87506	0.607099	0.00208884	-0.069082	1	0.00140413	-0.888664	0.662626	0.0050507	1.61144	0.0749818	0	-0.0435465	1	0	1.29729	1
AGAP001344	2R	0	0.463712	1	0.134094	-0.235496	1	0.00486438	-4.42751	1.78e-07	0.0529172	-2.2169	2.34e-22	0.158667	-0.503347	0.0231433	0.395218	1.60714	4.11e-23	0.286977	0.562137	0.0860295	0.255058	0.38031	1
AGAP001346	2R	0	4.8164	1	0	2.11354	1	0	-1.07603	0.465937	0.00835534	-0.191764	0.809233	0.0117011	0.467822	0.666165	0.0126268	0.58591	0.312611	0	-1.90153	0.118485	0	-0.560691	1
AGAP001347	2R	0.384348	2.08754	0.919408	0.089396	-0.0284813	1	0.223761	0.836691	0.0546994	0.139952	0.137284	0.596345	0.131521	0.0176368	1	0.11806	-0.191243	0.446587	0.0956589	-0.437825	0.402311	0.117189	-0.0892913	1
AGAP001348	2R	0	0.979155	1	0.357584	1.46021	0.846641	0.116745	-0.227041	0.927367	0.117671	-0.325574	0.165196	0.14135	0.0132909	1	0.169199	0.381125	0.0508694	0.132234	-0.0696088	1	0.0689346	-0.920998	1
AGAP001349	2R	0	1.05783	1	0.134094	0.360494	1	0.165389	0.358562	0.51645	0.135774	0.0414964	0.939398	0.116543	-0.288529	0.344919	0.154678	0.307219	0.133585	0.118167	-0.1545	0.945641	0.110295	-0.202087	1
AGAP029603	2R	3.07479	2.9701	0.268388	0.178792	-0.583837	1	0.335642	0.0846822	0.903342	0.4491	0.690624	2.27e-05	0.343545	0.164704	0.601438	0.232964	-0.593153	0.000860867	0.045016	-2.82413	3.53e-10	0.268845	-0.230969	1
AGAP001352	2R	0	8.08942	1	0	5.38656	1	0	2.19699	1	0.00139256	1.21632	0.754847	0.00093609	0.396739	1	0.000631338	0.119592	1	0	1.37149	1	0	2.71233	1
AGAP001353	2R	0	2.43598	1	0.134094	1.74752	1	0	-3.45646	0.011236	0.037599	-0.541479	0.160886	0.0828439	1.32173	1.3e-05	0.0271475	-1.11586	0.00112178	0.0422025	-0.208453	1	0.0620411	0.424461	1
AGAP001354	2R	0	7.21495	1	0	4.51209	1	0.00486438	2.46002	0.473026	0.00208884	0.631358	0.856298	0.00280827	1.2972	0.520254	0	-2.01791	0.134121	0	0.497022	1	0	1.83786	1
AGAP001355	2R	0	8.67438	1	0	5.97152	1	0.00486438	4.19699	0.196634	0	-0.368642	1	0.00093609	1.39674	0.669945	0	-0.55848	0.715907	0	1.95645	1	0	3.29729	1
AGAP001356	2R	0	3.34347	1	0	0.640602	1	0.0243219	0.0815079	1	0.0285474	0.116785	0.902686	0.0360395	0.704861	0.103612	0.0183088	-0.695984	0.0829212	0.005627	-1.77147	0.0602671	0.0413607	0.82852	1
AGAP001357	2R	0	-0.78043	1	0.491678	0.107333	1	1.24042	1.46454	3.59e-06	0.511765	0.138111	0.499726	0.435282	-0.199799	0.468314	0.465296	-0.0464181	0.913457	0.253215	-0.943551	0.010068	0.330886	-0.51793	1
AGAP001358	2R	4.61218	3.29068	0.151832	0.312886	-0.115944	1	0.175118	-1.07671	0.055414	0.285474	-0.477624	0.0117643	0.366011	-0.0275966	1	0.475398	0.518141	0.00147692	0.329179	-0.173528	0.869892	0.448075	0.293197	1
AGAP001360	2R	0	1.8574	1	0.22349	1.75558	0.867462	0.0681013	-0.0826512	1	0.0751981	-0.0225227	1	0.0702067	-0.183439	0.711148	0.0782859	0.0541574	0.909666	0.104099	0.510894	0.256235	0.0827215	0.219652	1
AGAP001361	2R	0.384348	0.115007	1	0.67047	0.41885	1	0.66642	0.397617	0.313206	0.673998	0.549599	0.000731918	0.505488	-0.0311702	1	0.402162	-0.459025	0.00780503	0.312298	-0.742003	0.0466499	0.475649	-0.0999265	1
AGAP001362	2R	1.15304	2.28099	0.66801	0.402282	0.906507	1	0.768572	1.87808	3.91e-09	0.389916	1.14116	2.62e-12	0.202195	-0.269204	0.316911	0.0909127	-1.61219	1.32e-16	0.0365755	-2.61882	2.15e-08	0.193017	-0.211051	1
AGAP001363	2R	0.384348	1.58031	0.949907	0.312886	0.885382	1	0.3551	0.995634	0.0103528	0.24509	0.559607	0.00204477	0.192834	0.0881461	0.858126	0.116798	-0.847458	1.12e-05	0.11254	-0.727654	0.0925633	0.15855	-0.182491	1
AGAP001364	2R	1.15304	-0.598975	1	1.51973	-0.168033	1	2.85539	0.79597	0.0158782	1.90641	0.243839	0.153566	1.73691	0.0733344	0.855904	1.51647	-0.200919	0.260774	0.751204	-1.21183	0.000284084	1.10985	-0.613011	1
AGAP001365	2R	0	9.67438	1	0	6.97152	1	0	3.78195	1	0.000696279	2.63136	0.375046	0	-0.188224	1	0	0.44152	1	0	2.95645	1	0	4.29729	1
AGAP001366	2R	0	7.21495	1	0	4.51209	1	0.0145931	3.78195	0.0147316	0.00417767	2.11678	0.0407015	0	-2.64766	0.1251	0.000631338	-0.880408	0.446587	0	0.497022	1	0	1.83786	1
AGAP001367	2R	0	-1.17697	1	0.938658	0.587814	1	0.661555	0.0827235	0.879176	0.871741	0.66809	1.91e-05	0.635137	0.0279847	1	0.443831	-0.645943	0.000102733	0.388263	-0.721051	0.0491164	0.599731	-0.0602623	1
AGAP001368	2R	1.15304	2.8133	0.509694	0.402282	1.4417	0.829909	0.452387	1.62229	4.82e-06	0.228379	0.75251	3.88e-05	0.142754	-0.225457	0.498565	0.0940694	-0.944371	3.2e-06	0.0703374	-1.16966	0.00871369	0.137869	-0.144864	1
AGAP028468	2R	1.53739	8.74838	2.81e-05	0	3.44796	1	0	0.258386	1	0.00208884	-0.69057	0.484868	0.00140413	-1.51015	0.172388	0.00568204	0.956093	0.257295	0.005627	1.1491	0.575619	0.00689346	1.83786	1
AGAP001370	2R	0.384348	0.222658	1	0.312886	-0.477114	1	0.296727	-0.684343	0.242773	0.309844	-0.770478	1.77e-05	0.512977	0.174722	0.550345	0.641439	0.629108	6.27e-05	0.284163	-0.770399	0.0420994	0.510116	0.11248	1
AGAP001371	2R	1.15304	1.07261	0.898544	0.536376	0.0743713	1	1.00693	0.978562	0.00501181	0.648932	0.407641	0.018209	0.591141	0.263808	0.262716	0.34913	-0.765538	9.05e-06	0.199758	-1.44348	0.000122229	0.475649	-0.144232	1
AGAP001372	2R	4.22783	-1.29548	1	7.91154	-0.102593	1	2.83107	-1.56831	0.000690929	6.97393	-0.297156	0.0812705	9.52658	0.362438	0.038477	9.69609	0.347392	0.020372	2.70096	-1.66126	2.26e-07	4.7427	-0.808744	1
AGAP001373	2R	0.768696	1.29934	0.909617	0.491678	0.603012	1	0.578861	0.816163	0.0255274	0.462329	0.631358	0.000110322	0.378648	0.262883	0.26614	0.196977	-0.984423	2.33e-08	0.0534565	-2.66926	9.21e-10	0.392927	0.235662	1
AGAP001375	2R	0	7.86703	1	0	5.16416	1	0	1.97459	1	0.00139256	0.894392	0.789048	0.00093609	0.0748105	1	0.00126268	0.704554	0.801132	0	1.1491	1	0	2.48993	1
AGAP001374	2R	0	9.08942	1	0	6.38656	1	0	3.19699	1	0.000696279	1.63136	0.583111	0.000468045	0.811776	1	0	-0.143443	1	0	2.37149	1	0	3.71233	1
AGAP001376	2R	0	7.35246	1	0	4.64959	1	0	1.46002	1	0.00139256	0.21632	1	0.00234022	1.07481	0.671582	0.00126268	0.0264824	1	0	0.634525	1	0	1.97536	1
AGAP001377	2R	0	9.08942	1	0	6.38656	1	0	3.19699	1	0.000696279	1.63136	0.583111	0.000468045	0.811776	1	0	-0.143443	1	0	2.37149	1	0	3.71233	1
AGAP001379	2R	0	-0.307184	1	0.089396	-1.42366	1	0.175118	-0.964249	0.0838417	0.412893	0.364887	0.0363751	0.37584	0.211345	0.428599	0.299886	-0.25892	0.184267	0.222266	-0.645689	0.10566	0.227484	-0.573075	1
AGAP001380	2R	0	-0.529576	1	0.581074	0.582886	1	0.350235	-0.187468	0.977167	0.396879	-0.016233	1	0.385669	-0.0839965	0.85436	0.397743	-0.012706	1	0.559886	0.523494	0.07277	0.344673	-0.203337	1
AGAP001381	2R	0.768696	2.55891	0.698964	0.22349	0.861253	1	0.141067	0.0359933	1	0.171285	0.380053	0.0893431	0.147902	0.103307	0.851045	0.105433	-0.547706	0.0154843	0.104099	-0.434055	0.489164	0.213697	0.648034	1
AGAP001382	2R	0	-0.611596	1	0.983356	1.22187	0.813902	0.992333	1.29841	0.000105064	0.5988	0.704389	1.36e-05	0.445579	0.114717	0.766951	0.244959	-0.997197	1.47e-08	0.0422025	-3.32083	9.62e-13	0.37914	-0.149203	1
AGAP013112	2R	0	-1.07381	1	0.804564	0.478822	1	0.963147	0.755904	0.0304719	0.807683	0.657692	3.04e-05	0.611267	0.104475	0.782018	0.404688	-0.682746	3.94e-05	0.146302	-2.04184	6.44e-08	0.441181	-0.401442	1
AGAP013014	2R	0	2.9062	1	0	0.203334	1	0.0437794	0.396517	0.730857	0.0327251	-0.201532	0.616227	0.0355714	-0.0711845	0.971222	0.0422996	0.290578	0.397833	0.039389	0.190919	0.929467	0.0275738	-0.122249	1
AGAP001384	2R	0	6.58692	1	0	3.88406	1	0.00486438	1.78195	0.569904	0.00626651	1.95329	0.0443996	0.00234022	-0.188224	1	0	-2.64594	0.0585542	0	-0.131009	1	0.00689346	2.29729	1
AGAP001386	2R	1.53739	2.28035	0.607643	0.491678	0.846536	1	0.452387	0.699006	0.0801488	0.507587	1.24074	2.3e-14	0.295804	0.0761786	0.880991	0.102908	-1.77363	1.53e-19	0.0365755	-2.94441	7.78e-10	0.275738	-0.0299069	1
AGAP001387	2R	17.2957	0.185365	0.919408	11.3533	-0.0421406	1	16.4756	0.570424	0.116029	16.1383	0.740611	2.42e-07	12.3213	0.214409	0.330331	6.83802	-0.911086	2.02e-09	2.96824	-1.98952	1.38e-09	7.43804	-0.615733	1
AGAP001388	2R	1.53739	-2.80317	1	4.69329	-1.09749	1	1.68307	-2.57007	9.23e-08	6.20524	-0.801416	4.06e-07	10.1009	0.0956156	0.78146	12.2429	0.484636	0.000760133	15.961	0.778162	0.00206153	7.04511	-0.47762	1
AGAP001389	2R	0.768696	-0.973524	1	0.804564	-1.01102	1	0.681013	-1.29054	0.00698041	1.67942	0.0507864	0.854688	2.05238	0.554014	0.000506312	1.55057	-0.104159	0.622399	0.191318	-3.15797	5.21e-16	1.01334	-0.704233	1
AGAP001390	2R	0	8.35246	1	0.044698	6.97152	0.253593	0.00486438	3.78195	0.245839	0.000696279	0.631358	1	0	-1.51015	0.671582	0.000631338	0.44152	1	0	1.63453	1	0	2.97536	1
AGAP001391	2R	0.384348	0.685699	1	0.491678	0.574914	1	0.505895	0.582556	0.137794	0.435174	0.461945	0.0063565	0.345885	0.00553566	1	0.26895	-0.470542	0.00867508	0.202572	-0.791096	0.0411455	0.372247	0.128094	1
AGAP001392	2R	1.53739	-2.13152	1	6.16832	-0.0319639	1	4.51901	-0.447037	0.381425	5.88773	-0.0620707	0.822982	6.01531	-0.02499	1	6.14671	0.0205679	0.978604	8.25762	0.471474	0.0897161	5.21835	-0.233824	1
AGAP001393	2R	0	2.79787	1	0	0.0950017	1	0.0340506	-0.0509424	1	0.0584874	0.802344	0.0121844	0.0468045	0.393172	0.446268	0.0220968	-1.03241	0.00489594	0.0028135	-2.91391	0.0025019	0.0482542	0.4644	1
AGAP001394	2R	2.69044	1.15278	0.820285	0.715168	-0.460409	1	2.73864	1.5432	2.92e-07	1.47124	0.795239	1.2e-07	0.963236	-0.0832477	0.840281	0.586513	-0.972936	1.21e-09	0.230707	-2.17159	3.46e-09	0.813428	-0.301998	1
AGAP001395	2R	0	1.44076	1	0.178792	1.06945	1	0.038915	-1.26245	0.0845199	0.0487395	-1.27418	1.98e-07	0.0926729	-0.209811	0.625145	0.184982	1.36973	3.59e-13	0.0140675	-2.68017	6.2e-06	0.15855	0.704833	1
AGAP001396	2R	1.15304	2.41229	0.632209	0.44698	1.1771	1	0.46698	1.23338	0.0006364	0.403145	1.46254	1.89e-19	0.2036	-0.0566642	0.950282	0.048613	-2.44551	8.89e-30	0.022508	-3.12983	7.78e-10	0.151656	-0.418747	1
AGAP001397	2R	0	2.00196	1	0.044698	0.302634	1	0.257812	2.06516	1.04e-06	0.121152	1.2122	8.35e-08	0.0669304	-0.0681474	0.973678	0.0151521	-2.49959	1.27e-15	0.0140675	-2.11322	0.00119169	0.0482542	-0.350169	1
AGAP001398	2R	0	2.56586	1	0.089396	1.45845	1	0.165389	1.99237	0.000277667	0.072413	0.919339	0.00216962	0.041656	-0.243265	0.737814	0.0195715	-1.49512	2.76e-05	0.016881	-1.31301	0.101058	0.0620411	0.558522	1
AGAP029952	2R	0	-2.8838	1	1.25154	-0.725329	1	1.5566	-0.411013	0.532837	1.44896	-0.629857	9.91e-05	1.94566	-0.1151	0.72478	2.7962	0.656576	4.23e-06	2.26205	0.150636	0.651644	1.66822	-0.30684	1
AGAP001399	2R	0.768696	1.30007	0.909617	0.312886	0.0158687	1	0.593454	0.854868	0.0188255	0.440744	0.530306	0.00144512	0.372096	0.221989	0.390934	0.238014	-0.654449	0.000198574	0.0422025	-2.99337	4.26e-11	0.282632	-0.24113	1
AGAP001400	2R	1.15304	0.102868	0.975496	1.20685	0.213057	1	1.07989	0.0641944	0.905534	1.12449	0.161897	0.396212	1.20615	0.365325	0.0493317	0.941325	-0.182553	0.328724	0.196945	-2.44935	5.35e-11	0.57905	-0.845508	1
AGAP001401	2R	0	-0.28054	1	0.581074	0.83343	1	0.457251	0.46687	0.245439	0.468596	0.670411	3.64e-05	0.369287	0.213483	0.421186	0.232332	-0.690107	8.5e-05	0.0759644	-2.17136	1.29e-07	0.137869	-1.25071	1
AGAP001402	2R	0.384348	1.76749	0.931147	0.402282	1.39863	0.888797	0.359964	1.21798	0.00166404	0.256927	0.953286	1.46e-07	0.150242	-0.179235	0.663781	0.0890187	-1.08821	1.5e-07	0.061897	-1.39497	0.00221536	0.15855	0.00880812	1
AGAP001403	2R	0.384348	4.11214	0.599686	0.044698	1.40928	1	0.539946	5.28552	3.51e-41	0.037599	0.325255	0.438222	0.0042124	-3.36614	2.82e-14	0.00378803	-3.27469	1.25e-11	0.0028135	-2.60579	0.00705053	0.0413607	0.581083	1
AGAP001404	2R	0.384348	1.30806	0.968214	0.581074	1.42573	0.716973	0.335642	0.621212	0.140551	0.341177	0.872232	2.7e-07	0.219513	-0.0464166	0.981605	0.125005	-1.055	2.94e-08	0.157556	-0.515578	0.263505	0.165443	-0.399817	1
AGAP013257	2R	0	-0.760766	1	0.849262	0.868231	1	1.2696	1.52305	1.12e-06	0.77078	1.0464	1.75e-11	0.449323	-0.100808	0.813707	0.229176	-1.28311	8.22e-14	0.0590835	-3.00828	3.01e-12	0.255058	-0.870525	1
AGAP001405	2R	0	6.15082	1	0	3.44796	1	0	0.258386	1	0.00487395	0.631358	0.624501	0.00374436	0.0748105	1	0.00315669	-0.143443	0.935159	0.0028135	0.497022	1	0.00689346	1.83786	1
AGAP001406	2R	0.384348	-0.657653	1	0.67047	-0.356595	1	0.929096	0.0890416	0.856888	0.712293	-0.381965	0.0278968	0.741383	-0.360877	0.0645892	1.1705	0.609162	4.16e-05	1.09726	0.348612	0.231572	0.675559	-0.37799	1
AGAP001407	2R	3.45913	0.158487	0.933795	2.95007	0.20541	1	4.08608	0.744379	0.0237934	3.09357	0.431588	0.00502912	2.53587	0.0430033	0.954101	1.93884	-0.472865	0.00254231	1.63746	-0.636427	0.067326	1.52345	-0.725078	1
AGAP001408	2R	9.22436	-0.37334	0.966516	14.3928	0.623476	1	18.8981	1.12373	0.000365704	12.1313	0.60368	3.46e-05	8.43417	-0.142846	0.63137	6.27297	-0.67227	9.72e-06	6.15593	-0.578838	0.0763481	7.90679	-0.19844	1
AGAP001409	2R	0	6.76749	1	0	4.06463	1	0	0.875057	1	0.00208884	0.0463952	1	0.00280827	0.449206	0.877165	0.00252535	0.304016	1	0.0028135	1.1491	0.795374	0	1.3904	1
AGAP001410	2R	0	5.50446	1	0	2.80159	1	0.00486438	0.652665	1	0.00348139	-0.737876	0.381664	0.00608458	0.0955691	1	0.0101014	1.20705	0.0493631	0	-1.21347	0.446971	0	0.127365	1
AGAP029088	2R	0	5.00196	1	0	2.29909	1	0.0194575	1.54929	0.202511	0.00765906	-0.105608	0.998034	0.010297	0.477357	0.691041	0.00820739	0.000947345	1	0	-1.71597	0.162744	0	-0.375136	1
AGAP001411	2R	0.384348	0.539316	1	0.134094	-1.16227	1	0.194575	-0.970331	0.0764228	0.266675	-0.650186	0.000336272	0.397838	0.0935803	0.824302	0.474766	0.449204	0.005354	0.523311	0.492121	0.0961713	0.234378	-0.687169	1
AGAP001412	2R	0	4.24812	1	0.044698	2.56213	1	0.0145931	0.406908	1	0.0187995	0.55607	0.336683	0.0140413	-0.0413825	1	0.0119954	-0.302641	0.69741	0	-2.46981	0.0685828	0.0344673	1.5424	1
AGAP001413	2R	0	-0.72436	1	0.759866	0.751812	1	0.248083	-0.888845	0.102774	0.428908	-0.124655	0.606694	0.470385	0.0591211	0.920481	0.468453	0.0435733	0.869881	0.616156	0.461107	0.11713	0.337779	-0.431175	1
AGAP001414	2R	0.384348	-0.89381	1	1.25154	0.267734	1	1.4885	0.550187	0.119595	1.2164	0.323696	0.0507884	1.0063	-0.0555414	0.926374	0.901551	-0.259463	0.134957	0.872184	-0.25563	0.633016	0.710026	-0.546027	1
AGAP001415	2R	0	-0.634524	1	0.581074	0.477377	1	0.238354	-0.854967	0.134304	0.316807	-0.559507	0.00242979	0.436686	0.0315964	1	0.546107	0.492384	0.00230977	0.441719	0.0434884	0.994693	0.441181	0.047611	1
AGAP001416	2R	3.07479	-3.03643	1	9.83356	-1.11879	1	1.31825	-4.00819	2.09e-14	7.20788	-1.78233	2.43e-27	19.3845	-0.124685	0.695703	31.1591	0.910268	2.53e-11	44.7543	1.237	1.3e-07	21.7282	0.0771419	1
AGAP001417	2R	0	1.16857	1	0.044698	-0.532307	1	0.126474	0.0835645	1	0.14413	0.30943	0.16203	0.132925	0.175431	0.664902	0.119323	-0.0600868	0.885173	0.0253215	-2.20946	1.82e-05	0.0689346	-0.729108	1
AGAP001418	2R	1.15304	2.75701	0.528891	0.312886	1.06013	1	0.501031	1.7225	6.32e-07	0.275726	1.09945	3.01e-10	0.168028	0.0486006	0.969643	0.046719	-2.13702	6.2e-22	0.016881	-3.14908	8.48e-09	0.144763	-0.133543	1
AGAP001419	2R	15.7583	-2.01944	1	38.2615	-0.367235	1	14.1164	-1.78595	4.75e-05	33.5474	-0.624538	7.75e-05	49.03	0.0833911	0.82722	58.6999	0.446338	0.00199276	66.0975	0.517339	0.0558327	35.2049	-0.443797	1
AGAP001420	2R	0.768696	-0.477056	1	1.65383	0.490463	1	2.70946	1.29205	2.8e-05	1.75323	0.857191	6.77e-09	1.13407	-0.049321	0.944974	0.657223	-1.03144	8.08e-11	0.447346	-1.42444	3.07e-05	0.606624	-0.945082	1
AGAP001421	2R	0.384348	-0.974199	1	1.47503	0.417607	1	1.52255	0.499848	0.162804	1.29995	0.345401	0.0352401	1.18369	0.190031	0.448704	0.928698	-0.308422	0.0680778	0.250401	-2.18037	1.87e-09	0.813428	-0.429944	1
AGAP001422	2R	0	-0.168752	1	0.22349	-0.282723	1	0.321049	0.0576883	0.967625	0.4491	0.74758	4.08e-06	0.329972	0.130642	0.711148	0.225388	-0.606046	0.000677899	0.0900319	-1.81694	6.13e-06	0.17923	-0.770394	1
AGAP001423	2R	0.384348	3.11979	0.810428	0.089396	1.00573	1	0.0583725	-0.0293653	1	0.0438656	-0.663263	0.0139049	0.0571015	-0.240063	0.603156	0.0789173	0.44152	0.0655571	0.109726	0.877502	0.0249768	0.0827215	0.485977	1
AGAP001424	2R	0.384348	1.59623	0.949785	0.178792	0.219305	1	0.160524	-0.165388	1	0.288259	0.944621	3.84e-08	0.18675	0.0398905	0.989739	0.116166	-0.83767	1.47e-05	0.0590835	-1.63532	0.000174868	0.172336	-0.0480302	1
AGAP001425	2R	0	-3.82434	1	2.81597	-0.523274	1	1.80468	-1.15431	0.0146002	3.57261	-0.180568	0.34328	4.24236	0.175893	0.476827	4.58793	0.313667	0.0407856	2.45056	-0.718759	0.0337557	2.6333	-0.59623	1
AGAP001426	2R	1.15304	0.731869	0.922019	0.938658	0.495049	1	1.30365	1.01145	0.00231337	0.850852	0.479768	0.00300108	0.647306	-0.0732678	0.877724	0.554315	-0.358548	0.0381441	0.230707	-1.58177	1.15e-05	0.55837	-0.258796	1
AGAP001427	2R	1.15304	1.83282	0.781293	0.089396	-1.28587	1	0.209168	-0.568389	0.433786	0.316807	0.0306623	0.96002	0.35197	0.283474	0.256546	0.294204	-0.113266	0.67079	0.163183	-0.958565	0.0202815	0.39982	0.382271	1
AGAP013122	2R	0.384348	-0.791693	1	0.402282	-1.17059	1	0.58859	-0.722464	0.184259	0.773566	-0.400718	0.0216587	1.03391	0.169226	0.538584	1.2229	0.50001	0.00107443	0.301044	-1.72745	1.41e-06	1.12363	0.230675	1
AGAP001428	2R	1.15304	1.07726	0.899263	0.67047	0.379996	1	1.84846	1.94567	3.78e-11	0.958776	1.30817	4.86e-18	0.436686	-0.403094	0.0435943	0.185613	-1.80872	2.16e-24	0.137861	-1.97523	2.51e-07	0.337779	-0.634393	1
AGAP001429	2R	0.384348	-1.02324	1	0.938658	-0.262319	1	1.66362	0.582418	0.0952422	1.02353	-0.183125	0.351331	1.07089	-0.11651	0.729618	1.27783	0.251549	0.126721	1.04662	-0.115225	1	0.861682	-0.395865	1
AGAP001430	2R	0	0.896307	1	0.22349	0.786643	1	0.374557	1.42169	0.000110481	0.276423	1.35809	4.75e-15	0.127308	-0.338641	0.2118	0.0612398	-1.55295	2.32e-13	0.0253215	-2.48483	1.02e-06	0.137869	-0.0552267	1
AGAP001432	2R	0.384348	1.68428	0.932186	0.402282	1.31474	0.990336	0.642098	2.04607	2.9e-09	0.31611	1.32153	1.86e-13	0.155391	-0.23091	0.501001	0.0328296	-2.74644	3.94e-29	0.0140675	-3.443	4.24e-09	0.220591	0.39624	1
AGAP013434	2R	1.53739	-1.83994	1	4.60389	-0.159398	1	3.14725	-0.682384	0.187207	5.11347	0.054471	0.829367	5.52995	0.250035	0.223645	5.01661	0.0184716	0.989573	1.67122	-1.63365	8.59e-07	5.52855	0.150202	1
AGAP001433	2R	0	-0.227237	1	0.357584	0.245868	1	0.214033	-0.59425	0.343524	0.336999	0.0724085	0.775964	0.367415	0.29061	0.200329	0.331452	0.0416471	0.890355	0.0872184	-1.9216	1.91e-06	0.241271	-0.407767	1
AGAP001434	2R	0.384348	4.16659	0.633885	0	0.455819	1	0.0632369	1.17991	0.0708486	0.0243698	-0.408171	0.288476	0.0290188	-0.129807	0.903436	0.0334609	0.17404	0.712141	0.039389	0.462465	0.519774	0.0275738	0.135402	1
AGAP001435	2R	0	-0.112703	1	0.268188	-0.00330562	1	0.252948	-0.234125	0.884798	0.309148	0.0594219	0.834224	0.33044	0.226134	0.388549	0.29736	-0.015687	1	0.16881	-0.850057	0.0284957	0.186123	-0.660227	1
AGAP001438	2R	3.45913	2.91883	0.268995	0.536376	0.596479	1	0.890181	1.34913	4.14e-05	0.559112	0.865612	3.7e-08	0.409071	0.245065	0.310275	0.148364	-1.59395	1.32e-18	0.028135	-3.66093	6.5e-14	0.296419	-0.297883	1
AGAP001439	2R	0	4.52464	1	0	1.82177	1	0.00972875	0.258386	0.993673	0.017407	0.808236	0.194143	0.0126372	0.159699	0.988136	0.00883873	-0.484479	0.597952	0.0028135	-1.17283	0.634532	0.00689346	0.168007	1
AGAP001440	2R	1.53739	-1.14994	1	3.44175	0.11649	1	4.57251	0.590213	0.10511	3.83371	0.433842	0.0045216	3.1373	0.0416661	0.956038	2.32585	-0.530013	0.000609674	2.40835	-0.377211	0.352363	2.51611	-0.304248	1
AGAP001441	2R	0.384348	-0.929474	1	1.16215	0.128354	1	0.763707	-0.481515	0.436381	1.13354	0.134338	0.502097	1.10786	0.107218	0.755475	1.07959	0.0413142	0.887175	0.613343	-0.821429	0.0176631	0.813428	-0.384377	1
AGAP013284	2R	0	-2.81659	1	0.849262	-1.19515	1	0.632369	-1.65922	0.000507496	1.40927	-0.596976	0.000256373	2.18717	0.262438	0.204899	2.66172	0.650434	6.21e-06	0.548632	-1.89517	4.12e-08	1.75783	-0.161373	1
AGAP001442	2R	0.384348	1.88975	0.922019	0.178792	0.513727	1	0.394015	1.49204	0.00010551	0.156663	0.0895929	0.77528	0.136201	-0.207853	0.593011	0.130056	-0.268005	0.271675	0.129421	-0.198041	0.887189	0.193017	0.41549	1
AGAP001443	2R	0	5.35246	1	0	2.64959	1	0.0243219	2.23763	0.0476447	0.012533	1.41985	0.0189392	0.00561654	-0.295139	0.906715	0.000631338	-2.84388	0.000846903	0.0028135	-0.328949	0.96272	0.0137869	1.63432	1
AGAP001444	2R	0.768696	1.22043	0.916989	0.491678	0.523747	1	0.282134	-0.335409	0.708357	0.415678	0.295982	0.100316	0.398774	0.255856	0.281769	0.308093	-0.284785	0.134121	0.171623	-1.08724	0.003953	0.248164	-0.508672	1
AGAP001445	2R	0	3.39826	1	0.044698	1.70473	1	0.00972875	-0.890478	0.494887	0.0104442	-1.49793	0.000180016	0.0299549	0.326349	0.590758	0.0422996	1.06955	0.000290431	0.0140675	-0.687403	0.447805	0	-1.97883	1
AGAP001446	2R	0.768696	0.495719	0.965619	0.625772	0.11977	1	0.350235	-0.762514	0.167208	0.461633	-0.453034	0.0119164	0.631392	0.153882	0.623315	0.732983	0.445249	0.00528245	0.362941	-0.731124	0.0495684	0.606624	0.0455281	1
AGAP001447	2R	1.53739	3.22317	0.312882	0.268188	1.00904	1	0.316185	1.15746	0.00311494	0.246483	1.06686	1.6e-09	0.152115	0.0467621	0.977352	0.0688158	-1.36583	5.47e-11	0.016881	-3.00603	3.79e-08	0.0620411	-1.14565	1
AGAP001448	2R	0	-0.115965	1	0.089396	-1.23224	1	0.116745	-1.34486	0.0174642	0.176158	-0.947914	5.86e-07	0.324355	0.176426	0.56805	0.375015	0.457367	0.0068414	0.475481	0.720186	0.0135505	0.241271	-0.294336	1
AGAP001449	2R	0.768696	-1.13324	1	2.2349	0.257812	1	1.41067	-0.3866	0.580566	1.94053	0.11619	0.566606	1.76219	-0.0806897	0.840281	1.66042	-0.185414	0.305541	2.73191	0.62491	0.0205902	1.7923	-0.0323563	1
AGAP013329	2R	1.53739	8.08942	0.000119944	0	2.88406	1	0.0194575	2.19699	0.0736167	0.00557023	0.100843	1	0.00187218	-1.77319	0.0432008	0.00757606	0.682528	0.380835	0.0028135	-0.0879406	0.945159	0	0.209827	1
AGAP001450	2R	0.768696	4.85847	0.175518	0.044698	1.56213	1	0.116745	2.22613	1.07e-05	0.0389916	0.618758	0.0576806	0.0271466	-0.12576	0.924054	0.0145208	-1.18297	0.000710977	0.0028135	-2.45294	0.00628981	0.0344673	0.507213	1
AGAP001451	2R	0.768696	-0.184892	1	1.60913	0.745562	1	1.11394	0.243194	0.537408	1.02562	0.154767	0.42181	0.987107	0.0957474	0.800686	0.92491	-0.0457334	0.888722	0.326366	-1.5876	5.61e-06	0.992658	0.0701967	1
AGAP001452	2R	0.768696	-0.791353	1	1.69852	0.212356	1	2.32517	0.718423	0.0328638	1.76367	0.398915	0.0115696	1.49774	0.0878495	0.822993	1.14083	-0.443933	0.00548854	0.720255	-1.04477	0.00188377	1.18567	-0.289583	1
AGAP001453	2R	0	-0.689751	1	0.491678	0.198379	1	0.525353	0.246351	0.577212	0.657287	0.791014	9.65e-07	0.546676	0.483199	0.00944663	0.2216	-1.25703	3.01e-13	0.0534565	-3.07532	2.21e-12	0.234378	-0.918832	1
AGAP001454	2R	0.384348	-0.0290873	1	0.536376	-0.0267463	1	1.44472	1.43174	6.28e-06	0.761033	0.595541	0.000208319	0.56259	-0.0151474	1	0.336503	-0.95054	1.71e-08	0.33762	-0.775735	0.0359316	0.530796	-0.0875217	1
AGAP001455	2R	2.69044	-1.38466	1	5.49785	-0.128423	1	4.86924	-0.265802	0.695501	6.13561	0.108102	0.584042	6.33405	0.20495	0.368898	5.98193	0.0611708	0.779596	1.75	-1.79328	7.59e-08	3.92927	-0.58042	1
AGAP001458	2R	0.384348	2.86381	0.828524	0	-0.842263	1	0.286998	2.07781	2.33e-07	0.0988716	0.524443	0.0295648	0.0594417	-0.523614	0.0893344	0.0574518	-0.522758	0.0454815	0.0534565	-0.473162	0.487184	0.0689346	-0.0246384	1
AGAP001459	2R	14.2209	0.546322	0.886491	12.8283	0.773961	1	19.3116	1.50126	4.32e-07	8.79609	0.387173	0.01186	6.68134	-0.17472	0.493543	5.54189	-0.502649	0.00109982	5.15714	-0.516502	0.121405	5.14941	-0.507514	1
AGAP001460	2R	0	-1.58624	1	0.715168	-0.196932	1	1.02638	0.312651	0.420371	0.927443	0.208091	0.258655	0.808313	-0.0681474	0.893849	0.845362	0.0286373	0.9507	0.441719	-0.953478	0.00665097	0.854789	0.0393739	1
AGAP001461	2R	1.15304	1.61166	0.818389	0.715168	1.00506	1	1.04098	1.61725	5.3e-07	0.639184	1.21789	2.99e-14	0.339333	-0.153022	0.670143	0.134475	-1.73065	2.15e-20	0.0309485	-3.5159	5.64e-13	0.282632	-0.347253	1
AGAP001462	2R	1.15304	1.34908	0.866108	0.715168	0.741004	1	1.34257	1.73267	1.78e-08	0.76521	1.21305	3.73e-15	0.410007	-0.137157	0.711148	0.145839	-1.89156	3.94e-25	0.0365755	-3.55586	4.13e-14	0.372247	-0.217693	1
AGAP001463	2R	0.768696	-0.53446	1	2.1902	0.831149	1	3.21535	1.49934	5.83e-07	1.89249	0.941857	1.4e-10	1.10412	-0.195541	0.444725	0.701417	-0.988361	4.7e-10	0.244774	-2.36055	1.39e-10	0.792748	-0.615393	1
AGAP001464	2R	0.768696	-0.360874	1	1.11745	0.0570185	1	0.573996	-0.916626	0.072167	0.966435	-0.190319	0.33585	1.14811	0.163928	0.552646	1.1806	0.198674	0.25394	0.776525	-0.485831	0.210669	1.13742	0.0899519	1
AGAP029522	2R	0	0.513252	1	0.759866	2.00189	0.174459	0.403743	1.1217	0.00348064	0.247875	0.487257	0.0101016	0.196111	0.0221959	1	0.135738	-0.664679	0.000745164	0.0675239	-1.53026	0.000533099	0.206804	0.128658	1
AGAP001468	2R	0	-1.04629	1	0.625772	0.163734	1	0.583725	0.0323691	0.991023	0.745714	0.527522	0.00128118	0.604246	0.122027	0.722906	0.437517	-0.508782	0.00317058	0.258842	-1.18519	0.00121347	0.641091	0.171519	1
AGAP001469	2R	0.384348	2.13911	0.919312	0.178792	0.764016	1	0.316185	1.4212	0.000181476	0.200528	0.976561	1.22e-07	0.114203	-0.214482	0.549098	0.0707099	-1.0398	9.4e-07	0.039389	-1.64643	0.000570583	0.0965084	-0.305595	1
AGAP001470	2R	0.384348	1.13619	0.983518	0.402282	0.76304	1	0.252948	0.0220281	1	0.233253	-0.147502	0.55952	0.254616	0.0192455	1	0.315669	0.461819	0.0069633	0.0647105	-1.97527	3.84e-06	0.15855	-0.634433	1
AGAP001471	2R	2.69044	0.260227	0.930603	3.53114	0.888837	1	2.80675	0.620088	0.0683606	2.22948	0.361994	0.0225666	1.8338	-0.0261234	1	1.68315	-0.18888	0.294757	0.80466	-1.25544	0.000163296	1.28908	-0.53829	1
AGAP001472	2R	0	-0.161667	1	0.22349	-0.275618	1	0.43293	0.509759	0.202591	0.295918	-0.0882319	0.77206	0.307037	-0.0232312	1	0.314406	0.0272054	0.9512	0.334806	0.124407	0.793281	0.241271	-0.340945	1
AGAP001473	2R	0	6.08942	1	0	3.38656	1	0.00486438	1.25839	0.765563	0.00835534	1.74683	0.0154549	0.0042124	0.226814	1	0.000631338	-2.08204	0.0378616	0	-0.628509	0.867531	0	0.712327	1
AGAP001474	2R	0	-3.15554	1	1.29624	-0.948636	1	0.758843	-1.73781	0.000235972	1.75184	-0.627419	0.00010038	2.56161	0.08025	0.840281	3.3442	0.635177	8.59e-06	2.35208	-0.0790863	1	1.75094	-0.512891	1
AGAP001475	2R	1.15304	1.01528	0.905009	0.536376	0.0168749	1	0.661555	0.281462	0.497629	0.637791	0.291605	0.0987735	0.512977	-0.152945	0.63923	0.523379	-0.0951322	0.701704	0.436092	-0.347795	0.456988	0.613518	0.168923	1
AGAP001476	2R	0	2.25653	1	0.089396	1.14709	1	0.0729657	0.428801	0.588756	0.0703241	0.390894	0.212859	0.0716109	0.51632	0.151391	0.0328296	-1.01047	0.000870101	0.016881	-1.62851	0.0228462	0.0827215	0.631407	1
AGAP001477	2R	0	8.35246	1	0	5.64959	1	0	2.46002	1	0	-0.69057	0.733457	0.00140413	1.81178	0.443132	0.000631338	0.44152	1	0	1.63453	1	0	2.97536	1
AGAP001478	2R	0.768696	0.808135	0.941309	0.67047	0.527021	1	0.54481	0.208736	0.63941	0.547275	0.274298	0.123358	0.473193	-0.0117799	1	0.399637	-0.332955	0.0657881	0.430465	-0.147992	0.921724	0.613518	0.383469	1
AGAP001480	2R	0.768696	2.66689	0.673927	0.044698	-0.622806	1	0.321049	1.38043	0.000603884	0.141345	0.146436	0.589233	0.140413	0.156653	0.712382	0.103539	-0.444823	0.0498224	0.045016	-1.52214	0.00221536	0.144763	0.200215	1
AGAP001481	2R	0	-2.50444	1	2.3243	0.528732	1	1.86306	0.248942	0.515538	2.03592	0.513265	0.000776315	1.56046	-0.0207572	1	1.38074	-0.253839	0.137491	0.621783	-1.39315	3.46e-05	1.17878	-0.428413	1
AGAP001482	2R	0.384348	2.31025	0.898544	0.178792	0.935895	1	0.199439	0.900469	0.0504399	0.127419	0.257074	0.299057	0.119819	0.159189	0.71796	0.0770232	-0.687428	0.00253667	0.0647105	-0.773734	0.142796	0.19991	0.902684	1
AGAP001483	2R	0	0.105478	1	0.178792	-0.271655	1	0.126474	-1.00716	0.0868774	0.207491	-0.398488	0.0469383	0.318739	0.514598	0.00724105	0.287259	0.219128	0.254117	0.0675239	-1.94562	4.52e-06	0.206804	-0.288642	1
AGAP001484	2R	0.768696	1.13071	0.919408	0.581074	0.65734	1	1.08962	1.61773	3.15e-07	0.447707	0.320223	0.0723922	0.357118	-0.140226	0.702853	0.297992	-0.461502	0.00980059	0.216639	-0.837629	0.0280076	0.317099	-0.248127	1
AGAP001485	2R	0.384348	-0.51235	1	0.581074	-0.404141	1	0.296727	-1.4319	0.00424087	0.65868	-0.341345	0.0567791	0.894902	0.287657	0.172388	0.951426	0.376059	0.017994	0.275723	-1.57059	1.03e-05	0.854789	0.114915	1
AGAP001486	2R	0	4.31683	1	0	1.61397	1	0.00486438	-0.557902	1	0.00765906	-0.933427	0.176357	0.0215301	1.19644	0.0494776	0.0126268	-0.120359	0.964882	0.0028135	-1.3834	0.426158	0.0137869	0.560324	1
AGAP001487	2R	0	-2.90151	1	1.07275	-0.957681	1	0.301591	-2.80932	3.45e-08	1.29647	-0.842434	2.16e-07	2.89439	0.84911	3.67e-09	2.33974	0.243461	0.135229	0.247588	-3.13327	4.94e-16	1.95774	-0.0898357	1
AGAP001488	2R	6.14957	4.4032	0.0180977	0.22349	0.185794	1	0.364828	0.737554	0.0792216	0.265978	0.325338	0.102941	0.203131	-0.229096	0.465892	0.227913	0.0225026	0.982586	0.0675239	-1.74952	8.59e-05	0.213697	-0.0447849	1
AGAP001490	2R	0.768696	-0.986949	1	1.56443	-0.0999437	1	2.87971	0.837911	0.0108722	2.57832	0.931637	1.34e-10	1.59042	-0.0832663	0.840281	1.07959	-0.785262	5.27e-07	0.317925	-2.44038	2.05e-11	1.13742	-0.54956	1
AGAP001491	2R	0.768696	1.02393	0.923061	0.357584	-0.0903775	1	0.549675	0.44742	0.269118	0.441441	0.14512	0.483692	0.369755	-0.225137	0.403694	0.36807	-0.206283	0.310085	0.604902	0.609365	0.0337229	0.461862	0.188765	1
AGAP001492	2R	0	0.020643	1	0.312886	0.32406	1	0.267541	-0.0143238	1	0.261104	-0.0855164	0.783464	0.285507	0.0995784	0.813352	0.258849	-0.105506	0.687007	0.33762	0.333252	0.322806	0.227484	-0.239129	1
AGAP001495	2R	0	1.10074	1	0.089396	-0.0133745	1	0.0535081	-1.18576	0.0705885	0.136471	0.108751	0.703404	0.151647	0.381285	0.131216	0.118692	-0.161145	0.538983	0.0787779	-0.705202	0.133102	0.0827215	-0.553017	1
AGAP001496	2R	0	-2.01823	1	0.759866	-0.547462	1	0.31132	-1.87428	0.000142293	0.713686	-0.81575	7.6e-07	1.26653	0.279827	0.175915	1.54236	0.668297	4.76e-06	0.599275	-0.947513	0.00563603	1.04091	-0.11411	1
AGAP001497	2R	1.15304	2.5949	0.578581	0.089396	-0.524336	1	0.403743	1.2056	0.00168013	0.227683	0.422856	0.0307905	0.199387	0.185734	0.592023	0.121217	-0.768539	0.000126397	0.0534565	-1.77961	9.74e-05	0.220591	0.301394	1
AGAP001498	2R	0	-3.02291	1	1.16215	-0.968061	1	0.836673	-1.46191	0.00193783	2.00946	-0.217167	0.238205	2.40762	0.150096	0.5922	2.62321	0.306417	0.0483003	1.80627	-0.340695	0.425521	1.77162	-0.36059	1
AGAP001499	2R	0.768696	1.53313	0.890008	0.44698	0.711561	1	0.359964	0.347208	0.428006	0.406627	0.704709	1.92e-05	0.279891	-0.062474	0.927478	0.217812	-0.523664	0.00393077	0.149115	-0.970776	0.012761	0.19991	-0.498858	1
AGAP001500	2R	0.384348	1.96875	0.921691	0.402282	1.6017	0.697644	0.408608	1.63675	1.04e-05	0.233253	1.05501	1.06e-08	0.112331	-0.494503	0.0431182	0.0738666	-1.16568	5.17e-08	0.0675239	-1.06503	0.022394	0.172336	0.334171	1
AGAP001502	2R	3.45913	-0.196135	0.963672	3.62054	0.142183	1	7.59816	1.32453	1.92e-05	4.49169	0.702866	1.53e-06	3.25853	0.0545653	0.916126	1.93189	-0.914502	2.98e-09	0.531751	-2.6522	2.56e-13	2.86768	-0.159545	1
AGAP001503	2R	0	0.645097	1	0.089396	-0.470042	1	0.23349	0.435208	0.345377	0.214454	0.3773	0.052851	0.194239	0.213008	0.486643	0.15089	-0.306225	0.147605	0.0253215	-2.73843	4.6e-08	0.15855	-0.114927	1
AGAP001505	2R	0.768696	0.796844	0.944857	0.715168	0.603654	1	1.51282	1.77215	3.9e-09	0.680264	0.71408	8.64e-06	0.451195	-0.134926	0.711148	0.288521	-0.92812	3.84e-08	0.149115	-1.72485	4.18e-06	0.296419	-0.684667	1
AGAP001504	2R	0.384348	0.0894213	1	0.357584	-0.440228	1	0.612912	0.245601	0.56022	0.7297	0.682451	2.29e-05	0.612671	0.382492	0.0530643	0.323876	-0.874784	1.76e-07	0.0844049	-2.66063	7.3e-11	0.255058	-1.02274	1
AGAP001507	2R	0	2.5711	1	0	-0.131769	1	0.0875588	1.02425	0.084489	0.0786795	1.1244	3e-06	0.0439962	-0.118214	0.882756	0.0271475	-0.957029	0.000886168	0.0028135	-3.14158	0.000119352	0.0344673	-0.194563	1
AGAP013005	2R	0	8.35246	1	0	5.64959	1	0	2.46002	1	0	-0.69057	0.733457	0.00187218	3.1337	0.123107	0	-0.880408	0.722197	0	1.63453	1	0	2.97536	1
AGAP001512	2R	0	-0.0962801	1	0.402282	0.530234	1	0.325913	0.155165	0.772623	0.31611	0.124574	0.581329	0.288316	-0.0624804	0.93087	0.270213	-0.178875	0.416681	0.351687	0.270175	0.448877	0.323992	0.150933	1
AGAP001513	2R	0	-0.321383	1	0.312886	-0.0192944	1	0.573996	0.766872	0.0429577	0.414982	0.355093	0.0482161	0.336992	-0.0628749	0.926374	0.281577	-0.394594	0.0342336	0.264469	-0.401469	0.393765	0.413607	0.275286	1
AGAP001514	2R	1.15304	3.29501	0.367383	0.134094	0.59214	1	0.330778	1.65925	8.72e-06	0.185906	1.0464	2.31e-08	0.108118	-0.10503	0.846854	0.0479817	-1.50358	2.63e-11	0.00844049	-3.42292	4.54e-08	0.117189	0.118487	1
AGAP001515	2R	0	2.77352	1	0.044698	1.0767	1	0.126474	1.80213	0.000213268	0.0689316	1.14593	6.25e-06	0.0360395	-0.242672	0.672674	0.0157835	-1.59951	5.41e-07	0.00844049	-1.92619	0.0068477	0.0482542	0.439309	1
AGAP001518	2R	0.384348	-1.05332	1	2.81597	1.25706	0.592707	2.61217	1.24446	5.96e-05	2.19258	1.42475	9.91e-24	1.10599	-0.0913666	0.824302	0.333346	-2.12238	6.34e-36	0.0900319	-3.72025	1.91e-18	0.75828	-0.61263	1
AGAP001519	2R	0.384348	2.30806	0.892157	0.044698	-0.394804	1	0.179982	0.744473	0.134794	0.144826	0.51535	0.0204229	0.120756	0.173948	0.711148	0.0776546	-0.675746	0.00413414	0.011254	-3.08137	1.28e-06	0.193017	0.849209	1
AGAP001520	2R	0	0.569785	1	0.268188	0.682158	1	0.111881	-0.707231	0.279969	0.226987	0.386452	0.0427145	0.209684	0.271409	0.304174	0.16036	-0.290345	0.169001	0.0731509	-1.35878	0.0013338	0.117189	-0.614934	1
AGAP001521	2R	0	0.126525	1	0.312886	0.430422	1	0.612912	1.34962	8.59e-05	0.417767	1.05361	7.12e-11	0.262573	0.0758377	0.879043	0.106065	-1.53373	6.74e-16	0.0422025	-2.57688	1.53e-08	0.130976	-0.910213	1
AGAP001522	2R	0	0.181529	1	0.178792	-0.195398	1	2.61703	4.03751	1.01e-63	0.509676	1.67939	1.88e-26	0.0425921	-3.06341	1.37e-54	0.0233595	-3.76588	2.69e-53	0.033762	-2.8239	2.9e-09	0.17923	-0.414409	1
AGAP001523	2R	0	0.0287253	1	0.268188	0.138629	1	0.374557	0.492756	0.242982	0.336303	0.422227	0.0181989	0.263977	-0.0657076	0.92324	0.236752	-0.264811	0.19588	0.171623	-0.679001	0.0996581	0.241271	-0.146575	1
AGAP001524	2R	0	0.020643	1	0.178792	-0.356707	1	0.403743	0.596836	0.137238	0.333517	0.39359	0.0273092	0.281295	0.0652562	0.9049	0.24054	-0.245494	0.226361	0.0703374	-1.97428	2.27e-06	0.255058	-0.0750026	1
AGAP001525	2R	0.768696	2.07819	0.799346	0.22349	0.379062	1	0.374557	0.982541	0.0162608	0.281297	0.72518	8.81e-05	0.222321	0.280329	0.31455	0.101014	-1.19767	5.7e-09	0.045016	-2.11973	9.22e-06	0.15855	-0.272566	1
AGAP001526	2R	0.768696	0.543384	0.963672	0.715168	0.349036	1	1.83387	1.79874	1.42e-09	1.03049	1.2826	1.15e-17	0.509233	-0.252988	0.290859	0.211498	-1.73174	2.06e-23	0.05627	-3.35945	1.83e-14	0.323992	-0.814281	1
AGAP001527	2R	0	3.13522	1	0.089396	2.03292	1	0.0340506	0.298132	0.938152	0.042473	0.61977	0.0448806	0.0360395	0.328994	0.548489	0.0176775	-1.00428	0.00290426	0.011254	-1.22941	0.110979	0.0413607	0.612792	1
AGAP001528	2R	0.384348	2.57899	0.878989	0.089396	0.463724	1	0.476709	2.59752	1.61e-14	0.12533	0.607642	0.00439773	0.0716109	-0.547146	0.0390396	0.0492444	-1.13122	1.22e-06	0.061897	-0.558904	0.301252	0.0896149	0.0412496	1
AGAP013478	2R	0.768696	3.32271	0.501903	0.178792	1.36271	1	0.476709	2.78925	1.71e-16	0.175462	1.70746	6.26e-18	0.0496128	-1.03921	1.65e-05	0.0119954	-3.12225	1.27e-24	0.011254	-2.65236	2.01e-05	0.0413607	-0.820168	1
AGAP013519	2R	0.768696	0.338993	0.976247	0.625772	-0.0374701	1	3.05483	2.41264	2.82e-18	1.05277	0.98632	1.04e-10	0.526082	-0.479827	0.0099317	0.253798	-1.66706	1.28e-21	0.306671	-1.14215	0.00155865	0.592837	-0.14851	1
AGAP001529	2R	0.768696	1.29284	0.909393	0.938658	1.47821	0.520242	1.07503	1.77708	1.4e-08	0.518031	0.874392	4.82e-08	0.322483	-0.117521	0.774104	0.172355	-1.217	1.4e-11	0.050643	-2.75054	6.51e-10	0.234378	-0.516675	1
AGAP001530	2R	0	4.08942	1	0.044698	2.40166	1	0.038915	1.49244	0.066162	0.0278511	1.18155	0.00150901	0.0135733	-0.347422	0.690737	0.00947007	-0.89833	0.0484288	0.005627	-1.01317	0.27598	0	-1.28767	1
AGAP029498	2R	0	-1.11025	1	0.715168	0.280904	1	0.136203	-2.13321	5.29e-05	0.564682	-0.111105	0.651702	0.679601	0.297004	0.163735	0.658486	0.190396	0.300372	0.292604	-1.07077	0.0025088	0.503222	-0.247727	1
AGAP001533	2R	0.384348	3.52973	0.752553	0.089396	1.41693	1	0.07783	0.803321	0.200607	0.0563986	0.323574	0.285168	0.0458684	-0.0980261	0.928702	0.0441937	-0.1502	0.697842	0.022508	-0.982146	0.121681	0.0482542	0.183548	1
AGAP001534	2R	0	3.79174	1	0.044698	2.10115	1	0.0340506	0.987532	0.284099	0.0257623	0.539435	0.202419	0.020594	0.0941758	0.989231	0.0164148	-0.327155	0.482984	0.0028135	-1.91391	0.0429076	0.00689346	-0.573075	1
AGAP001535	2R	0	0.00727223	1	0.312886	0.310631	1	0.257812	-0.0824678	1	0.350924	0.47964	0.00709491	0.312654	0.293757	0.223952	0.203291	-0.571818	0.00217575	0.0590835	-2.23247	3.86e-07	0.344673	0.347663	1
AGAP001536	2R	0	2.64648	1	0	-0.0563873	1	0.00972875	-1.6499	0.126603	0.025066	-0.97297	0.00371024	0.0542932	0.502232	0.193463	0.0618711	0.722148	0.00818239	0.00844049	-2.05477	0.00767894	0.0344673	-0.117748	1
AGAP001537	2R	0	-0.650922	1	0.402282	-0.0267897	1	0.277269	-0.652968	0.265844	0.350228	-0.40189	0.0303379	0.444175	0.0444558	0.965436	0.544213	0.460027	0.00383622	0.374195	-0.225978	0.72881	0.35846	-0.270559	1
AGAP001538	2R	0.384348	-0.360759	1	1.11745	0.645089	1	1.54201	1.17262	0.000253684	0.951813	0.582114	0.000221984	0.71096	-0.00584715	1	0.520223	-0.590474	0.000317062	0.227893	-1.69337	2.44e-06	0.434288	-0.716382	1
AGAP001539	2R	0	-0.0381432	1	0.357584	0.435811	1	0.515624	0.905029	0.0143124	0.392701	0.651931	8.89e-05	0.307505	0.177953	0.557797	0.184982	-0.794478	9.73e-06	0.0422025	-2.74312	1.6e-09	0.234378	-0.256422	1
AGAP029582	2R	0	9.67438	1	0	6.97152	1	0	3.78195	1	0	0.631358	1	0.000468045	1.81178	0.711148	0	0.44152	1	0	2.95645	1	0	4.29729	1
AGAP013269	2R	0	-0.732884	1	0.178792	-1.11169	1	0.0145931	-4.62373	6.73e-11	0.110012	-2.37656	2.09e-33	0.482086	0.102216	0.805291	0.916072	1.64042	1.19e-28	0.0534565	-3.11876	1.11e-12	0.344673	-0.410746	1
AGAP001544	2R	0	2.87348	1	0	0.170619	1	0.0437794	0.362409	0.851608	0.0327251	-0.243111	0.54583	0.0435282	0.343997	0.442267	0.041037	0.182133	0.629167	0.00844049	-1.82491	0.012874	0.0344673	0.114068	1
AGAP001545	2R	3.45913	1.99139	0.578424	2.50309	1.81608	0.141123	3.03051	2.29586	3.31e-16	1.16209	1.07842	1.34e-12	0.565398	-0.455924	0.0163096	0.272738	-1.64849	2.56e-21	0.109726	-2.71597	2.34e-11	0.565263	-0.306739	1
AGAP001546	2R	0	-0.242242	1	0.581074	0.871983	1	0.238354	-0.453779	0.516382	0.330036	0.0123773	1	0.398306	0.467001	0.0128875	0.301148	-0.165408	0.441657	0.135048	-1.30919	0.0006558	0.137869	-1.21201	1
AGAP001548	2R	0.384348	-2.85663	1	3.53114	-0.232808	1	4.22714	0.0696934	0.877065	4.17141	0.0700226	0.757368	3.95638	-0.0366758	0.98251	4.15231	0.0634133	0.768599	3.39308	-0.261985	0.532283	3.43294	-0.24022	1
AGAP012990	2R	19.9861	-0.647544	0.987203	31.6462	0.398304	1	38.6913	0.776314	0.0217865	29.6872	0.504794	0.000643423	21.861	-0.118765	0.711148	18.1598	-0.453273	0.00324557	17.1989	-0.449563	0.187066	19.2741	-0.273418	1
AGAP001549	2R	1.53739	0.80587	0.909393	1.51973	0.919649	1	1.18204	0.597967	0.093102	0.973398	0.402058	0.0139415	0.839672	0.127689	0.704058	0.671112	-0.322978	0.0592557	0.157556	-2.38496	3.26e-10	0.585944	-0.441667	1
AGAP001550	2R	0	5.58692	1	0	2.88406	1	0.00972875	1.36691	0.476288	0.00487395	-0.12353	1	0.00514849	-0.126823	1	0.00568204	0.119592	0.994778	0.0028135	-0.0879406	1	0.0206804	2.34309	1
AGAP001551	2R	0	-1.45554	1	0.715168	-0.065786	1	1.18204	0.663177	0.0583343	1.01866	0.587203	0.000179209	0.839672	0.229227	0.328742	0.514541	-0.726439	7.96e-06	0.202572	-1.96028	7.94e-08	0.53769	-0.503528	1
AGAP013243	2R	0	6.86703	1	0	4.16416	1	0.00486438	2.08151	0.527957	0.00348139	1.0464	0.382127	0.00140413	-0.647656	0.788955	0.00189401	-0.0179117	1	0	0.149099	1	0.00689346	2.59685	1
AGAP013124	2R	0	6.50446	1	0.044698	4.88406	0.717984	0	0.612023	1	0.00487395	1.17193	0.316733	0.00187218	-0.673651	0.724498	0.00126268	-0.973518	0.459817	0.0028135	0.868991	0.836133	0.0137869	2.88225	1
AGAP001552	2R	0	6.03053	1	0	3.32766	1	0.0145931	2.32252	0.116518	0.00139256	-1.30724	0.178035	0.00374436	-0.105762	1	0.00568204	0.763448	0.393348	0.0028135	0.371491	1	0.00689346	1.71233	1
AGAP012996	2R	0	8.35246	1	0	5.64959	1	0	2.46002	1	0.000696279	0.631358	1	0.00093609	0.811776	0.89506	0	-0.880408	0.722197	0.0028135	2.95645	0.362381	0	2.97536	1
AGAP013239	2R	0	3.98788	1	0	1.28502	1	0.00972875	-0.291301	1	0.0194958	0.26052	0.6516	0.0140413	-0.423852	0.618508	0.0227282	0.584884	0.18169	0.0140675	-0.0732938	1	0.00689346	-0.375136	1
AGAP013450	2R	0	-1.69002	1	0.983356	0.136704	1	0.486438	-0.896626	0.0798163	0.668427	-0.534726	0.00153323	0.929537	0.0855965	0.838887	1.1383	0.497784	0.0010306	0.807474	-0.157289	0.889354	0.785854	-0.190096	1
AGAP001553	2R	0	2.73775	1	0	0.0348807	1	0.0924232	1.2837	0.020036	0.0515246	0.442324	0.147104	0.0477406	0.338405	0.430634	0.0239908	-0.966565	0.00145609	0.0196945	-0.938364	0.163551	0.0275738	-0.293672	1
AGAP013250	2R	1.15304	1.57965	0.820463	0.44698	0.340838	1	0.632369	0.806942	0.0267364	0.508283	0.633333	8.7e-05	0.333716	-0.236898	0.366597	0.277789	-0.546984	0.00175566	0.331993	-0.165537	0.879123	0.310206	-0.24591	1
AGAP001554	2R	0.384348	3.92619	0.674297	0	0.216631	1	0.131338	2.02706	2.61e-05	0.0633614	1.18914	6.59e-06	0.0304229	-0.382235	0.430086	0.0183088	-1.19848	0.000177662	0.0028135	-2.79174	0.000949677	0.00689346	-1.4509	1
AGAP013236	2R	0	5.18253	1	0	2.47967	1	0.00972875	0.940645	0.887693	0.00557023	-0.408171	0.562847	0.00982894	0.686245	0.430634	0.00694472	-0.0609804	0.982867	0.0028135	-0.502978	0.748374	0.00689346	0.837858	1
AGAP013091	2R	0.384348	2.9195	0.819568	0	-0.786705	1	0.145931	1.08151	0.0334351	0.128812	1.21632	3.24e-08	0.0702067	-0.0944774	0.919401	0.0315669	-1.46726	5.37e-08	0.011254	-2.46645	0.000193518	0.0827215	0.280053	1
AGAP001555	2R	0.384348	1.99315	0.922019	0.178792	0.61749	1	0.199439	0.565086	0.22734	0.208187	0.829509	5.94e-06	0.151647	0.19607	0.577915	0.0782859	-1.03978	5.43e-07	0.033762	-2.00488	3.48e-05	0.110295	-0.269883	1
AGAP013288	2R	0	-1.70174	1	0.759866	-0.230061	1	0.885317	-0.0282201	1	1.24704	0.655305	1.78e-05	0.912219	0.0237865	1	0.719725	-0.430303	0.00876604	0.340433	-1.45572	2.8e-05	0.792748	-0.189303	1
AGAP001556	2R	0	-2.60668	1	2.01141	0.220557	1	0.569132	-1.59941	0.000803867	1.09316	-0.784598	1.39e-06	1.80946	0.157023	0.568583	2.42623	0.77272	5.47e-08	0.990351	-0.809141	0.0170806	1.10295	-0.629476	1
AGAP001557	2R	0	2.29934	1	0.134094	1.60957	1	0.0632369	0.27189	0.816995	0.0605762	0.154151	0.706952	0.0556973	-0.0160429	1	0.0549264	-0.0356864	1	0.0196945	-1.38784	0.0672149	0.103402	0.988951	1
AGAP001558	2R	0.384348	-1.89488	1	1.56443	-0.423777	1	0.695606	-1.60044	0.000791064	1.93983	-0.117978	0.583791	2.2293	0.17779	0.480945	2.50262	0.394625	0.0092241	0.568327	-1.92342	2.73e-08	1.79919	-0.207355	1
AGAP001559	2R	0	1.0505	1	0.357584	1.53226	0.82714	0.316185	1.3265	0.00103665	0.197743	0.806036	3.4e-05	0.129648	-0.0692828	0.942204	0.0770232	-0.997509	4.67e-06	0.0140675	-3.07329	1.58e-07	0.186123	0.530997	1
AGAP001560	2R	0	0.814849	1	0.089396	-0.299944	1	0.0145931	-3.07292	7.4e-05	0.0891237	-1.00307	5.22e-06	0.197047	0.544191	0.0136994	0.210236	0.606056	0.00131117	0.05627	-1.47937	0.0016255	0.144763	-0.0698271	1
AGAP001561	2R	0	3.08942	1	0.044698	1.39409	1	0.00486438	-1.79548	0.0843442	0.0222809	-0.646176	0.068941	0.0449323	0.826726	0.0108268	0.0347236	0.150843	0.759364	0.00844049	-1.60579	0.0360329	0.0206804	-0.264953	1
AGAP001562	2R	0	-1.18087	1	1.02805	0.710207	1	0.539946	-0.222072	0.90415	0.7485	0.341973	0.0454408	0.661347	0.114951	0.742678	0.580831	-0.154884	0.440102	0.205385	-1.66064	5.2e-06	0.613518	-0.0310361	1
AGAP001563	2R	0	-1.46581	1	0.715168	-0.0760865	1	0.93396	0.296921	0.448215	0.976879	0.483522	0.00259427	0.827035	0.176037	0.515988	0.641439	-0.340691	0.0463259	0.126607	-2.64572	1.26e-11	0.510116	-0.590236	1
AGAP001564	2R	0.384348	0.957564	0.987203	0.536376	0.964599	1	0.369693	0.397682	0.375175	0.354406	0.427266	0.0193084	0.268658	-0.13715	0.731645	0.265162	-0.144584	0.557636	0.0731509	-1.98389	4.15e-06	0.448075	0.680797	1
AGAP001565	2R	0.768696	5.64464	0.102969	0	1.32766	1	0.0972875	2.85234	7.32e-07	0.02994	1.2579	0.000815309	0.00982894	-1.03257	0.0445675	0.00568204	-1.74435	0.000255929	0	-2.6874	0.0245045	0.0275738	1.03426	1
AGAP001566	2R	0	-1.22497	1	0.536376	-0.222859	1	0.248083	-1.39758	0.0056592	0.676087	0.0799303	0.743293	0.746063	0.330879	0.1017	0.63702	-0.0352082	0.94202	0.292604	-1.18884	0.000773949	0.53769	-0.268523	1
AGAP001569	2R	0	9.08942	1	0	6.38656	1	0	3.19699	1	0	0.0463952	1	0.000468045	0.811776	0.860736	0	-0.143443	1	0	2.37149	1	0.00689346	5.29729	1
AGAP001570	2R	0	-1.10081	1	0.357584	-0.630458	1	0.189711	-1.65518	0.00126465	0.443529	-0.537059	0.00215463	0.625776	0.115489	0.743401	0.800537	0.623647	4.95e-05	0.427652	-0.497395	0.207304	0.434288	-0.451742	1
AGAP001572	2R	0	6.58692	1	0	3.88406	1	0	0.694485	1	0.00278511	0.252846	1	0.00234022	-0.188224	0.994818	0.00441937	1.11959	0.26298	0	-0.131009	0.847305	0	1.20983	1
AGAP001573	2R	0.768696	0.222486	0.987653	0.849262	0.262435	1	0.997197	0.503025	0.170688	1.00891	0.705358	5.38e-06	0.804569	0.280939	0.192823	0.451407	-0.843262	2.38e-07	0.0815914	-3.16422	3.32e-14	0.448075	-0.673383	1
AGAP029601	2R	0	-3.34138	1	1.74322	-0.718916	1	0.826944	-1.80108	0.000143066	1.88343	-0.725232	6.39e-06	3.03199	0.173265	0.490477	3.88904	0.685618	1.32e-06	1.84847	-0.638977	0.066415	2.44028	-0.215632	1
AGAP001581	2R	0	0.838333	1	0.044698	-0.862952	1	0.170253	0.172153	0.797601	0.187995	0.38259	0.0645235	0.161944	0.100821	0.840281	0.136369	-0.244012	0.305181	0.0759644	-1.02898	0.0242378	0.124082	-0.262138	1
AGAP001584	2R	0	-0.712018	1	0.357584	-0.24064	1	1.01665	1.22707	0.000179906	0.595318	0.541517	0.000745528	0.486299	0.156424	0.625934	0.294835	-0.797946	2.5e-06	0.129421	-1.85035	1.3e-06	0.35846	-0.332892	1
AGAP001585	2R	0	-0.0173598	1	0.22349	-0.130895	1	0.359964	0.385057	0.376783	0.36485	0.525424	0.00210842	0.283167	0.0201511	1	0.20771	-0.563934	0.00185732	0.236334	-0.250704	0.696778	0.220591	-0.321874	1
AGAP001586	2R	0	1.06705	1	0	-1.63581	1	0.141067	0.136169	0.912064	0.103746	-0.44132	0.0501821	0.124968	-0.12495	0.803983	0.163517	0.438748	0.0244621	0.154742	0.261971	0.559354	0.137869	0.119752	1
AGAP001587	2R	0	7.67438	1	0	4.97152	1	0	1.78195	1	0.00139256	0.631358	0.826813	0.00187218	1.1337	0.636907	0.000631338	-0.365835	0.820038	0	0.956454	1	0	2.29729	1
AGAP001589	2R	0	-1.20367	1	1.07275	0.746552	1	1.03125	0.722241	0.0392791	0.796543	0.437139	0.00778602	0.680537	0.144902	0.652164	0.489287	-0.504014	0.00254585	0.219453	-1.58761	1.03e-05	0.523903	-0.284547	1
AGAP001590	2R	0	0.363771	1	0.134094	-0.335682	1	0.189711	-0.161739	1	0.263193	0.396512	0.0428436	0.219045	0.0377618	0.996136	0.20771	-0.0702088	0.843044	0.0365755	-2.53196	2.39e-07	0.268845	0.353603	1
AGAP001591	2R	0.384348	0.981768	0.986048	0.268188	0.0906233	1	0.131338	-1.08047	0.0727906	0.320288	0.255979	0.200587	0.314058	0.260114	0.321309	0.253167	-0.2009	0.370539	0.0787779	-1.85445	1.61e-05	0.420501	0.612145	1
AGAP001592	2R	0	1.69424	1	0.22349	1.5907	0.970131	0.0826944	0.0211353	1	0.130204	0.873064	2.23e-05	0.0823759	-0.0825621	0.915606	0.0625025	-0.57996	0.0134718	0.033762	-1.28855	0.014132	0.0551477	-0.489887	1
AGAP001593	2R	0	0.236632	1	0	-2.46623	1	0.0632369	-1.83486	0.0019386	0.229076	-0.049444	0.932096	0.248532	0.125592	0.737492	0.24054	0.0445342	0.892017	0.301044	0.389413	0.242289	0.172336	-0.413782	1
AGAP001594	2R	0	0.525907	1	0.22349	0.414374	1	0.07783	-1.25858	0.0596421	0.148307	-0.475798	0.0350297	0.223257	0.350699	0.177603	0.222862	0.298101	0.154458	0.0956589	-1.01886	0.0286868	0.248164	0.404767	1
AGAP001595	2R	7.30262	-1.00336	1	14.2587	0.300398	1	17.9641	0.7165	0.0376117	13.6742	0.406627	0.00750223	10.773	-0.0737048	0.856506	9.13862	-0.377152	0.0160703	9.05946	-0.317661	0.40306	7.97573	-0.499683	1
AGAP001596	2R	0	8.35246	1	0	5.64959	1	0	2.46002	1	0	-0.69057	0.733457	0.00093609	0.811776	0.89506	0.00126268	1.44152	0.427935	0	1.63453	1	0	2.97536	1
AGAP001597	2R	0	0.911171	1	0.134094	0.213295	1	0.0632369	-1.15216	0.0931695	0.0953902	-0.775818	0.000529142	0.152115	0.0730414	0.91455	0.203291	0.681513	0.00031973	0.0815914	-0.850901	0.0781318	0.268845	0.92225	1
AGAP001598	2R	0	7.35246	1	0	4.64959	1	0	1.46002	1	0	-1.69057	0.222561	0.00187218	0.548742	0.954578	0.00252535	1.17849	0.397833	0.0028135	1.78653	0.622204	0	1.97536	1
AGAP001600	2R	0.384348	8.08942	0.10254	0	4.27108	1	0	1.08151	1	0.00208884	0.30943	0.919895	0.00187218	-0.0362208	1	0.00126268	-0.432949	0.914684	0	0.256014	1	0.0137869	3.42282	1
AGAP001601	2R	0	9.67438	1	0	6.97152	1	0	3.78195	1	0.000696279	2.63136	0.375046	0	-0.188224	1	0	0.44152	1	0	2.95645	1	0	4.29729	1
AGAP001602	2R	0	1.56586	1	0.089396	0.453193	1	0.0145931	-2.31871	0.00290308	0.0570948	-0.87012	0.000258915	0.0959492	0.0594848	0.965406	0.147102	0.994472	2.43e-07	0.050643	-0.856315	0.0915026	0.0551477	-0.620248	1
AGAP001603	2R	0.384348	1.43598	0.960439	0.268188	0.546453	1	0.457251	1.22898	0.00061458	0.284778	0.666982	0.000127852	0.176921	-0.320875	0.204497	0.147733	-0.611222	0.00131117	0.180064	-0.182311	0.867531	0.151656	-0.392253	1
AGAP001604	2R	4.99653	0.561944	0.897757	3.75463	0.46774	1	2.20356	-0.269746	0.804506	3.56495	0.610521	4.39e-05	3.20283	0.470917	0.00431617	1.55562	-0.962539	6.19e-10	0.185691	-3.89231	4.5e-21	3.21924	0.290754	1
AGAP001608	2R	3.07479	1.13243	0.819568	1.65383	0.513814	1	1.74145	0.635203	0.066162	1.31457	0.277256	0.100856	1.15654	0.0313505	0.996136	1.01709	-0.221822	0.211325	0.497989	-1.24289	0.00025752	1.14431	0.00349459	1
AGAP001609	2R	0.768696	1.11023	0.919408	0.44698	0.286929	1	0.170253	-1.17612	0.0340471	0.365546	-0.101213	0.724301	0.473661	0.495842	0.00901518	0.384485	-0.00625435	1	0.0590835	-2.72111	6.49e-10	0.39982	0.0668418	1
AGAP001610	2R	1.15304	7.42646	0.0113445	0	2.61397	1	0.0291863	2.46002	0.0213917	0.0132293	1.49385	0.0105278	0.0042124	-0.866296	0.440799	0.00126268	-2.25892	0.0047786	0	-1.4011	0.362164	0.00689346	0.975362	1
AGAP001611	2R	1.53739	1.18574	0.861113	0.983356	0.691757	1	1.5566	1.43066	7.61e-06	0.887059	0.766487	1.32e-06	0.646838	0.132922	0.703682	0.308724	-1.22315	9.38e-13	0.0956589	-2.71274	4.84e-11	0.482542	-0.33678	1
AGAP001612	2R	0	0.862206	1	0.268188	0.976357	1	0.340506	1.23647	0.00216862	0.284082	1.36774	4.67e-14	0.142286	-0.152304	0.735993	0.0473504	-1.99705	4.88e-18	0.005627	-4.26755	2.45e-10	0.227484	0.626529	1
AGAP001613	2R	0.384348	-0.643029	1	1.20685	0.468829	1	1.95548	1.23722	0.000103345	1.70658	1.51715	8.88e-26	0.844353	-0.0591282	0.919598	0.172987	-2.6933	9.46e-49	0.104099	-3.10282	4.28e-14	0.744493	-0.221372	1
AGAP001614	2R	0	3.23976	1	0.044698	1.54525	1	0.038915	0.58555	0.543417	0.0355102	0.40106	0.267541	0.030891	0.136398	0.895619	0.0176775	-0.880408	0.0118039	0.039389	0.550461	0.413875	0.0275738	0.218338	1
AGAP001615	2R	0.384348	-0.375124	1	0.804564	0.175735	1	0.413472	-0.81242	0.132804	0.570252	-0.429365	0.016159	0.750276	0.0945527	0.813053	0.970367	0.628014	3.43e-05	0.109726	-2.75814	7.57e-12	0.944404	0.403351	1
AGAP001616	2R	0.384348	2.57372	0.882767	0.044698	-0.129144	1	0.369693	2.15999	1.44e-09	0.154574	1.07471	4.11e-08	0.0819078	-0.279539	0.423917	0.0347236	-1.70241	2.63e-12	0.00844049	-3.13894	8.54e-07	0.110295	0.324057	1
AGAP001617	2R	1.15304	4.64648	0.104944	0.044698	0.9326	1	0.126474	1.64202	0.000738551	0.0668427	0.838953	0.00103809	0.0425921	-0.0992902	0.922418	0.0233595	-1.1371	0.0001288	0.0140675	-1.47539	0.0286543	0.0275738	-0.40315	1
AGAP001618	2R	0	5.03053	1	0	2.32766	1	0.0243219	1.87506	0.078735	0.0132293	0.99909	0.0731037	0.00842481	0.0597036	1	0.00315669	-1.46537	0.0185603	0.0028135	-0.658256	0.579525	0.00689346	0.68258	1
AGAP001619	2R	0	7.21495	1	0	4.51209	1	0.00486438	2.46002	0.473026	0.00139256	0.0463952	1	0.00140413	-0.188224	1	0.00189401	0.44152	0.864837	0.0028135	1.63453	0.662135	0	1.83786	1
AGAP001621	2R	0	-1.26225	1	0.402282	-0.639875	1	0.661555	-0.00571664	1	0.558415	-0.325791	0.0764733	0.585056	-0.281982	0.201905	0.84473	0.494187	0.00137236	0.874998	0.424472	0.142233	0.503222	-0.402775	1
AGAP001622	2R	0	9.67438	1	0	6.97152	1	0	3.78195	1	0	0.631358	1	0	-0.188224	1	0.000631338	2.44152	0.397833	0	2.95645	1	0	4.29729	1
AGAP001623	2R	0	3.96014	1	0	1.25727	1	0	-1.9323	0.347486	0.0160144	-0.141232	0.935013	0.0215301	0.483722	0.590148	0.0176775	0.0327144	1	0.0140675	-0.10244	1	0.0137869	0.195752	1
AGAP001624	2R	0	8.35246	1	0	5.64959	1	0.00486438	3.78195	0.245839	0.000696279	0.631358	1	0	-1.51015	0.671582	0.00126268	1.44152	0.427935	0	1.63453	1	0	2.97536	1
AGAP001625	2R	0	5.35246	1	0	2.64959	1	0.00486438	0.496545	0.901754	0.00208884	-1.5781	0.0783728	0.00468045	-0.635683	0.696734	0.00883873	0.647971	0.420554	0.022508	2.12638	0.023859	0.0206804	2.08784	1
AGAP001627	2R	0	4.10453	1	0	1.40166	1	0.00486438	-0.772641	0.860768	0.0139256	-0.205144	0.861299	0.021062	0.691482	0.354044	0.0151521	-0.064371	1	0.005627	-0.997743	0.589213	0.0137869	0.343093	1
AGAP001628	2R	0	5.8164	1	0	3.11354	1	0	-0.0760333	1	0.00417767	-0.0848493	1	0.00468045	0.0232802	1	0.0050507	0.219128	0.875681	0.0028135	0.149099	1	0.0206804	2.59685	1
AGAP013268	2R	0	3.16659	1	0	0.463724	1	0	-2.72585	0.0288937	0.0104442	-1.75235	4.22e-06	0.0355714	0.350642	0.503145	0.0492444	1.04486	0.000163326	0.028135	-0.0103796	1	0.0137869	-0.609601	1
AGAP001629	2R	1.15304	2.0505	0.726661	0.357584	0.522141	1	0.70047	1.47301	1.03e-05	0.433085	1.00906	3.48e-10	0.268658	0.00334628	1	0.12248	-1.3889	9.14e-14	0.0422025	-2.65641	5.31e-09	0.137869	-0.918648	1
AGAP001630	2R	0.384348	2.65479	0.87293	0.312886	1.9687	0.451871	0.369693	2.25432	2.45e-10	0.156663	1.24697	2.02e-10	0.0716109	-0.441074	0.125615	0.0271475	-1.99689	4.9e-15	0.0140675	-2.46701	2.57e-05	0.0620411	-0.377962	1
AGAP001632	2R	0.768696	8.67438	0.00504914	0	4.16416	1	0	0.974593	1	0.00139256	-0.368642	0.887601	0.00280827	0.619131	0.860376	0.00189401	-0.0179117	1	0	0.149099	1	0	1.48993	1
AGAP001633	2R	0	4.18253	1	0	1.47967	1	0.00972875	-0.0925215	1	0.00626651	-1.38656	0.00661026	0.0201259	0.716619	0.177578	0.0208342	0.696093	0.107202	0.0028135	-1.51928	0.166335	0.00689346	-0.178444	1
AGAP001634	2R	0	8.35246	1	0	5.64959	1	0	2.46002	1	0	-0.69057	0.733457	0.00140413	1.81178	0.443132	0.000631338	0.44152	1	0	1.63453	1	0	2.97536	1
AGAP001635	2R	0	3.82889	1	0	1.12603	1	0.00972875	-0.453269	0.86781	0.0194958	0.0463952	1	0.0238703	0.512216	0.402663	0.0176775	-0.143443	0.852097	0	-2.88904	0.0148863	0.0344673	1.10089	1
AGAP001636	2R	0	0.582948	1	0.268188	0.695394	1	0.272405	0.599423	0.168538	0.298007	1.00333	3.95e-09	0.211088	0.310027	0.210686	0.0732352	-1.61737	1.68e-15	0.0309485	-2.5354	1.66e-07	0.151656	-0.241194	1
AGAP001637	2R	0	7.67438	1	0	4.97152	1	0	1.78195	1	0.000696279	-0.175997	1	0.00234022	1.81178	0.388549	0	-1.55848	0.317885	0.0028135	2.1491	0.534233	0	2.29729	1
AGAP001638	2R	0	2.64096	1	0	-0.0619043	1	0.0243219	-0.638714	0.622738	0.0431693	-0.0352185	1	0.0608458	0.800805	0.0114202	0.0353549	-0.412091	0.221312	0.005627	-2.48095	0.00225986	0.0413607	0.104645	1
AGAP001639	2R	4.61218	-1.85585	1	10.8169	-0.330025	1	6.80526	-0.97126	0.0269179	10.5577	-0.394384	0.0158082	12.4575	-0.106291	0.752153	14.404	0.196044	0.231868	23.9907	0.953074	9.26e-05	14.7244	0.168393	1
AGAP001640	2R	0	2.83518	1	0.089396	1.72993	1	0.175118	2.39894	2.81e-07	0.0717167	1.35452	3.59e-07	0.0276146	-0.690724	0.066212	0.0132581	-1.79949	2.2e-07	0	-3.88275	0.000126253	0.0482542	0.502874	1
AGAP001643	2R	0	1.08567	1	0.67047	2.41119	0.0459697	0.486438	2.05214	1.37e-09	0.226987	1.19009	3.69e-11	0.0982894	-0.596408	0.00895282	0.0606085	-1.35517	2.8e-10	0.0196945	-2.61909	1.12e-06	0.103402	-0.263043	1
AGAP001644	2R	0.384348	-0.348331	1	0.759866	0.124287	1	1.07503	0.632017	0.0759748	0.887755	0.453415	0.00499222	0.696451	-0.0328796	1	0.583988	-0.364053	0.0314022	0.396703	-0.867138	0.0142998	0.641091	-0.13858	1
AGAP001645	2R	0.768696	1.27707	0.908938	0.581074	0.804459	1	1.7074	2.5323	1.81e-18	0.580696	1.11903	3.52e-12	0.261169	-0.580173	0.00296755	0.113641	-1.90804	6.4e-23	0.109726	-1.67727	3.63e-05	0.323992	-0.0675745	1
AGAP001646	2R	0.768696	-0.080782	1	1.16215	0.392971	1	1.50796	0.81094	0.0164472	1.19551	0.617152	6.86e-05	0.915964	0.0896227	0.827025	0.653435	-0.561263	0.000552314	0.191318	-2.25667	1.2e-09	0.489435	-0.853586	1
AGAP001647	2R	0	-2.77438	1	1.65383	-0.224533	1	1.89711	-0.0045685	1	2.62706	0.658368	9.56e-06	2.30278	0.464335	0.00524676	1.15156	-0.91663	4.05e-09	0.295417	-2.75078	1.15e-13	0.903043	-1.09007	1
AGAP001648	2R	1.15304	3.46493	0.336986	0.134094	0.762065	1	0.243219	1.36426	0.00116265	0.165018	1.04236	1.72e-07	0.10297	0.0489319	0.989674	0.0404056	-1.58868	5.29e-11	0.005627	-3.67047	8.52e-08	0.103402	0.117381	1
AGAP001649	2R	0.384348	8.50446	0.0962611	0	4.64959	1	0.00972875	3.36691	0.0877206	0.00278511	1.36832	0.373735	0.000468045	-1.35815	0.496878	0.000631338	-0.728405	0.615298	0	0.634525	1	0	1.97536	1
AGAP028469	2R	0	9.08942	1	0	6.38656	1	0	3.19699	1	0	0.0463952	1	0.00093609	2.39674	0.430634	0	-0.143443	1	0	2.37149	1	0	3.71233	1
AGAP001650	2R	0	1.47226	1	0	-1.23061	1	0.150796	0.657826	0.182124	0.105138	0.104498	0.742428	0.0879924	-0.27344	0.430634	0.125005	0.46712	0.0251389	0.0196945	-2.22842	4.97e-05	0.0896149	-0.0652803	1
AGAP013642	2R	0	-2.64712	1	2.1902	0.300792	1	2.26194	0.391696	0.280401	2.75587	0.965959	2.3e-11	1.64003	-0.130059	0.688805	1.09221	-0.855525	4.34e-08	0.85249	-1.07378	0.0014302	1.56481	-0.158975	1
AGAP029001	2R	0	8.67438	1	0	5.97152	1	0	2.78195	1	0.00139256	2.21632	0.252933	0.000468045	0.226814	1	0	-0.55848	0.715907	0	1.95645	1	0	3.29729	1
AGAP001651	2R	4.22783	0.0848106	0.937824	3.35235	0.0499126	1	3.90123	0.319742	0.377633	3.45702	0.184606	0.298296	3.01046	-0.096086	0.795684	2.86122	-0.182274	0.307279	3.64629	0.226792	0.510849	2.67466	-0.243901	1
AGAP001652	2R	3.07479	1.09193	0.824251	0.759866	-0.609054	1	1.54201	0.408549	0.265251	1.42319	0.381315	0.0182838	1.23049	0.109565	0.74799	1.07201	-0.175078	0.352165	0.191318	-2.6748	1.93e-12	0.868576	-0.441521	1
AGAP001653	2R	1.15304	-1.2651	1	2.3243	-0.235542	1	2.60244	-0.0417523	1	2.75587	0.0611684	0.801652	2.62573	-0.0368206	0.983081	2.90731	0.171377	0.317885	1.69373	-0.690939	0.0434631	2.39892	-0.163081	1
AGAP001654	2R	0	0.919496	1	0.178792	0.545254	1	0.340506	1.2987	0.000731295	0.225594	0.898838	1.1e-06	0.121224	-0.406647	0.117379	0.0972261	-0.754031	0.000279438	0.101286	-0.52758	0.303813	0.110295	-0.343168	1
AGAP001655	2R	0	-0.706618	1	0.491678	0.181442	1	0.851266	0.958291	0.00528173	0.621081	0.640271	5.12e-05	0.451195	-0.00770148	1	0.313144	-0.685522	5.37e-05	0.222266	-1.05924	0.00382158	0.337779	-0.413103	1
AGAP001656	2R	0.768696	-0.316666	1	0.849262	-0.278543	1	1.38148	0.428971	0.239248	1.10708	0.125607	0.537211	1.01191	-0.0555812	0.926374	0.97668	-0.117425	0.575683	1.08601	0.0703395	0.894775	0.806534	-0.368648	1
AGAP001658	2R	0	8.67438	1	0	5.97152	1	0	2.78195	1	0.000696279	1.0464	0.724301	0.000468045	0.226814	1	0	-0.55848	0.715907	0.0028135	3.37149	0.290817	0	3.29729	1
AGAP001660	2R	0.768696	-3.0015	1	4.64859	-0.571329	1	1.65389	-2.0528	1.37e-05	5.64195	-0.311678	0.0665317	7.65675	0.326286	0.0749618	7.80208	0.319154	0.0360663	2.88384	-1.26349	6.27e-05	6.70044	-0.00116967	1
AGAP001662	2R	0	-0.881643	1	0.134094	-1.58307	1	0.428065	-0.255553	0.848811	0.602977	0.324484	0.0599718	0.56259	0.22322	0.373025	0.40595	-0.437017	0.0120757	0.379822	-0.445932	0.293183	0.503222	-0.0138756	1
AGAP001664	2R	0	9.67438	1	0	6.97152	1	0	3.78195	1	0	0.631358	1	0	-0.188224	1	0	0.44152	1	0.0028135	4.95645	0.118485	0	4.29729	1
AGAP001669	2R	0	8.35246	1	0	5.64959	1	0	2.46002	1	0	-0.69057	0.733457	0	-1.51015	0.671582	0.00252535	3.76345	0.0128504	0	1.63453	1	0	2.97536	1
AGAP001670	2R	0	-0.161667	1	0.22349	-0.275618	1	0.31132	0.0196806	1	0.366243	0.326503	0.0753705	0.348693	0.27399	0.255052	0.265793	-0.295787	0.130578	0.0703374	-2.15929	3.48e-07	0.282632	-0.113717	1
AGAP029810	2R	0	-0.593573	1	0.22349	-0.708548	1	0.0437794	-3.15881	6.06e-07	0.335606	-0.406959	0.0368886	0.503616	0.443709	0.0233991	0.483605	0.293284	0.0972026	0.12098	-1.82669	5.24e-06	0.57905	0.488723	1
AGAP001674	2R	0	6.76749	1	0	4.06463	1	0	0.875057	1	0.00139256	-0.484119	0.706952	0.00234022	0.0748105	1	0.00378803	1.07895	0.352165	0.0028135	1.1491	0.795374	0	1.3904	1
AGAP001677	2R	1.53739	0.834865	0.906573	1.34094	0.77248	1	1.35716	0.839098	0.0137469	1.02353	0.548923	0.000485044	0.780231	0.00491551	1	0.561891	-0.610557	0.000198441	0.362941	-1.14271	0.00109458	0.792748	0.0292116	1
AGAP029568	2R	1.15304	4.96702	0.12071	0.044698	1.25042	1	0.0583725	0.838531	0.324316	0.0348139	-0.0360669	1	0.0341673	-0.0977116	0.96281	0.0340923	-0.0809011	0.93409	0.0365755	0.127184	1	0.0344673	0.188765	1
AGAP001680	2R	8.07131	-1.94597	1	18.3709	-0.4177	1	1.98467	-3.61785	1.54e-12	8.40617	-1.7575	9.95e-27	22.1633	-0.133661	0.667044	36.0046	0.92614	1.05e-11	49.104	1.16197	9.27e-07	26.1745	0.148399	1
AGAP001681	2R	0	-0.327024	1	0.357584	0.145677	1	0.209168	-0.729446	0.232646	0.294526	-0.30872	0.131071	0.348693	0.00497383	1	0.378803	0.170904	0.390275	0.447346	0.393448	0.219726	0.489435	0.516659	1
AGAP001682	2R	0.384348	0.92284	0.993909	0.312886	0.225004	1	0.617776	1.1399	0.00134117	0.41916	0.73423	1.18e-05	0.321079	0.214962	0.440113	0.164779	-1.04076	1.71e-08	0.028135	-3.32811	1.96e-11	0.206804	-0.475584	1
AGAP001683	2R	1.15304	1.36377	0.861113	0.357584	-0.166326	1	0.486438	0.185721	0.694537	0.304274	-0.634145	0.000575382	0.278487	-0.896833	2.14e-07	0.648384	0.88109	8.79e-09	0.849676	1.0697	5.2e-05	0.482542	0.17499	1
AGAP001684	2R	0	7.67438	1	0	4.97152	1	0	1.78195	1	0	-1.36864	0.33588	0.00140413	0.489848	0.941582	0.00189401	1.11959	0.548318	0.0028135	2.1491	0.534233	0	2.29729	1
AGAP001685	2R	0	1.03957	1	0.089396	-0.0746959	1	0.0826944	-0.651754	0.377022	0.12533	-0.133239	0.661088	0.145094	0.170706	0.664902	0.140788	0.0890035	0.743527	0.106913	-0.322294	0.600374	0.165443	0.350559	1
AGAP001686	2R	1.15304	2.2078	0.684208	0.22349	0.0919354	1	0.895045	2.0442	3.62e-11	0.34605	0.744302	9.13e-06	0.221853	-0.179083	0.599443	0.121848	-1.21713	7.92e-11	0.0703374	-1.78709	1.94e-05	0.248164	0.0742012	1
AGAP001687	2R	0	2.10453	1	0.044698	0.405465	1	0.0535081	-0.160567	1	0.0828572	0.510342	0.118251	0.0683345	0.141084	0.858126	0.0492444	-0.493104	0.177699	0.033762	-0.866669	0.314683	0.0827215	0.474167	1
AGAP001688	2R	1.53739	5.27521	0.0290123	0.044698	1.23005	1	0.0535081	0.694485	0.423435	0.0389916	0.151365	0.746012	0.0299549	-0.404261	0.381132	0.0359863	-0.00427982	1	0.0309485	-0.131009	1	0.0689346	1.07724	1
AGAP001690	2R	0	7.86703	1	0	5.16416	1	0.00972875	4.04498	0.0445958	0.000696279	0.0463952	1	0.00093609	0.0748105	1	0.000631338	-0.143443	1	0	1.1491	1	0	2.48993	1
AGAP013145	2R	1.15304	1.6191	0.818389	0.134094	-1.08376	1	0.111881	-1.67475	0.00271112	0.231165	-0.802243	1.47e-05	0.427325	0.397528	0.0497001	0.451407	0.45773	0.00556631	0.236334	-0.633451	0.118485	0.392927	0.137071	1
AGAP001694	2R	0.384348	0.978286	0.996738	0.312886	0.280648	1	0.437794	0.673193	0.0809773	0.382257	0.617002	0.000233275	0.299081	0.137937	0.698281	0.190033	-0.728405	5.04e-05	0.11254	-1.34777	0.000587061	0.220591	-0.327201	1
AGAP001695	2R	0	7.50446	1	0	4.80159	1	0	1.61202	1	0.00348139	2.21632	0.101836	0.00093609	-0.410616	0.974006	0	-1.72841	0.443956	0	0.786528	1	0.00689346	3.29729	1
AGAP001696	2R	0	1.70572	1	0.044698	0.00573437	1	0.15566	0.952898	0.0460414	0.131597	0.915811	8.15e-06	0.0814398	-0.0901596	0.900142	0.048613	-1.001	2.18e-05	0.0422025	-0.968359	0.0660986	0.0827215	0.0640388	1
AGAP001697	2R	1.15304	-1.38488	1	2.59248	-0.200443	1	5.32649	0.91609	0.00603639	3.61786	0.438817	0.00416999	2.96132	0.0476636	0.940056	2.36626	-0.388146	0.014575	0.956589	-1.66041	7.36e-07	2.1094	-0.474038	1
AGAP001698	2R	0	-4.79414	1	6.66	-0.263442	1	3.39047	-1.21715	0.0090696	7.45714	-0.0616131	0.825936	9.53033	0.517011	0.000997902	7.76483	0.0158772	1	1.47709	-2.45635	1.97e-12	4.12229	-0.925672	1
AGAP001699	2R	0	0.27564	1	0.134094	-0.424015	1	0.705335	1.73695	9.02e-08	0.36485	0.977533	3.15e-09	0.185346	-0.453074	0.0352328	0.126899	-1.06643	1.25e-08	0.151929	-0.602037	0.164387	0.17923	-0.31851	1
AGAP001701	2R	14.6052	-1.21909	1	20.2929	-0.373587	1	32.9756	0.397219	0.309734	31.4655	0.439761	0.00345159	27.2065	0.176564	0.465892	20.7306	-0.373928	0.0169577	7.51485	-1.81289	1.94e-08	15.9515	-0.682491	1
AGAP001702	2R	0	2.86703	1	0.134094	2.18362	0.872031	0.136203	2.02522	2.07e-05	0.072413	1.43871	1.17e-08	0.0332312	-0.275687	0.629329	0.00820739	-2.47222	1.73e-11	0.0028135	-2.84445	0.000800413	0.0206804	-0.490613	1
AGAP001703	2R	0	2.79787	1	0.044698	1.10115	1	0.0972875	1.42607	0.0277158	0.0654502	1.06166	0.000422094	0.0346353	-0.290322	0.669945	0.0220968	-1.03241	0.004188	0.005627	-2.32277	0.0102809	0.0551477	0.640666	1
AGAP001704	2R	0.384348	-0.75868	1	1.16215	0.299879	1	1.51282	0.717516	0.0372971	1.13633	0.375778	0.020882	0.896774	-0.103369	0.782969	0.752555	-0.421249	0.0101713	0.869371	-0.117809	0.99763	0.985764	0.0716806	1
AGAP001705	2R	0	0.483325	1	0.178792	0.107333	1	0.0681013	-1.48484	0.014183	0.0919088	-1.33156	8.89e-11	0.132925	-0.822939	1.93e-05	0.342185	1.23401	2.11e-14	0.478295	1.40997	1.58e-07	0.151656	-0.342798	1
AGAP001706	2R	0.384348	7.58692	0.116658	0	3.80159	1	0.00486438	1.69448	0.537518	0.00208884	-0.275533	1	0.00374436	0.659773	0.80908	0.00189401	-0.465371	0.957451	0	-0.213472	1	0.00689346	2.20983	1
AGAP028471	2R	0	6.35246	1	0	3.64959	1	0.00486438	1.53402	0.69291	0.000696279	-1.61657	0.122107	0.00327631	0.111336	1	0.00441937	0.74108	0.455154	0.00844049	1.86899	0.194792	0	0.975362	1
AGAP001707	2R	0	3.93292	1	0	1.23005	1	0	-1.95952	0.157722	0.00765906	-1.36864	0.00318663	0.0182537	0.0462414	1	0.0277789	0.956093	0.00797412	0.016881	0.105597	1	0.0413607	1.44643	1
AGAP001708	2R	0	6.58692	1	0	3.88406	1	0.00486438	1.78195	0.630527	0.00278511	0.252846	1	0.00187218	-0.566736	0.788863	0.00378803	0.789443	0.553757	0.0028135	0.956454	1	0	1.20983	1
AGAP001710	2R	0.384348	2.92955	0.817911	0.134094	1.23343	1	0.150796	1.1417	0.0230937	0.116279	0.984756	1.72e-05	0.0720789	-0.0206239	1	0.0359863	-1.24353	4.2e-06	0.0140675	-2.1899	0.000726848	0.075828	0.171446	1
AGAP001711	2R	0.768696	-1.24733	1	2.68188	0.402784	1	3.4683	0.845986	0.00938563	2.46761	0.439756	0.00437355	1.92741	-0.0572379	0.917414	1.52405	-0.492319	0.00171904	1.5643	-0.358334	0.393893	1.60618	-0.310104	1
AGAP001712	2R	6.91827	1.77415	0.595976	1.74322	0.148629	1	2.70459	0.843461	0.0101377	2.04288	0.56132	0.000206547	1.57123	0.038579	0.968845	1.07769	-0.671551	1.72e-05	0.889065	-0.835213	0.0139455	1.1581	-0.425952	1
AGAP001713	2R	1.15304	-2.39909	1	5.49785	-0.142727	1	5.82752	-0.013021	1	5.84178	-0.00539043	1	5.86741	0.00394452	1	5.99582	0.0460956	0.853273	5.61011	-0.0690372	1	5.10805	-0.209693	1
AGAP001715	2R	0	1.71438	1	0.044698	0.0144166	1	0.175118	1.13965	0.0112326	0.0967827	0.272801	0.277446	0.08378	-0.0137834	1	0.0719725	-0.297953	0.242667	0.0422025	-0.959426	0.0649075	0.0896149	0.182804	1
AGAP001716	2R	0.384348	-0.355594	1	0.849262	0.269692	1	0.282134	-1.34559	0.0078921	0.662857	-0.130075	0.5621	0.790528	0.250338	0.268711	0.763288	0.144122	0.449875	0.436092	-0.733992	0.043094	0.682452	-0.0546212	1
AGAP013493	2R	0	9.08942	1	0	6.38656	1	0	3.19699	1	0.000696279	1.63136	0.583111	0.000468045	0.811776	1	0	-0.143443	1	0	2.37149	1	0	3.71233	1
AGAP001717	2R	0	2.50948	1	0.044698	0.811647	1	0	-3.38296	0.00360298	0.025066	-1.13073	0.000235874	0.0407199	-0.372648	0.379411	0.0940694	1.56181	1.86e-11	0.0196945	-1.17283	0.0733153	0.0413607	-0.0297817	1
AGAP001718	2R	0	2.62454	1	0.044698	0.927125	1	0.0826944	0.997676	0.109599	0.0647539	0.759682	0.00432279	0.0351034	-0.510152	0.183453	0.0404056	-0.187164	0.615298	0.022508	-0.879246	0.200983	0.0413607	0.0878364	1
AGAP001719	2R	0	-0.311458	1	0.268188	-0.202694	1	0.335642	-0.024671	1	0.38365	0.211428	0.272331	0.364607	0.132549	0.708693	0.296098	-0.288368	0.131274	0.312298	-0.140826	0.954933	0.289525	-0.232095	1
AGAP001720	2R	0	1.43121	1	0.134094	0.735504	1	0.07783	-0.335161	0.887008	0.0933013	-0.17447	0.62085	0.119819	0.36619	0.267221	0.106065	0.0676123	0.863059	0.016881	-2.46501	9.27e-05	0.151656	0.631027	1
AGAP001721	2R	0.384348	1.91283	0.923941	0.134094	0.213295	1	0.442658	1.70188	1.16e-06	0.258319	1.21051	4.4e-12	0.14837	0.0161346	1	0.039143	-2.23763	9.56e-23	0.0140675	-3.21347	1.06e-08	0.124082	-0.187798	1
AGAP001722	2R	0	9.08942	1	0	6.38656	1	0	3.19699	1	0	0.0463952	1	0.00093609	2.39674	0.430634	0	-0.143443	1	0	2.37149	1	0	3.71233	1
AGAP001723	2R	0	8.35246	1	0	5.64959	1	0	2.46002	1	0.00208884	2.63136	0.0951946	0	-1.51015	0.671582	0.000631338	0.44152	1	0	1.63453	1	0	2.97536	1
AGAP001724	2R	0.384348	1.39477	0.95823	0.178792	0.0173223	1	0.603183	1.61845	2.5e-06	0.211669	0.00750622	1	0.218109	0.0754285	0.891239	0.178669	-0.317126	0.127133	0.0787779	-1.43349	0.000805742	0.227484	0.142769	1
AGAP001725	2R	0	5.62999	1	0.044698	3.97152	1	0.07783	4.78195	4.13e-12	0.00487395	-0.069082	0.972096	0.00374436	-0.662155	0.565215	0	-3.60287	0.000339348	0	-1.08794	0.434153	0	0.252896	1
AGAP001726	2R	0	1.29068	1	0.134094	0.594308	1	0.0535081	-0.992839	0.180675	0.109316	-0.062041	0.923917	0.107182	-0.120811	0.836674	0.119954	0.118082	0.681169	0.149115	0.446898	0.27779	0.165443	0.610229	1
AGAP001727	2R	0.384348	-2.48754	1	2.90537	-0.14096	1	3.9596	0.356136	0.321018	4.64696	0.827001	8.86e-09	3.39333	0.19994	0.393131	1.91674	-0.890821	6.78e-09	0.503616	-2.69953	9.69e-14	2.14386	-0.554619	1
AGAP013340	2R	0	0.302607	1	0.044698	-1.39917	1	0.0535081	-1.99284	0.0016765	0.146219	-0.770371	0.000150719	0.211556	-0.134694	0.752153	0.313144	0.703394	4.56e-05	0.309485	0.504129	0.131017	0.303312	0.466088	1
AGAP001728	2R	1.53739	-3.40156	1	7.64336	-0.997299	1	4.34389	-1.79687	0.000102131	11.2811	-0.482824	0.00263476	14.7584	0.0139362	1	18.0165	0.42296	0.00369656	20.7045	0.532506	0.0482938	11.3949	-0.381024	1
AGAP001729	2R	0.384348	1.12942	0.98488	0.357584	0.603255	1	0.54481	1.16854	0.000889982	0.387131	0.87791	9.13e-08	0.275678	0.19298	0.507995	0.121848	-1.30508	2.85e-12	0.0422025	-2.57493	1.47e-08	0.137869	-0.836892	1
AGAP013510	2R	0	9.67438	1	0	6.97152	1	0	3.78195	1	0	0.631358	1	0.000468045	1.81178	0.711148	0	0.44152	1	0	2.95645	1	0	4.29729	1
AGAP001730	2R	1.53739	0.436457	0.933795	1.29624	0.32454	1	1.17231	0.198725	0.624969	1.11753	0.165245	0.381982	1.04046	0.031738	0.996136	0.945744	-0.158443	0.407663	0.846863	-0.292228	0.549337	0.965084	-0.0901471	1
AGAP001731	2R	2.69044	0.0216508	0.949907	2.36899	0.0788353	1	1.71226	-0.368087	0.610835	2.23575	0.040568	0.899605	2.07203	-0.122056	0.711148	2.28418	0.084853	0.680634	2.40273	0.141645	0.678897	2.50232	0.192792	1
AGAP001732	2R	0	1.3037	1	0	-1.39917	1	0.0875588	-0.301042	0.824889	0.0933013	-0.336221	0.170252	0.139477	0.527983	0.0212075	0.110484	-0.0268264	1	0.0759644	-0.546804	0.299632	0.0620411	-0.731721	1
AGAP001733	2R	0.384348	2.26924	0.899263	0.134094	0.570639	1	0.136203	0.293415	0.649473	0.135078	0.316847	0.176796	0.146498	0.590697	0.0120873	0.0757606	-0.766321	0.00074945	0.0253215	-2.10964	9.81e-05	0.0689346	-0.629141	1
AGAP001734	2R	0	-0.257831	1	0.67047	1.05042	1	0.715063	1.17202	0.000687998	0.354406	0.128857	0.555629	0.274742	-0.405349	0.0566865	0.338397	0.0406564	0.897042	0.28979	-0.197196	0.822543	0.386034	0.239915	1
AGAP001735	2R	1.15304	-2.91562	1	8.9396	0.0383418	1	4.27092	-1.00251	0.0346954	6.46912	-0.475879	0.00315758	8.16223	-0.0588375	0.909319	9.68346	0.293656	0.0552176	13.7693	0.774203	0.00218851	8.8443	0.0716506	1
AGAP001736	2R	0.384348	3.94646	0.670802	0.178792	2.58609	0.377734	0.131338	2.05014	2.12e-05	0.0473469	0.559973	0.0595163	0.0374436	0.0963437	0.943732	0.0151521	-1.47687	7.82e-06	0.016881	-0.929679	0.191192	0.0137869	-0.838847	1
AGAP001737	2R	0	-2.72169	1	2.50309	0.415853	1	2.08682	0.192658	0.622979	2.26778	0.424036	0.00641453	1.90635	0.0925545	0.804045	1.48175	-0.403094	0.0118032	1.23794	-0.59486	0.0945823	1.22014	-0.599162	1
AGAP001738	2R	0.384348	-0.706077	1	1.34094	0.553122	1	2.52948	1.57437	1.59e-07	1.42319	0.94581	1.87e-10	0.817206	-0.226122	0.351426	0.478554	-1.15008	1.65e-12	0.371382	-1.33284	0.000124378	0.696239	-0.383432	1
AGAP029583	2R	0	6.58692	1	0	3.88406	1	0.00486438	1.78195	0.630527	0.00278511	0.252846	1	0.00234022	-0.188224	0.994818	0.00252535	0.0630083	1	0.0028135	0.956454	1	0.00689346	2.29729	1
AGAP001741	2R	0	3.03053	1	0	0.327662	1	0.0145931	-0.840104	0.394228	0.0508283	0.852126	0.0027962	0.0346353	0.0633149	0.9944	0.0252535	-0.522856	0.115592	0.005627	-2.08794	0.00731632	0.0482542	0.704833	1
AGAP001742	2R	0	4.62999	1	0	1.92712	1	0.0340506	1.8993	0.101789	0.0132293	0.398697	0.635418	0.00702067	-0.860649	0.454684	0.0126268	0.310275	0.709425	0.005627	-0.458584	1	0.0137869	0.882252	1
AGAP001743	2R	0.384348	0.341788	1	0.044698	-2.36108	1	0.394015	-0.147636	1	0.357191	-0.37634	0.0439576	0.423113	-0.0772563	0.875032	0.599771	0.664165	2.47e-05	0.230707	-0.955065	0.00939805	0.323992	-0.424379	1
AGAP001744	2R	1.15304	1.92787	0.759727	0.22349	-0.188353	1	0.773436	1.4947	5.3e-06	0.486002	1.08192	8.55e-12	0.305633	0.104227	0.796499	0.102908	-1.80641	2.13e-21	0.022508	-3.61593	9.03e-13	0.213697	-0.425518	1
AGAP001745	2R	0.384348	-0.107795	1	0.759866	0.365833	1	1.23555	1.10167	0.000848321	0.841801	0.695976	9.83e-06	0.612203	0.0529345	0.937277	0.393324	-0.774915	3.16e-06	0.106913	-2.52509	2.31e-10	0.496329	-0.265684	1
AGAP001746	2R	0.384348	-1.61275	1	1.25154	-0.453733	1	1.05557	-0.705487	0.176696	1.57429	-0.142631	0.488586	1.69573	-0.00283996	1	1.87697	0.201632	0.231374	1.97789	0.233801	0.440456	1.30976	-0.384878	1
AGAP001747	2R	0.384348	-1.52896	1	1.51973	-0.0974899	1	1.39608	-0.207053	0.927505	1.65436	0.0614446	0.805273	1.5834	-0.0264295	1	1.60676	0.00566721	1	1.68247	0.0738513	0.874876	1.43384	-0.166684	1
AGAP001748	2R	0	5.15082	1	0	2.44796	1	0.0194575	1.71156	0.160167	0.012533	1.07193	0.0586923	0.00702067	-0.14242	0.973246	0.00378803	-1.07305	0.0966327	0.005627	0.0819844	1	0	-0.226272	1
AGAP001749	2R	0.384348	-0.834401	1	0.759866	-0.363375	1	1.43499	0.557294	0.116814	1.29438	0.537521	0.000516116	0.991319	0.00335169	1	0.744348	-0.536924	0.000805824	0.666799	-0.597877	0.102021	0.841002	-0.238713	1
AGAP001751	2R	1.15304	0.290949	0.957789	1.16215	0.349196	1	0.724792	-0.332697	0.694537	0.970612	0.12904	0.530748	0.953407	0.112535	0.741314	0.893343	-0.0315552	0.956395	0.534565	-0.798154	0.024213	0.903043	-0.00676768	1
AGAP001752	2R	0	-0.488637	1	0.312886	-0.187091	1	0.437794	0.184489	0.701801	0.441441	0.245872	0.195477	0.351502	-0.224222	0.428858	0.392692	0.0181123	0.988076	0.298231	-0.396817	0.397733	0.565263	0.561846	1
AGAP001753	2R	0	1.14105	1	0.22349	1.03292	1	0.248083	1.05193	0.0119931	0.162233	0.513038	0.010353	0.133393	0.138757	0.752153	0.0814426	-0.7935	0.000164887	0.0731509	-0.770458	0.100274	0.075828	-0.6295	1
AGAP001754	2R	0.768696	1.1443	0.915943	0.491678	0.447303	1	0.671284	0.877134	0.0210684	0.463025	0.408037	0.0245094	0.402051	0.149518	0.671582	0.286627	-0.515027	0.00613639	0.045016	-3.06199	1.11e-10	0.510116	0.458674	1
AGAP001756	2R	0	-2.05694	1	1.07275	-0.110843	1	1.07016	-0.114022	1	1.28115	0.201507	0.266799	1.2464	0.176785	0.496878	1.11557	-0.0677804	0.787022	0.320739	-1.90498	7.89e-08	1.17878	0.0289789	1
AGAP001757	2R	0.384348	-0.933871	1	0.491678	-1.04946	1	0.85613	-0.31769	0.708872	1.1419	0.142732	0.47002	1.18556	0.260996	0.223249	1.07833	0.0329337	0.927202	0.11254	-3.28521	8.32e-16	0.930617	-0.192204	1
AGAP001759	2R	2.69044	2.28744	0.502415	0.715168	0.676898	1	0.471845	0.0590356	0.954422	0.554934	0.38896	0.0210759	0.494255	0.187765	0.496878	0.364913	-0.422035	0.0165797	0.165996	-1.49531	6.37e-05	0.510116	0.175722	1
AGAP001760	2R	13.8365	-0.456708	0.975055	14.8397	0.0155067	1	11.3924	-0.323799	0.582089	12.8296	-0.178221	0.343615	13.8635	-0.0384433	0.973448	15.0789	0.133588	0.448884	19.2162	0.477021	0.0837756	10.678	-0.418657	1
AGAP001762	2R	1.15304	2.32787	0.658685	0.134094	-0.374995	1	0.340506	0.661399	0.119037	0.314718	0.718323	5.74e-05	0.213896	-0.0769406	0.908064	0.154046	-0.673051	0.000600241	0.0759644	-1.55586	0.000380917	0.330886	0.616231	1
AGAP001761	2R	1.53739	1.00585	0.891207	0.67047	-0.0150345	1	0.637233	-0.11837	1	0.796543	0.276297	0.115261	0.720321	0.0932899	0.817599	0.643965	-0.138725	0.4971	0.374195	-0.921437	0.0089458	0.592837	-0.220855	1
AGAP001763	2R	0	4.74365	1	0.044698	3.06463	1	0.00486438	-0.124943	0.955477	0.0097479	-0.0163405	1	0.0112331	0.246179	0.886395	0.0113641	0.263183	0.722197	0.0028135	-0.950437	0.455218	0.00689346	0.390399	1
AGAP001765	2R	0.384348	2.49447	0.892157	0.044698	-0.20839	1	0.228626	1.30621	0.00148495	0.136471	0.664695	0.00111157	0.0922048	-0.14383	0.774541	0.0757606	-0.48824	0.0330277	0.016881	-2.40361	1.87e-05	0.0827215	-0.154555	1
AGAP001766	2R	0	1.5221	1	0	-1.18077	1	0	-4.37034	1.96e-05	0.0208884	-2.48859	4.23e-19	0.0987575	0.0558808	0.968624	0.195715	1.70548	1.79e-20	0.0196945	-2.17797	6.94e-05	0.0689346	-0.369983	1
AGAP001769	2R	0	7.67438	1	0	4.97152	1	0.0145931	4.46002	0.00538109	0.00139256	0.631358	0.826813	0	-2.18822	0.255226	0.00126268	0.44152	1	0	0.956454	1	0	2.29729	1
AGAP013328	2R	0	8.08942	1	0	5.38656	1	0	2.19699	1	0	-0.953605	0.50052	0.00187218	2.1337	0.275167	0	-1.14344	0.475236	0.0028135	2.63453	0.425275	0	2.71233	1
AGAP001773	2R	0	4.56586	1	0	1.86299	1	0	-1.32658	0.347328	0.00835534	-0.501093	0.423654	0.0159135	0.811776	0.178095	0.00694472	-0.831499	0.126116	0.0309485	1.68344	0.0109491	0	-0.811235	1
AGAP001774	2R	0	8.35246	1	0	5.64959	1	0	2.46002	1	0.00139256	1.63136	0.383739	0	-1.51015	0.671582	0.00126268	1.44152	0.427935	0	1.63453	1	0	2.97536	1
AGAP001775	2R	0.768696	7.01142	0.0786665	0	2.64959	1	0.0632369	3.83442	0.000112759	0.00905162	0.683825	0.45101	0.00280827	-1.46833	0.192309	0.000631338	-2.84388	0.00510391	0	-1.36547	0.583274	0.0275738	2.44929	1
AGAP001776	2R	0	6.35246	1	0	3.64959	1	0.00486438	1.53402	0.69291	0.00557023	1.21632	0.1929	0.00280827	-0.188224	1	0.00252535	-0.236552	0.919668	0	-0.365475	0.850608	0	0.975362	1
AGAP001777	2R	0	5.86703	1	0	3.16416	1	0.0145931	2.13809	0.147023	0.0097479	1.73089	0.00803475	0.00374436	-0.340227	0.854213	0.000631338	-2.31337	0.0112808	0	-0.850901	0.611609	0.00689346	1.5424	1
AGAP001778	2R	0.384348	1.14398	0.983808	0.134094	-0.556935	1	0.238354	-0.0570041	1	0.194262	-0.46938	0.0164798	0.245724	-0.0486618	0.970519	0.289153	0.286691	0.117544	0.368568	0.603173	0.0462943	0.227484	-0.114097	1
AGAP001779	2R	0.384348	1.00727	0.992736	0.268188	0.116205	1	0.145931	-0.905005	0.115718	0.341177	0.41992	0.0173623	0.318739	0.339708	0.120333	0.236752	-0.29391	0.132143	0.050643	-2.44757	2.63e-08	0.172336	-0.647929	1
AGAP013458	2R	0.384348	0.660363	1	0.491678	0.549454	1	0.374557	0.107348	0.868264	0.472077	0.596719	0.000333374	0.379116	0.177272	0.548813	0.219074	-0.865406	1.09e-06	0.239147	-0.571478	0.167918	0.406714	0.231201	1
AGAP013246	2R	0	1.77654	1	0.312886	2.095	0.419521	0.170253	1.16397	0.0160677	0.120456	0.826374	0.000206962	0.073015	-0.220033	0.654241	0.048613	-0.916934	0.000239685	0.05627	-0.487279	0.471038	0.0551477	-0.406229	1
AGAP001781	2R	0	3.62999	1	0	0.927125	1	0.0194575	0.103876	1	0.037599	1.12732	0.000470659	0.0238703	0.172366	0.858381	0.0113641	-1.14344	0.00337362	0.011254	-0.721618	0.393507	0	-1.7471	1
AGAP001782	2R	0	1.23559	1	0.044698	-0.465193	1	0.257812	1.21265	0.00580779	0.180336	0.888854	1.68e-05	0.0978214	-0.395819	0.196241	0.0763919	-0.790134	0.000717506	0.0478295	-1.27663	0.0143424	0.227484	1.01625	1
AGAP001783	2R	0	0.539957	1	0.044698	-1.16162	1	0.15566	-0.266415	0.896368	0.213061	0.217496	0.341197	0.201259	0.124528	0.77665	0.183088	-0.0775083	0.829897	0.0534565	-1.83145	0.000100268	0.310206	0.745373	1
AGAP001786	2R	6.14957	1.24602	0.767384	1.25154	-0.684845	1	2.17438	0.127567	0.760216	2.63054	0.558226	0.000215057	2.3875	0.434265	0.0104861	1.24247	-0.868046	2.33e-08	0.343247	-2.60374	1.11e-12	1.84745	-0.115693	1
AGAP013270	2R	0	2.46006	1	0.044698	0.762065	1	0.0291863	-0.595573	0.546675	0.0348139	-0.644584	0.0294384	0.0496128	-0.0241857	1	0.0688158	0.668291	0.00678613	0.050643	0.0802597	1	0.0413607	-0.0802307	1
AGAP001787	2R	0	0.0847326	1	0.402282	0.712246	1	0.345371	0.430272	0.33075	0.281297	0.142119	0.521964	0.249468	-0.104808	0.824973	0.238014	-0.181113	0.418222	0.298231	0.211085	0.597454	0.275738	0.103133	1
AGAP001788	2R	0.768696	1.9442	0.820285	0.268188	0.468261	1	0.539946	1.40319	6.25e-05	0.261801	0.375997	0.0466653	0.198919	-0.18653	0.589461	0.177406	-0.377481	0.0573541	0.151929	-0.517215	0.258264	0.137869	-0.605014	1
AGAP001789	2R	0	5.72019	1	0	3.01732	1	0.00972875	1.50893	0.454174	0.00835534	1.08387	0.117725	0.00561654	0.264288	0.942726	0.00189401	-1.36583	0.0838392	0	-0.997743	0.430998	0.00689346	1.3904	1
AGAP001790	2R	0	4.46493	1	0	1.76207	1	0.0145931	0.632201	0.970061	0.0187995	0.884124	0.0583764	0.0159135	0.619131	0.33626	0.0050507	-1.43295	0.00637557	0	-2.253	0.06704	0.00689346	0.107465	1
AGAP001791	2R	0	7.67438	1	0	4.97152	1	0	1.78195	1	0.000696279	-0.175997	1	0.00093609	-0.188224	1	0.00189401	1.11959	0.548318	0.0028135	2.1491	0.534233	0	2.29729	1
AGAP001792	2R	0	1.76149	1	0.089396	0.649591	1	0.136203	0.81338	0.108542	0.135078	1.06876	1.55e-07	0.0964172	0.396739	0.172074	0.0265162	-1.91358	1.57e-13	0.00844049	-2.94743	5.42e-06	0.0413607	-0.790173	1
AGAP013125	2R	0.384348	2.95671	0.830221	0.134094	1.26071	1	0.184846	1.48239	0.000620788	0.121152	1.12837	7.79e-08	0.0753552	0.12372	0.838582	0.0220968	-1.98474	2.97e-13	0.00844049	-2.75435	2.91e-05	0.0413607	-0.595795	1
AGAP001793	2R	0.384348	-1.92344	1	1.29624	-0.716149	1	1.25501	-0.768844	0.13165	1.97952	-0.117128	0.585957	2.76193	0.672984	7.74e-06	1.95147	-0.148411	0.433465	0.196945	-3.48357	2.07e-18	1.41316	-0.590094	1
AGAP001794	2R	0.768696	1.49282	0.888565	0.134094	-0.794182	1	0.501031	0.802028	0.0400739	0.430996	0.771773	6.8e-06	0.289252	-0.0514194	0.968624	0.184351	-0.867549	3.99e-06	0.12098	-1.31628	0.00146036	0.434288	0.582186	1
AGAP001795	2R	0.384348	-2.42126	1	2.90537	-0.0744478	1	5.89076	1.0328	0.00151948	5.17405	1.19211	1.65e-17	2.89673	-0.0589591	0.911074	1.40094	-1.34234	7.19e-18	0.531751	-2.55376	9.81e-13	1.39248	-1.11636	1
AGAP001796	2R	0.768696	2.03655	0.808827	0.134094	-0.250068	1	0.447523	1.21128	0.000867431	0.26946	0.569492	0.00134519	0.22513	0.24085	0.381439	0.12248	-0.921256	1.35e-06	0.050643	-1.99897	7.09e-06	0.130976	-0.582906	1
AGAP001797	2R	14.9896	4.02297	0.0243801	0.536376	-0.311035	1	1.21123	0.851778	0.0158651	0.632221	-0.162558	0.454315	0.632329	-0.190889	0.498133	0.78791	0.270697	0.120703	0.419211	-0.74805	0.049321	0.710026	0.0475381	1
AGAP001798	2R	0	0.838333	1	0.22349	0.728345	1	0.07783	-0.941161	0.141962	0.137167	-0.225115	0.360869	0.174113	0.272659	0.325359	0.182457	0.333717	0.086555	0.028135	-2.40429	1.24e-06	0.165443	0.143484	1
AGAP001800	2R	0	1.32344	1	0.044698	-0.37721	1	0.07783	-0.445739	0.6105	0.0793758	-0.597294	0.00911137	0.116075	0.11	0.840281	0.135106	0.411636	0.0437926	0.126607	0.232088	0.66056	0.0965084	-0.115492	1
AGAP001801	2R	0.384348	-0.139798	1	0.402282	-0.517526	1	0.992333	0.730958	0.0377507	0.755462	0.418677	0.01172	0.619223	0.0282783	1	0.515803	-0.325985	0.063515	0.267282	-1.23461	0.000506852	0.461862	-0.402742	1
AGAP001802	2R	0.768696	-0.142333	1	1.38564	0.577592	1	1.18204	0.376736	0.314897	1.24286	0.608915	7.34e-05	0.925793	0.0162376	1	0.664799	-0.606933	0.000153081	0.534565	-0.816781	0.019893	0.896149	-0.036429	1
AGAP001803	2R	0.384348	-0.0394323	1	0.44698	-0.278995	1	0.642098	0.180805	0.680339	0.60437	0.111482	0.586507	0.628584	0.226098	0.356577	0.56631	-0.0141093	1	0.0956589	-2.61384	7.64e-11	0.510116	-0.156008	1
AGAP001804	2R	0.384348	0.627942	1	0.581074	0.74064	1	1.26474	1.95187	8.77e-11	0.763818	1.73908	5.8e-30	0.276146	-0.556749	0.00302206	0.0675532	-2.77585	1.07e-42	0.0253215	-3.76259	3.51e-14	0.261951	-0.438288	1
AGAP001805	2R	6.91827	0.315097	0.915943	7.73275	0.816235	1	13.5132	1.78416	5.46e-10	6.90151	1.02765	3.3e-13	3.52531	-0.399658	0.0254394	2.20337	-1.18016	2.11e-14	1.78094	-1.30643	7.17e-05	3.02623	-0.504022	1
AGAP001806	2R	0	1.95328	1	0.134094	1.26071	1	0.07783	0.204075	0.852928	0.0459544	-0.778287	0.00670323	0.0819078	0.32284	0.410635	0.0820739	0.285118	0.304469	0.045016	-0.62142	0.361988	0.103402	0.628405	1
AGAP001807	2R	0	1.08193	1	0	-1.62094	1	0.0145931	-2.80489	0.000307701	0.0417767	-1.91364	7.21e-15	0.10297	-0.508846	0.0422271	0.238014	1.37805	1.67e-14	0.236334	0.93958	0.003973	0.186123	0.563548	1
AGAP001809	2R	0	-3.32174	1	1.25154	-1.16415	1	2.68514	-0.0534575	1	3.34423	0.367398	0.019178	3.03574	0.208618	0.362727	2.37951	-0.295943	0.0720093	1.28014	-1.16603	0.000392739	1.69579	-0.728578	1
AGAP001810	2R	1.53739	0.458608	0.932186	1.56443	0.611281	1	1.3377	0.420067	0.256289	1.19481	0.329227	0.0478205	1.01098	0.00127733	1	0.868721	-0.290408	0.0906469	0.765271	-0.421956	0.300341	0.765174	-0.406861	1
AGAP013085	2R	0	-4.41453	1	5.14027	-0.254644	1	2.14033	-1.504	0.0011737	6.25885	0.106917	0.589611	7.22708	0.481836	0.00258164	5.54125	-0.129128	0.501419	1.6684	-1.89338	1.72e-08	3.41226	-0.816788	1
AGAP001811	2R	0	7.50446	1	0	4.80159	1	0	1.61202	1	0.000696279	-0.368642	0.834634	0.00140413	0.226814	1	0.00252535	1.44152	0.347658	0	0.786528	1	0	2.12736	1
AGAP001812	2R	0	3.24812	1	0.044698	1.55367	1	0	-2.64432	0.0365149	0.0118367	-1.47484	0.000101278	0.0322951	0.254559	0.697417	0.0422996	0.814737	0.00584003	0.0365755	0.450925	0.583405	0.0275738	0.2269	1
AGAP001814	2R	0	-1.91971	1	1.78792	0.744343	1	1.2696	0.283502	0.461288	1.41693	0.604679	7.43e-05	1.04327	-0.0144931	1	0.840311	-0.423466	0.00931057	0.422025	-1.3638	7.05e-05	0.93751	-0.166682	1
AGAP001813	2R	10.7617	-0.7556	0.997249	18.3262	0.373453	1	19.4867	0.535859	0.143265	17.5838	0.514067	0.000521408	14.1616	0.0933816	0.790194	10.9922	-0.405275	0.00935783	4.00079	-1.83144	1.56e-08	8.6375	-0.676095	1
AGAP001815	2R	0	6.35246	1	0	3.64959	1	0.0535081	5.19699	1.13e-06	0.00208884	-0.456105	0.790224	0.00187218	-0.866296	0.669945	0	-2.88041	0.0220569	0	-0.365475	1	0.00689346	2.04936	1
AGAP001816	2R	0	-1.53568	1	1.83262	1.16631	0.755129	2.83593	1.95114	8.69e-12	1.60492	1.55401	3.73e-27	0.669304	-0.397159	0.0382408	0.184351	-2.48202	1.45e-43	0.0422025	-4.24903	1.09e-19	0.489435	-0.721065	1
AGAP001817	2R	1.92174	1.95271	0.66861	0.44698	0.12717	1	1.36689	1.78131	1.31e-08	0.695582	1.00936	2.63e-10	0.382393	-0.261298	0.304552	0.198871	-1.37299	2.4e-14	0.16881	-1.38777	0.000301893	0.344673	-0.311056	1
AGAP001818	2R	1.15304	1.79251	0.788767	0.357584	0.263393	1	0.656691	1.09216	0.00172859	0.472773	0.798766	6.56e-07	0.343077	0.155239	0.636268	0.181825	-1.02921	6.94e-09	0.045016	-2.82799	3.09e-10	0.186123	-0.758767	1
AGAP001819	2R	0	8.08942	1	0	5.38656	1	0.00486438	3.46002	0.290597	0.00139256	1.21632	0.754847	0.00093609	0.396739	1	0	-1.14344	0.475236	0	1.37149	1	0	2.71233	1
AGAP013470	2R	0	6.21495	1	0	3.51209	1	0.0145931	2.53402	0.0872365	0.00487395	0.724467	0.476157	0.00374436	0.174346	1	0.00189401	-0.806408	0.360231	0	-0.502978	0.857581	0	0.837858	1
AGAP001821	2R	0.384348	10.6744	0.0328784	0	6.38656	1	0	3.19699	1	0	0.0463952	1	0	-0.773186	0.840281	0.000631338	1.44152	0.615298	0	2.37149	1	0	3.71233	1
AGAP001822	2R	0	9.08942	1	0	6.38656	1	0	3.19699	1	0.000696279	1.63136	0.583111	0.000468045	0.811776	1	0	-0.143443	1	0	2.37149	1	0	3.71233	1
AGAP001823	2R	2.30609	9.67438	0.000108436	0	3.64959	1	0.0340506	4.08151	0.000707843	0.00348139	0.30943	0.946745	0.000468045	-2.43615	0.0792601	0	-2.88041	0.022464	0	-0.365475	1	0	0.975362	1
AGAP001824	2R	0	7.21495	1	0	4.51209	1	0.00972875	3.19699	0.104137	0	-1.82807	0.233112	0.00234022	0.811776	0.838887	0.000631338	-0.880408	0.446587	0.005627	2.37149	0.21524	0	1.83786	1
AGAP001827	2R	0.768696	1.85527	0.839747	0.134094	-0.431493	1	0.340506	0.601898	0.146706	0.294526	0.491999	0.00555623	0.255084	0.239197	0.372023	0.162885	-0.643647	0.0005549	0.045016	-2.34518	2.09e-07	0.268845	0.255083	1
AGAP001828	2R	1.53739	6.99631	0.0061973	0	1.88406	1	0.0243219	1.38963	0.21147	0.012533	0.235429	0.771098	0.010297	-0.188224	0.915543	0.0101014	-0.171457	0.849572	0	-2.13101	0.121332	0.0137869	0.837858	1
AGAP001834	2R	0	8.67438	1	0	5.97152	1	0	2.78195	1	0.000696279	1.0464	0.724301	0.000468045	0.226814	1	0	-0.55848	0.715907	0	1.95645	1	0.00689346	4.71233	1
AGAP001837	2R	0	5.9195	1	0.044698	4.27108	0.952576	0.0145931	2.19699	0.137271	0.0097479	1.83781	0.00634135	0.00327631	-0.510152	0.77375	0.000631338	-2.25892	0.0172428	0	-0.798434	0.606847	0	0.542402	1
AGAP001838	2R	0	9.08942	1	0	6.38656	1	0	3.19699	1	0	0.0463952	1	0.00093609	2.39674	0.430634	0	-0.143443	1	0	2.37149	1	0	3.71233	1
AGAP001839	2R	0	9.67438	1	0	6.97152	1	0	3.78195	1	0.000696279	2.63136	0.375046	0	-0.188224	1	0	0.44152	1	0	2.95645	1	0	4.29729	1
AGAP001844	2R	0	9.67438	1	0	6.97152	1	0	3.78195	1	0	0.631358	1	0	-0.188224	1	0.000631338	2.44152	0.397833	0	2.95645	1	0	4.29729	1
AGAP001848	2R	0	9.67438	1	0	6.97152	1	0	3.78195	1	0	0.631358	1	0	-0.188224	1	0	0.44152	1	0.0028135	4.95645	0.118485	0	4.29729	1
AGAP001854	2R	0	-1.24299	1	0.759866	0.230426	1	1.43986	1.19375	0.000210988	1.05904	1.00651	2.41e-11	0.636073	-0.0717297	0.882756	0.341554	-1.17634	1.35e-12	0.17725	-1.93723	1.62e-07	0.482542	-0.443987	1
AGAP001856	2R	0	7.86703	1	0	5.16416	1	0	1.97459	1	0.00348139	3.21632	0.0110955	0	-1.99558	0.356941	0.000631338	-0.143443	1	0	1.1491	1	0	2.48993	1
AGAP029451	2R	3.45913	6.60399	0.00125448	0.044698	1.51209	1	0.0437794	0.711558	0.428498	0.0236735	-0.399231	0.401864	0.0280827	-0.127851	0.927522	0.0303042	0.0450025	1	0.022508	-0.274501	0.934055	0.0482542	0.887899	1
AGAP001859	2R	1.15304	0.752171	0.922019	0.938658	0.515444	1	0.705335	0.103335	0.83882	0.612029	-0.140432	0.538692	0.677729	0.0623196	0.904321	0.694472	0.103175	0.620511	0.534565	-0.317086	0.503133	0.668665	0.0251599	1
AGAP001861	2R	0	6.86703	1	0	4.16416	1	0	0.974593	1	0.000696279	-1.06908	0.342536	0.00280827	0.619131	0.860376	0.00189401	-0.0179117	1	0.00844049	2.49702	0.0860816	0	1.48993	1
AGAP001864	2R	0	6.50446	1	0	3.80159	1	0.00486438	1.69448	0.651706	0.00417767	0.85375	0.416027	0.00374436	0.659773	0.795758	0.00126268	-0.973518	0.408353	0	-0.213472	0.847305	0	1.12736	1
AGAP013305	2R	0	7.35246	1	0	4.64959	1	0	1.46002	1	0.00348139	1.89439	0.091207	0.00187218	0.548742	0.954578	0	-1.88041	0.214994	0	0.634525	1	0	1.97536	1
AGAP001865	2R	1.15304	-0.445044	1	1.20685	-0.336658	1	3.05969	1.06696	0.000739594	2.2831	0.853714	5.43e-09	1.75002	0.346605	0.0623407	0.635757	-1.52792	1.46e-21	0.180064	-3.13068	1.15e-15	1.0547	-0.530826	1
AGAP001866	2R	1.92174	4.11724	0.128277	0.22349	1.41437	1	0.150796	0.707806	0.193158	0.137167	0.717683	0.00158486	0.0922048	-0.101899	0.901109	0.0606085	-0.84731	0.000744026	0.050643	-0.904143	0.116617	0.137869	0.586319	1
AGAP013371	2R	0	-1.65877	1	0.89396	0.0362834	1	0.0972875	-3.15329	1.24e-08	0.337695	-1.63458	9.87e-21	0.76853	-0.286647	0.178187	1.35422	0.951012	2.34e-11	2.06511	1.36627	8.42e-09	0.778961	-0.171031	1
AGAP013033	2R	0.384348	2.60024	0.875654	0.044698	-0.102623	1	0.296727	1.83226	1.69e-06	0.174766	1.43371	1.97e-13	0.0861203	-0.132576	0.816812	0.0189401	-2.59864	3.71e-21	0.0028135	-4.11769	3.34e-08	0.0689346	-0.293127	1
AGAP001867	2R	0	-1.50272	1	0.536376	-0.501406	1	0.54481	-0.539661	0.371801	0.799328	0.0314061	0.954571	0.845289	0.167122	0.550172	0.788541	0.00557137	1	0.520497	-0.62268	0.0929124	0.813428	0.0522364	1
AGAP001870	2R	0	-0.372058	1	0.268188	-0.26347	1	0.31132	-0.197796	0.954816	0.472077	0.549781	0.000847641	0.400646	0.256865	0.276141	0.263268	-0.580742	0.000904719	0.146302	-1.32615	0.00045784	0.282632	-0.328593	1
AGAP001871	2R	1.53739	2.78686	0.445101	0.357584	0.936873	1	0.608047	1.7053	4.57e-07	0.257623	0.490676	0.00794995	0.19143	-0.114223	0.809489	0.14142	-0.657588	0.000677899	0.0309485	-2.65948	4.99e-08	0.248164	0.336818	1
AGAP001872	2R	1.92174	1.90015	0.678236	1.20685	1.43181	0.511702	1.15772	1.45761	4.87e-06	0.602977	0.604976	0.000158251	0.46196	0.0762715	0.869545	0.271475	-0.911535	9.83e-08	0.0759644	-2.58326	5.15e-10	0.351566	-0.335985	1
AGAP013489	2R	0	0.886481	1	0.22349	0.776762	1	0.403743	1.52861	2.32e-05	0.20958	0.68241	0.000211747	0.140881	-0.137171	0.762532	0.0890187	-0.945951	3.1e-06	0.104099	-0.521837	0.281759	0.103402	-0.465923	1
AGAP001873	2R	0	1.23144	1	0.089396	0.117689	1	0.0486438	-1.18069	0.0836219	0.0856423	-0.576837	0.0118678	0.128244	0.193965	0.612832	0.154678	0.567051	0.0037225	0.0703374	-0.733276	0.133534	0.110295	-0.0246384	1
AGAP001874	2R	1.15304	-0.258938	1	1.16215	-0.202667	1	1.68794	0.356454	0.337773	1.50187	0.238213	0.170174	1.4032	0.125131	0.699954	1.14462	-0.287151	0.0897879	0.962216	-0.490883	0.195613	0.951297	-0.491974	1
AGAP001877	2R	1.92174	-0.911909	1	2.05611	-0.641938	1	2.29112	-0.469755	0.439513	3.53361	0.233151	0.168479	3.57633	0.311031	0.101349	2.82839	-0.199332	0.257211	0.855303	-1.93856	1.31e-08	2.97108	-0.0853743	1
AGAP001878	2R	1.53739	0.785336	0.911534	0.44698	-0.778198	1	0.554539	-0.54967	0.354202	0.5988	-0.542472	0.00152924	0.903327	0.267989	0.217672	1.04928	0.550973	0.00029852	0.256028	-1.70424	1.7e-06	0.503222	-0.683081	1
AGAP001879	2R	0.768696	1.36226	0.904613	0.312886	0.0782171	1	0.559403	0.830964	0.0235425	0.535438	1.06525	1.27e-11	0.332312	0.0578659	0.922969	0.158466	-1.27643	1.48e-12	0.039389	-3.02464	5.36e-11	0.275738	-0.213209	1
AGAP001880	2R	0	0.422901	1	0.134094	-0.276409	1	0.0535081	-1.87149	0.00365927	0.233253	0.235773	0.279444	0.271466	0.674498	0.000518365	0.160991	-0.471369	0.0210316	0.011254	-3.96836	2.36e-11	0.206804	0.035953	1
AGAP013102	2R	1.92174	1.91062	0.676217	0.312886	-0.376103	1	0.997197	1.23483	0.000213479	0.600888	0.613106	0.000151951	0.453067	0.0482571	0.954578	0.288521	-0.793418	4.53e-06	0.154742	-1.55699	4.19e-05	0.35846	-0.297281	1
AGAP012984	2R	0	8.35246	1	0	5.64959	1	0.00486438	3.78195	0.245839	0.000696279	0.631358	1	0.000468045	-0.188224	1	0.000631338	0.44152	1	0	1.63453	1	0	2.97536	1
AGAP001881	2R	0	9.08942	1	0	6.38656	1	0	3.19699	1	0.000696279	1.63136	0.583111	0	-0.773186	0.840281	0.000631338	1.44152	0.615298	0	2.37149	1	0	3.71233	1
AGAP001882	2R	0.768696	2.07199	0.803302	0.715168	1.88906	0.22228	0.374557	0.975914	0.0108722	0.247875	0.445802	0.0159941	0.209216	0.125276	0.749306	0.147102	-0.556938	0.00381447	0.0365755	-2.40987	2.75e-07	0.15855	-0.27888	1
AGAP001883	2R	0.384348	1.22317	0.975496	0.67047	1.53481	0.547676	0.58859	1.39076	6e-05	0.378776	0.978319	3.93e-09	0.211556	-0.255121	0.364743	0.126268	-1.13745	1.82e-09	0.0900319	-1.41806	0.000581257	0.241271	0.051473	1
AGAP001884	2R	1.53739	-0.0721306	0.976247	1.29624	-0.185828	1	1.63443	0.166976	0.68081	1.54574	0.110368	0.587815	1.58106	0.185429	0.454327	1.33844	-0.168393	0.365825	0.880625	-0.764515	0.0261432	1.33044	-0.139143	1
AGAP001885	2R	0	1.56586	1	0.22349	1.46108	1	0.491302	2.63739	1.69e-15	0.132293	0.708941	0.000585352	0.0805037	-0.323451	0.322012	0.041037	-1.44186	1.09e-09	0.016881	-2.32895	4.4e-05	0.0827215	-0.0790861	1
AGAP001886	2R	3.45913	2.06484	0.551981	0.67047	0.0422602	1	0.642098	-0.048085	1	0.69976	0.0989689	0.665035	0.714704	0.167618	0.55898	0.648384	-0.0487105	0.882323	0.34606	-0.978093	0.00611922	0.523903	-0.342439	1
AGAP001887	2R	1.92174	2.07944	0.62668	0.312886	-0.207146	1	0.807487	1.0895	0.00143045	0.508283	0.505745	0.00212788	0.35197	-0.251021	0.320183	0.324508	-0.372622	0.0384414	0.286977	-0.475338	0.256835	0.330886	-0.240919	1
AGAP001888	2R	0	-0.960427	1	0.268188	-0.853213	1	0.321049	-0.756516	0.167375	0.459544	-0.299344	0.114922	0.620627	0.329303	0.112971	0.645227	0.364631	0.0270923	0.0815914	-2.75825	1.98e-11	0.482542	-0.155662	1
AGAP001889	2R	0.768696	0.232823	0.987021	0.357584	-0.883003	1	0.330778	-1.11305	0.0318589	0.463025	-0.766108	1.06e-05	0.748872	0.126737	0.711148	0.951426	0.618939	5.08e-05	0.610529	-0.225554	0.732924	0.730706	0.0486528	1
AGAP001890	2R	0	3.57635	1	0	0.873487	1	0.0972875	2.3039	2.32e-05	0.0285474	0.438713	0.290621	0.0243383	0.130306	0.931306	0.0126268	-1.03653	0.00723449	0.005627	-1.5354	0.0697213	0.00689346	-0.790173	1
AGAP001891	2R	1.15304	0.030753	0.983407	1.56443	0.505046	1	0.788029	-0.476655	0.44144	1.40857	0.517966	0.000912164	1.29789	0.424172	0.016318	0.813163	-0.54668	0.000685935	0.0872184	-3.68085	4.08e-18	0.592837	-0.884562	1
AGAP001892	2R	0.384348	9.08942	0.0666626	0	5.16416	1	0	1.97459	1	0.00139256	0.894392	0.821832	0.00093609	0.0748105	1	0.000631338	-0.143443	1	0	1.1491	1	0	2.48993	1
AGAP001893	2R	0.384348	-0.227991	1	0.89396	0.46864	1	0.826944	0.362566	0.351379	0.752677	0.286676	0.101176	0.645434	-0.0163374	1	0.603559	-0.144447	0.475236	0.39389	-0.753009	0.0374673	0.55837	-0.217063	1
AGAP001894	2R	0	1.46981	1	0.268188	1.58905	0.900023	0.681013	3.10772	9.87e-23	0.187995	1.39158	8.26e-13	0.0585056	-1.07203	3.45e-06	0.0220968	-2.5049	1.35e-20	0.00844049	-3.24076	6.33e-07	0.0689346	-0.423188	1
AGAP001895	2R	1.15304	0.661061	0.928285	0.67047	-0.0376101	1	0.359964	-0.977563	0.0581226	0.456759	-0.774179	6.27e-06	0.701131	-0.00421486	1	0.940694	0.613442	4.62e-05	0.832795	0.263506	0.40306	0.716919	0.0338976	1
AGAP001896	2R	1.15304	-1.51258	1	1.07275	-1.56997	1	1.11881	-1.5356	0.00105386	2.73359	-0.275704	0.11522	3.69287	0.363842	0.0403225	3.53549	0.220784	0.176651	1.93287	-0.750344	0.0262638	2.01978	-0.667395	1
AGAP001897	2R	0	0.694244	1	0.357584	1.17278	1	0.243219	0.547482	0.21755	0.195654	0.261134	0.211202	0.183006	0.15269	0.690597	0.156572	-0.172125	0.47523	0.022508	-2.84229	3.52e-08	0.15855	-0.064654	1
AGAP001898	2R	0	-0.954517	1	0.536376	0.0485341	1	1.44958	1.51962	8.95e-07	0.894718	1.08198	1.39e-12	0.516253	-0.0909267	0.840281	0.242434	-1.41219	1.38e-16	0.0984724	-2.48649	4.79e-10	0.337779	-0.665259	1
AGAP001900	2R	0.384348	3.31244	0.787499	0.089396	1.19893	1	0.175118	1.79173	4.1e-05	0.105834	1.41301	1.76e-10	0.0505488	-0.214455	0.679446	0.0176775	-1.9389	5.18e-11	0.0028135	-3.40549	1.75e-05	0.00689346	-2.06465	1
AGAP001901	2R	0	0.0707574	1	0.178792	-0.306466	1	0.214033	-0.288442	0.845827	0.229772	-0.257698	0.263477	0.266786	0.0236792	1	0.330821	0.466466	0.0091683	0.0844049	-1.66489	0.000113625	0.365353	0.498548	1
AGAP001902	2R	0.768696	1.06705	0.922019	0.581074	0.593379	1	1.2842	1.81082	2.71e-09	0.611333	0.895377	8.39e-09	0.344949	-0.309104	0.174642	0.220337	-1.06799	6.78e-10	0.157556	-1.36927	0.000255935	0.289525	-0.443864	1
AGAP001903	2R	1.15304	-0.946523	1	1.47503	-0.558486	1	3.46344	0.722366	0.0294661	2.90557	0.617598	3.17e-05	2.02242	-0.126156	0.700663	1.74439	-0.390088	0.0146681	1.10852	-0.993259	0.00275018	1.38558	-0.642551	1
AGAP001905	2R	0.768696	-1.79509	1	3.57584	0.263563	1	2.37868	-0.293952	0.747333	3.97993	0.648365	1.03e-05	3.19253	0.232181	0.282415	2.19327	-0.520836	0.000813452	0.447346	-2.76268	4.04e-14	1.88881	-0.630607	1
AGAP001907	2R	0	2.79787	1	0.044698	1.10115	1	0.0875588	1.26832	0.0331443	0.0745018	1.38625	1.62e-07	0.0365075	-0.179064	0.81268	0.0101014	-2.2458	7.25e-10	0.0140675	-1.30407	0.0713641	0.0620411	0.799039	1
AGAP001908	2R	0	-0.571169	1	0.134094	-1.27225	1	0.38915	-0.075419	1	0.492965	0.352807	0.0419531	0.440898	0.155672	0.640452	0.37754	-0.169696	0.417827	0.129421	-1.70692	9.25e-06	0.344673	-0.245818	1
AGAP001909	2R	1.15304	-0.982153	1	2.86067	0.344181	1	2.22788	0.0195131	0.998095	2.71758	0.424303	0.00615732	2.39779	0.206868	0.372364	1.88707	-0.289692	0.0808785	0.447346	-2.36062	3.13e-11	1.48899	-0.5737	1
AGAP001910	2R	8.07131	0.170694	0.922019	8.9843	0.674761	1	10.8524	1.04639	0.0011207	7.72591	0.720373	5.74e-07	5.02961	-0.169443	0.514631	3.67502	-0.725208	1.93e-06	3.04702	-0.875736	0.00543038	5.25281	-0.0564294	1
AGAP001911	2R	14.9896	0.952772	0.808827	12.9624	1.12362	0.719761	16.3005	1.59813	5.43e-08	9.01124	0.942168	2.78e-11	5.0034	-0.301031	0.128502	3.31958	-0.999262	6.42e-11	2.11575	-1.4998	5.32e-06	3.36401	-0.79325	1
AGAP001912	2R	0	2.9809	1	0	0.278032	1	0.145931	2.26854	1.12e-06	0.0522209	0.834891	0.00285069	0.0266786	-0.559062	0.170317	0.0208342	-0.913961	0.00466396	0.022508	-0.510246	0.560526	0.0206804	-0.375136	1
AGAP001913	2R	0.384348	-1.49366	1	1.69852	0.0946869	1	1.53228	-0.0322393	1	2.05333	0.546832	0.000317841	1.58667	0.0337077	0.986931	1.2974	-0.356583	0.0286594	0.849676	-0.920448	0.00631121	1.06159	-0.570447	1
AGAP001914	2R	1.53739	-1.36823	1	3.75463	0.0218464	1	3.83313	0.0959265	0.825749	3.52804	-0.0300183	0.976921	3.47055	-0.0718953	0.86483	3.45216	-0.0734489	0.747307	5.07274	0.537498	0.0485614	3.22614	-0.161722	1
AGAP001915	2R	0	-0.641898	1	0.625772	0.57007	1	0.330778	-0.386815	0.62177	0.518031	0.353872	0.0385989	0.484426	0.263482	0.259428	0.313144	-0.605598	0.000395719	0.405144	-0.0960583	1	0.330886	-0.376866	1
AGAP001916	2R	0	0.896307	1	0.089396	-0.218306	1	0.038915	-1.813	0.0053879	0.103746	-0.649599	0.00226765	0.16522	0.243208	0.423197	0.196977	0.586881	0.00124112	0.0759644	-0.969207	0.0300797	0.17923	0.317468	1
AGAP001917	2R	0.768696	1.5451	0.888565	0.536376	0.966326	1	0.457251	0.718808	0.0602549	0.364154	0.486116	0.00489634	0.277083	-0.066448	0.917116	0.210236	-0.57245	0.00161565	0.264469	-0.106686	1	0.213697	-0.391835	1
AGAP001918	2R	0.768696	3.49447	0.463657	0.22349	1.80159	0.832229	0.23349	1.79303	1.93e-05	0.132989	1.27381	2.44e-09	0.0720789	-0.0567577	0.9944	0.0151521	-2.60462	5.63e-18	0.0028135	-3.81173	1.13e-06	0.075828	0.147543	1
AGAP001919	2R	0.768696	-0.314301	1	1.16215	0.15845	1	2.56353	1.38262	5.94e-06	1.62442	0.941512	1.73e-10	0.937494	-0.219205	0.369988	0.631338	-0.906969	1.23e-08	0.33762	-1.67013	1.74e-06	0.592837	-0.813396	1
AGAP001923	2R	0.384348	1.57241	0.950202	0.312886	0.877441	1	0.218897	0.262482	0.63189	0.208187	0.214518	0.323231	0.19143	0.0587143	0.938789	0.181825	-0.0488903	0.916125	0.0844049	-1.15275	0.00638478	0.137869	-0.387208	1
AGAP001925	2R	0	-1.15613	1	0.268188	-1.04926	1	0.0486438	-3.58517	5.28e-09	0.307755	-1.22134	8.17e-12	0.707684	0.318335	0.12762	0.866827	0.717845	2.47e-06	0.523311	-0.25154	0.669337	0.772067	0.332016	1
AGAP013452	2R	0	8.35246	1	0	5.64959	1	0	2.46002	1	0.00139256	1.63136	0.383739	0	-1.51015	0.671582	0.00126268	1.44152	0.427935	0	1.63453	1	0	2.97536	1
AGAP001924	2R	0	7.08942	1	0	4.38656	1	0	1.19699	1	0.00139256	-0.105608	1	0.00327631	1.48985	0.39984	0.00126268	-0.295446	0.868268	0	0.371491	1	0	1.71233	1
AGAP001928	2R	1.92174	-1.97157	1	9.87826	0.54314	1	7.0193	0.101863	0.904879	7.43138	0.250997	0.127118	6.57322	0.0139468	1	5.55451	-0.311733	0.0523379	7.12659	0.130833	0.772837	5.12184	-0.366517	1
AGAP001929	2R	0	1.143	1	0.134094	0.445998	1	0.184846	0.612023	0.234593	0.173373	0.657563	0.00143659	0.139477	0.247875	0.463037	0.0744979	-0.944433	2.71e-05	0.0140675	-2.98018	6.99e-07	0.193017	0.679537	1
AGAP001930	2R	4.61218	1.59593	0.680053	1.96671	0.691057	1	2.65595	1.21245	9.88e-05	1.94819	1.03152	1.14e-12	1.17198	-0.0448339	0.957933	0.583356	-1.28354	7.95e-16	0.236334	-2.3982	6.98e-11	0.875469	-0.457806	1
AGAP001931	2R	0	9.67438	1	0	6.97152	1	0	3.78195	1	0	0.631358	1	0	-0.188224	1	0.000631338	2.44152	0.397833	0	2.95645	1	0	4.29729	1
AGAP001933	2R	0.768696	-1.58212	1	1.69852	-0.581003	1	1.41553	-0.841007	0.0893329	1.9454	-0.457107	0.00532737	2.5822	0.0799441	0.840281	3.16111	0.491642	0.000749801	2.03135	-0.314603	0.480793	2.13008	-0.237559	1
AGAP001934	2R	0.384348	8.08942	0.114523	0	4.27108	1	0.00972875	2.90748	0.138313	0.00208884	0.30943	1	0.00234022	0.396739	0.974006	0.000631338	-1.14344	0.31998	0	0.256014	1	0	1.59685	1
AGAP001935	2R	1.53739	2.13213	0.655126	0.178792	-0.570739	1	0.199439	-0.660996	0.307886	0.226987	-0.606082	0.00169479	0.325291	0.0587323	0.924054	0.364282	0.282172	0.123114	0.413584	0.416875	0.202407	0.503222	0.696975	1
AGAP001936	2R	0	1.08754	1	0.178792	0.714131	1	0.296727	1.26854	0.00151948	0.176855	0.617283	0.00183671	0.131989	0.0286564	1	0.0763919	-0.967593	6.85e-06	0.0787779	-0.718895	0.135789	0.124082	-0.00745185	1
AGAP001937	2R	0	-0.804891	1	0.581074	0.306183	1	1.36689	1.5917	2.44e-07	0.734574	0.861971	3.25e-08	0.440898	-0.208731	0.436913	0.274001	-1.035	9.68e-10	0.213826	-1.21711	0.000822545	0.365353	-0.400064	1
AGAP001938	2R	1.15304	5.13522	0.102969	0.178792	2.76207	0.429944	0.199439	2.96481	2.95e-09	0.0501321	0.950818	0.00329223	0.0191898	-1.00536	0.0144053	0.0119954	-1.64594	2.98e-05	0.00844049	-1.58271	0.0815668	0.0344673	0.35869	1
AGAP013214	2R	1.15304	2.77654	0.52005	0.178792	0.397114	1	0.58859	2.00533	1.26e-09	0.331429	1.61931	9.98e-22	0.113267	-0.745211	0.00031618	0.0511384	-1.97572	1.14e-19	0.016881	-3.12949	9.59e-09	0.15855	0.0149735	1
AGAP001939	2R	1.53739	-0.220889	0.987653	2.05611	0.315284	1	3.16671	1.01498	0.00139464	2.0763	0.497729	0.00114853	1.66577	0.0664058	0.880079	1.13262	-0.665524	2.03e-05	0.829982	-1.00652	0.00266067	1.34422	-0.275971	1
AGAP001940	2R	0.384348	-0.677108	1	0.804564	-0.127345	1	1.29392	0.566228	0.112796	0.898896	0.0242336	0.985819	0.924389	0.0930318	0.811208	0.851044	-0.0822745	0.722197	0.641478	-0.491767	0.202102	0.682452	-0.383035	1
AGAP001941	2R	0	6.28207	1	0	3.5792	1	0.0145931	2.61202	0.0789676	0.00557023	1.10084	0.216377	0.00280827	-0.28776	0.911574	0.00126268	-1.22145	0.223711	0	-0.435864	0.854075	0.00689346	1.97536	1
AGAP001942	2R	0	-0.641898	1	0.178792	-1.02057	1	0.335642	-0.365475	0.651706	0.447707	0.0651855	0.789892	0.471789	0.1999	0.46011	0.446356	0.0612851	0.796842	0.17725	-1.32374	0.000345281	0.37914	-0.180179	1
AGAP001943	2R	0	1.00373	1	0.134094	0.306183	1	0.175118	0.385921	0.494887	0.159448	0.282091	0.226697	0.136669	-0.0241342	1	0.117429	-0.308502	0.202944	0.11254	-0.284047	0.739603	0.193017	0.535051	1
AGAP001944	2R	0.768696	-1.5047	1	1.51973	-0.659918	1	0.987469	-1.28867	0.00646259	1.55966	-0.749727	3.16e-06	2.39031	0.025884	1	3.35809	0.749449	1.07e-07	2.00321	-0.254257	0.622825	2.04046	-0.221618	1
AGAP001945	2R	0.384348	1.9062	0.924723	0.134094	0.206647	1	0.306456	1.12017	0.00423414	0.17964	0.383723	0.0556332	0.170836	0.338791	0.183004	0.103539	-0.6618	0.00107563	0.005627	-4.22511	6.87e-11	0.110295	-0.358399	1
AGAP001946	2R	0	5.97394	1	0	3.27108	1	0.00486438	1.13809	0.797621	0.00348139	-0.175997	0.950062	0.0042124	0.0462414	1	0.0050507	0.44152	0.797165	0.0028135	0.312597	1	0.00689346	1.65343	1
AGAP001947	2R	0.384348	-1.67199	1	1.07275	-0.727811	1	0.851266	-1.08069	0.0252852	1.65784	-0.122767	0.569613	1.86422	0.120502	0.711148	2.06321	0.31283	0.0447751	1.04943	-0.790555	0.0200947	1.44763	-0.298741	1
AGAP013075	2R	0	-0.443908	1	0.402282	0.181007	1	0.306456	-0.294868	0.792419	0.294526	-0.454503	0.0154331	0.413284	0.211661	0.424362	0.479186	0.495676	0.00206276	0.0590835	-2.68871	4.86e-10	0.441181	0.24351	1
AGAP001948	2R	0	2.74365	1	0	0.0407813	1	0.316185	3.34253	1.41e-19	0.0696279	1.11964	8.69e-06	0.0234022	-1.11571	0.000320898	0.0145208	-1.76142	4.92e-08	0.005627	-2.37745	0.00170609	0.0206804	-0.6156	1
AGAP001950	2R	0	-1.51451	1	0.89396	0.181131	1	0.676148	-0.234065	0.871846	1.02283	0.509102	0.00145685	0.909879	0.32529	0.107475	0.638283	-0.412326	0.014097	0.050643	-3.97894	2.02e-18	0.461862	-0.783293	1
AGAP001951	2R	0.768696	3.6971	0.413042	0.089396	0.994239	1	0.102152	0.753539	0.203051	0.0591837	-0.146949	0.719821	0.0702067	0.204691	0.67967	0.050507	-0.447449	0.102077	0.0675239	0.124576	0.957584	0.103402	0.785537	1
AGAP001952	2R	12.6835	-2.36216	1	45.6366	-0.150309	1	15.1574	-1.72046	8.62e-05	33.349	-0.680444	1.6e-05	46.4834	-0.0964803	0.788863	59.2511	0.40994	0.0049777	89.095	0.952501	9.08e-05	60.7176	0.323057	1
AGAP001953	2R	5.76522	0.298258	0.919408	4.5145	0.273665	1	4.61143	0.360818	0.37685	4.76394	0.554288	0.000190167	3.6896	0.0469735	0.941582	2.62068	-0.602958	8.78e-05	2.58842	-0.509868	0.129706	2.88146	-0.340425	1
AGAP001954	2R	0.768696	2.48291	0.717314	0.178792	0.520308	1	0.282134	0.983352	0.0147529	0.211669	0.716605	9.61e-05	0.16522	0.240463	0.423818	0.0833366	-1.04816	2.9e-07	0.0140675	-3.23007	8.78e-09	0.137869	-0.0569072	1
AGAP001955	2R	1.53739	0.165599	0.95465	1.51973	0.276042	1	0.919367	-0.4418	0.48954	1.04511	-0.314822	0.0716525	1.17058	-0.124565	0.711148	1.41167	0.265945	0.100244	1.94413	0.703269	0.0062472	0.909936	-0.452567	1
AGAP001956	2R	0.768696	-0.0827284	1	0.759866	-0.196457	1	0.895045	0.0227342	1	0.913518	0.0674245	0.789048	0.904263	0.056861	0.917978	0.955846	0.161132	0.38318	0.419211	-1.11537	0.00120247	0.572157	-0.629783	1
AGAP013106	2R	0	4.62999	1	0.044698	2.94915	1	0.0681013	2.9884	4.97e-06	0.0187995	1.15331	0.00963882	0.00748872	-0.744617	0.286924	0.00378803	-1.65802	0.00330984	0.0028135	-1.06591	0.348615	0	-0.747104	1
AGAP001957	2R	0.768696	0.244628	0.987203	0.581074	-0.232004	1	0.797758	0.191168	0.652211	0.882881	0.452994	0.00526254	0.801761	0.309969	0.132031	0.510121	-0.600657	0.000254022	0.270096	-1.4252	5.6e-05	0.517009	-0.443822	1
AGAP001958	2R	1.15304	2.14788	0.701305	0.134094	-0.554981	1	0.676148	1.52429	4.66e-06	0.320288	0.488459	0.00527371	0.25134	0.00518755	1	0.182457	-0.594104	0.00125121	0.0422025	-2.55826	1.72e-08	0.213697	-0.201559	1
AGAP001959	2R	0	1.92619	1	0.22349	1.82516	0.813919	0.340506	2.43984	1.08e-10	0.132989	1.31545	7.87e-10	0.0538252	-0.629451	0.0297163	0.0214655	-2.05855	2.98e-13	0.011254	-2.45633	0.0001344	0.0689346	0.0424758	1
AGAP001961	2R	0.384348	1.15278	0.983808	0.22349	0.0388118	1	0.189711	-0.37994	0.644015	0.25066	0.00956966	1	0.256489	0.0622516	0.918043	0.263899	0.112037	0.615298	0.194131	-0.367534	0.453993	0.206804	-0.241369	1
AGAP001962	2R	0.384348	-0.329134	1	0.22349	-1.44563	1	0.296727	-1.24614	0.0137447	0.709508	0.0332541	0.948051	0.81393	0.367194	0.0548958	0.659748	-0.108071	0.623668	0.410771	-0.795523	0.0263121	0.620411	-0.166818	1
AGAP001964	2R	0	7.86703	1	0	5.16416	1	0	1.97459	1	0.00208884	1.63136	0.324946	0.000468045	-0.773186	0.958482	0.000631338	-0.143443	1	0	1.1491	1	0.00689346	3.71233	1
AGAP013429	2R	0	9.08942	1	0	6.38656	1	0	3.19699	1	0	0.0463952	1	0	-0.773186	0.840281	0.00126268	3.02648	0.132143	0	2.37149	1	0	3.71233	1
AGAP001967	2R	0	0.485795	1	0.089396	-0.629633	1	0.228626	0.237627	0.656894	0.200528	0.0265641	0.985666	0.231214	0.368598	0.104561	0.175512	-0.230398	0.290744	0.0956589	-1.0602	0.0108848	0.15855	-0.277619	1
AGAP001968	2R	0	3.47471	1	0.044698	1.78169	1	0.121609	2.55165	3.7e-07	0.0410804	1.07882	0.000585883	0.0224662	-0.202871	0.821203	0.00694472	-2.06098	6e-07	0	-3.24322	0.00226547	0.0137869	-0.297657	1
AGAP001969	2R	0	8.67438	1	0	5.97152	1	0.00486438	4.19699	0.196634	0	-0.368642	1	0.000468045	0.226814	1	0.000631338	0.856557	1	0	1.95645	1	0	3.29729	1
AGAP001970	2R	0	2.27778	1	0	-0.425086	1	0.0194575	-1.2755	0.144829	0.0452581	-0.411711	0.171127	0.0669304	0.381788	0.263994	0.0707099	0.447918	0.0767408	0.016881	-1.60688	0.00832613	0.0413607	-0.266043	1
AGAP001971	2R	6.91827	-1.24175	1	9.29718	-0.481447	1	14.0824	0.175394	0.737061	15.3474	0.40977	0.00692613	12.5244	0.00880243	1	10.2725	-0.371498	0.0177785	10.4015	-0.280923	0.481379	10.7262	-0.231681	1
AGAP001972	2R	0	4.74365	1	0.134094	4.11354	0.130362	0.0535081	2.72305	0.000606525	0.0208884	1.63136	0.000593353	0.00514849	-1.24712	0.0695514	0.00189401	-2.41646	0.00034207	0	-1.97428	0.152779	0.0137869	0.999609	1
AGAP001973	2R	1.92174	-0.329954	0.98885	1.87732	-0.187179	1	3.22508	0.646841	0.0550403	2.71201	0.516963	0.000631579	2.12773	0.0361794	0.97553	1.57393	-0.538237	0.000562101	1.35329	-0.663135	0.0560603	1.40627	-0.589046	1
AGAP001974	2R	0	1.82576	1	0.044698	0.126029	1	0.0681013	-0.115293	1	0.0835534	0.136593	0.692781	0.0823759	0.124564	0.852726	0.0618711	-0.432949	0.124924	0.0844049	0.159106	0.855983	0.144763	0.975362	1
AGAP013031	2R	0	9.08942	1	0	6.38656	1	0	3.19699	1	0	0.0463952	1	0.000468045	0.811776	1	0.000631338	1.44152	0.615298	0	2.37149	1	0	3.71233	1
AGAP001975	2R	1.15304	-0.431361	1	1.96671	0.364353	1	2.94295	1.02143	0.00133183	1.99832	0.580506	0.000125805	1.58386	0.128917	0.67967	1.03034	-0.696144	9.02e-06	0.320739	-2.28552	2.21e-10	1.13742	-0.406656	1
AGAP001976	2R	2.30609	1.44591	0.78148	0.89396	0.332824	1	1.21609	0.804029	0.0190537	0.873133	0.397841	0.0150918	0.680069	-0.108677	0.771243	0.553683	-0.480843	0.00378041	0.717442	0.00881656	1	0.613518	-0.217884	1
AGAP001978	2R	0.768696	1.87348	0.835087	0.22349	0.173857	1	0.476709	1.13285	0.00191206	0.300096	0.558109	0.00154247	0.217641	-0.097177	0.840281	0.171724	-0.526419	0.0053919	0.12098	-0.925078	0.0245442	0.15855	-0.480787	1
AGAP001979	2R	0	2.88648	1	0	0.183616	1	0.038915	0.217163	0.96687	0.0431693	0.295755	0.388645	0.0369755	-0.0160429	1	0.0359863	-0.0580511	0.960533	0.011254	-1.48317	0.0337574	0.0689346	1.03562	1
AGAP001981	2R	0	9.67438	1	0	6.97152	1	0	3.78195	1	0	0.631358	1	0.000468045	1.81178	0.711148	0	0.44152	1	0	2.95645	1	0	4.29729	1
AGAP001982	2R	0	5.97394	1	0	3.27108	1	0	0.0815079	1	0	-3.06908	0.0319664	0.00514849	0.489848	0.840281	0.00820739	1.54844	0.0924767	0	-0.743986	1	0.00689346	1.65343	1
AGAP013061	2R	0	9.67438	1	0	6.97152	1	0	3.78195	1	0	0.631358	1	0.000468045	1.81178	0.711148	0	0.44152	1	0	2.95645	1	0	4.29729	1
AGAP001983	2R	0	7.86703	1	0	5.16416	1	0	1.97459	1	0.000696279	0.0463952	1	0.00093609	0.0748105	1	0.00126268	0.704554	0.801132	0.0028135	2.37149	0.481379	0	2.48993	1
AGAP013533	2R	0	7.86703	1	0	5.16416	1	0	1.97459	1	0	-1.176	0.502097	0.00140413	0.811776	0.924054	0.00189401	1.44152	0.316059	0	1.1491	1	0	2.48993	1
AGAP001984	2R	0	7.21495	1	0	4.51209	1	0	1.32252	1	0	-1.82807	0.277553	0.00187218	0.326349	0.976068	0.00189401	0.44152	0.87633	0.005627	2.37149	0.231307	0.00689346	2.97536	1
AGAP001985	2R	0	3.82889	1	0	1.12603	1	0.0291863	0.821118	0.470434	0.0355102	1.3318	0.00122932	0.0177857	-0.169608	0.915606	0.00883873	-1.3098	0.0110789	0.005627	-1.27876	0.355572	0.0206804	0.489935	1
AGAP001986	2R	0.768696	0.97048	0.928736	0.983356	1.21779	0.791968	0.593454	0.506504	0.192445	0.456759	0.139358	0.496436	0.46196	0.193138	0.48201	0.359863	-0.318505	0.080779	0.264469	-0.708508	0.0621097	0.344673	-0.291204	1
AGAP001987	2R	0	5.21495	1	0	2.51209	1	0.00486438	0.355683	1	0.00765906	0.171926	0.995162	0.00655263	-0.188224	0.977195	0.00757606	0.14196	0.986875	0.00844049	0.598901	0.976994	0.0137869	1.48993	1
AGAP001988	2R	0	3.6971	1	0	0.994239	1	0.0194575	0.173138	1	0.0243698	0.293488	0.61558	0.0257425	0.469384	0.552646	0.0151521	-0.587049	0.30703	0.00844049	-0.986061	0.505042	0.0275738	0.68848	1
AGAP001989	2R	0	7.35246	1	0	4.64959	1	0	1.46002	1	0	-1.69057	0.510147	0.00234022	1.07481	0.774379	0.00126268	0.0264824	1	0.0028135	1.78653	0.534014	0.00689346	3.12736	1
AGAP013039	2R	0	-2.57117	1	1.29624	-0.362829	1	0.496166	-1.76187	0.000257252	1.20387	-0.574801	0.000445651	1.74581	0.130711	0.671582	2.01649	0.412907	0.00611677	1.76688	0.104258	0.793281	2.06114	0.32567	1
AGAP001990	2R	0	6.42646	1	0	3.72359	1	0	0.53402	1	0.00208884	-0.368642	0.748788	0.00280827	-0.0813087	1	0.00252535	-0.143443	0.918554	0.011254	2.37149	0.0492609	0.00689346	2.12736	1
AGAP001993	2R	0	1.3502	1	0.044698	-0.350409	1	0.0340506	-1.52639	0.0287287	0.105138	-0.0573527	0.932592	0.138073	0.586601	0.00918516	0.112378	0.0704673	0.824436	0.005627	-3.77826	1.53e-08	0.0413607	-1.20597	1
AGAP001994	2R	1.15304	1.80479	0.787499	0.357584	0.27571	1	0.749114	1.30988	9.57e-05	0.563986	1.23963	1.84e-15	0.321079	0.0216233	1	0.107959	-1.86608	6.71e-23	0.0253215	-3.58658	5.62e-13	0.220591	-0.505373	1
AGAP001995	2R	5.38087	0.551383	0.898544	2.68188	-0.123662	1	5.5843	1.0195	0.00179861	3.35815	0.326517	0.0411777	2.83729	-0.00489673	1	2.48937	-0.256667	0.127201	1.12259	-1.39599	2.48e-05	2.006	-0.518686	1
AGAP001996	2R	0	2.95328	1	0	0.250419	1	0.0340506	0.109522	1	0.0466507	0.548896	0.0672923	0.0435282	0.483722	0.214958	0.0239908	-0.707706	0.0287919	0.005627	-2.16594	0.00639506	0.0206804	-0.40315	1
AGAP001997	2R	0.384348	-0.732353	1	0.581074	-0.624671	1	1.08962	0.249492	0.530654	1.03119	0.217051	0.22705	0.894902	-0.0675525	0.892124	0.869352	-0.11525	0.58784	0.832795	-0.155376	0.891224	0.868576	-0.0871626	1
AGAP001998	2R	3.84348	0.675793	0.892081	1.56443	-0.31337	1	3.07429	0.71202	0.0332518	1.96211	0.0484438	0.862221	1.75423	-0.191491	0.443536	1.90159	-0.0118484	1	2.15795	0.183864	0.566787	1.65443	-0.21805	1
AGAP001999	2R	0.768696	5.07944	0.165904	0	0.771846	1	0.0535081	1.27945	0.0952013	0.0104442	-1.41304	0.000717814	0.0252744	0.053977	1	0.0340923	0.683721	0.0487992	0.0196945	-0.17283	0.979916	0.0206804	0.127365	1
AGAP002000	2R	0	2.02693	1	0	-0.67594	1	0.0145931	-1.85468	0.037229	0.0139256	-2.54997	7.76e-15	0.0636541	-0.14004	0.83906	0.130687	1.54205	5.15e-13	0.0759644	0.216914	0.803157	0.0482542	-0.324762	1
AGAP002002	2R	0	-0.0415782	1	0.22349	-0.155186	1	0.642098	1.23918	0.000326572	0.43587	0.879285	5.08e-08	0.288784	0.0266014	1	0.142051	-1.24709	8.93e-12	0.140675	-1.04355	0.00762872	0.17923	-0.64131	1
AGAP012983	2R	0	9.08942	1	0.044698	7.97152	0.139549	0	3.19699	1	0	0.0463952	1	0.000468045	0.811776	1	0	-0.143443	1	0	2.37149	1	0	3.71233	1
AGAP002003	2R	0	1.16263	1	0.178792	0.789621	1	0.359964	1.65321	6.11e-06	0.244394	1.52474	1.19e-17	0.10765	-0.302259	0.311323	0.0347236	-2.14987	8.68e-20	0.0028135	-4.55332	2.12e-10	0.0965084	-0.279635	1
AGAP002004	2R	0.768696	2.85208	0.630524	0	-1.43999	1	0.316185	1.55956	4.84e-05	0.206795	1.26556	8.27e-12	0.105778	-0.191398	0.656044	0.0492444	-1.49071	4e-11	0.0140675	-2.85946	7.04e-07	0.0482542	-1.09932	1
AGAP013300	2R	0	9.67438	1	0	6.97152	1	0	3.78195	1	0	0.631358	1	0	-0.188224	1	0.000631338	2.44152	0.397833	0	2.95645	1	0	4.29729	1
AGAP002005	2R	0	9.67438	1	0	6.97152	1	0	3.78195	1	0	0.631358	1	0	-0.188224	1	0.000631338	2.44152	0.397833	0	2.95645	1	0	4.29729	1
AGAP002006	2R	0	7.86703	1	0	5.16416	1	0.00486438	3.19699	0.332419	0	-1.176	0.502097	0.00140413	0.811776	0.924054	0.000631338	-0.143443	1	0.0028135	2.37149	0.481379	0	2.48993	1
AGAP002007	2R	0	1.29284	1	0	-1.41002	1	0.0924232	-0.235974	0.933709	0.0856423	-0.501909	0.0330188	0.1245	0.225014	0.511075	0.104802	-0.143443	0.615298	0.213826	1.01623	0.00177045	0.110295	0.0382388	1
AGAP002010	2R	0	6.76749	1	0	4.06463	1	0	0.875057	1	0.00278511	0.493854	0.895813	0.00327631	0.811776	0.660845	0.00189401	-0.143443	0.898609	0	0.0495629	1	0	1.3904	1
AGAP002011	2R	0	4.52464	1	0	1.82177	1	0.00486438	-0.347335	0.965102	0.00626651	-1.00091	0.0705922	0.0121692	0.0748105	1	0.0151521	0.530787	0.316529	0.0196945	0.956454	0.366007	0.0206804	1.20983	1
AGAP002012	2R	0	6.58692	1	0	3.88406	1	0.00486438	1.78195	0.520286	0.00278511	0.252846	0.959066	0.00280827	0.159699	1	0.00189401	-0.365835	0.954042	0.0028135	0.956454	0.720338	0.00689346	2.29729	1
AGAP013169	2R	0	8.35246	1	0	5.64959	1	0	2.46002	1	0.00139256	1.63136	0.383739	0.000468045	-0.188224	1	0.000631338	0.44152	1	0	1.63453	1	0	2.97536	1
AGAP013483	2R	0	9.67438	1	0	6.97152	1	0	3.78195	1	0	0.631358	1	0.000468045	1.81178	0.711148	0	0.44152	1	0	2.95645	1	0	4.29729	1
AGAP002013	2R	0	5.97394	1	0	3.27108	1	0.00486438	1.13809	0.797621	0.00278511	-0.506146	0.652039	0.00514849	0.489848	0.771243	0.00568204	0.675985	0.522817	0	-0.743986	0.604148	0	0.59685	1
AGAP002014	2R	0	-0.189802	1	0.67047	1.11899	0.984602	0.826944	1.47358	6.81e-06	0.478343	0.856724	9.48e-08	0.27521	-0.303513	0.206057	0.179931	-1.0234	1.04e-08	0.194131	-0.724032	0.0681118	0.337779	0.115392	1
AGAP002016	2R	2.30609	3.14635	0.272243	0.22349	0.219975	1	0.710199	1.81169	5.11e-08	0.403145	1.32142	2.46e-15	0.199855	-0.213286	0.505389	0.0618711	-2.15794	2.75e-24	0.0309485	-2.78838	1.56e-08	0.172336	-0.316287	1
AGAP002017	2R	0	1.06152	1	0.22349	0.952855	1	0.486438	2.02442	8.81e-09	0.191477	0.751198	0.000110358	0.12216	-0.182707	0.671582	0.0744979	-1.04087	1.47e-06	0.011254	-3.3271	3.47e-08	0.130976	0.041789	1
AGAP002018	2R	0	1.06152	1	0.089396	-0.0526976	1	0.340506	1.45394	9.97e-05	0.218631	1.05712	5.09e-09	0.136669	0.0669537	0.926374	0.048613	-1.7366	4.41e-15	0.028135	-2.17844	1.56e-05	0.117189	-0.113986	1
AGAP013249	2R	0	-0.86332	1	0.357584	-0.392373	1	0.31132	-0.701992	0.227809	0.520816	0.06059	0.81294	0.554165	0.21751	0.397189	0.516435	0.0457674	0.860238	0.140675	-1.88436	1.02e-06	0.689346	0.467159	1
AGAP002019	2R	0.768696	2.48951	0.713629	0.134094	0.203334	1	0.447523	1.70824	3.19e-06	0.241609	1.02991	2.99e-08	0.146966	-0.0208728	1	0.0568204	-1.66723	9.23e-14	0.0140675	-3.22346	3.34e-08	0.144763	0.0186291	1
AGAP002020	2R	10.3774	1.09043	0.789468	3.08416	-0.287687	1	5.52107	0.616758	0.0859633	4.19786	0.27053	0.0982561	3.73593	0.0501907	0.92803	2.97928	-0.389825	0.0134861	3.43528	-0.0973546	0.971144	2.29552	-0.689625	1
AGAP002021	2R	0	-2.30647	1	1.11745	-0.304427	1	1.50309	0.133445	0.751875	1.33616	-0.0516368	0.878041	1.3358	-0.0615441	0.906048	1.42998	0.0808966	0.705425	1.50803	0.143353	0.679551	1.20635	-0.192558	1
AGAP002022	2R	0.768696	0.836756	0.941309	0.44698	0.0125706	1	0.880452	0.964437	0.00527962	0.799328	1.15457	6.98e-14	0.44043	-0.127223	0.719925	0.2216	-1.32546	2.42e-14	0.157556	-1.60458	2.01e-05	0.392927	-0.23812	1
AGAP013079	2R	2.30609	0.987133	0.866108	0.491678	-0.936874	1	1.11394	0.189686	0.648957	1.72677	1.22113	6.32e-17	1.16075	0.401544	0.0277141	0.265793	-2.22432	4.86e-37	0.0759644	-3.72554	1.19e-17	0.841002	-0.225507	1
AGAP002023	2R	0	2.15868	1	0.089396	1.04869	1	0.07783	0.418199	0.554243	0.0654502	0.113751	0.783555	0.0711428	0.327697	0.359915	0.0549264	-0.22317	0.471395	0.016881	-1.72804	0.00465867	0.0551477	-0.016601	1
AGAP002024	2R	0.768696	1.50279	0.892157	0.268188	0.0256568	1	0.612912	1.12138	0.00131388	0.472077	0.996966	3.99e-10	0.275678	-0.142262	0.711148	0.166042	-1.0347	8.61e-09	0.0844049	-1.82237	6.79e-06	0.255058	-0.181852	1
AGAP002025	2R	0	8.67438	1	0	5.97152	1	0	2.78195	1	0.000696279	1.0464	0.724301	0.000468045	0.226814	1	0.000631338	0.856557	1	0	1.95645	1	0	3.29729	1
AGAP002026	2R	0.768696	2.06459	0.803302	0.44698	1.24607	0.969359	1.03611	2.61502	2.87e-19	0.325162	1.03616	6.49e-10	0.149774	-0.599887	0.00337393	0.0681845	-1.84829	1.69e-19	0.0703374	-1.50927	0.000373344	0.193017	-0.0071206	1
AGAP002028	2R	2.69044	0.673152	0.899263	1.65383	0.223502	1	0.992333	-0.504717	0.396128	1.40231	0.0117321	1	1.52629	0.211562	0.364787	1.37127	-0.0319066	0.950712	0.903133	-0.657525	0.0617212	1.30286	-0.101701	1
AGAP002030	2R	0	-1.39976	1	0.491678	-0.513975	1	0.345371	-1.09832	0.0399867	0.621081	-0.305907	0.115115	0.822355	0.272388	0.223204	0.847887	0.298076	0.0790368	0.191318	-1.98623	2.09e-07	1.16499	0.690221	1
AGAP002032	2R	0	1.43837	1	0.268188	1.55729	0.904617	0.07783	-0.327806	0.797308	0.0953902	-0.124304	0.713784	0.108586	0.140687	0.772552	0.111747	0.182544	0.457692	0.061897	-0.702379	0.170455	0.0827215	-0.209285	1
AGAP002033	2R	35.36	-1.61123	1	71.4721	-0.204704	1	18.2463	-2.15796	1.65e-06	44.2422	-1.02601	1.11e-10	74.1135	-0.138977	0.647472	102.678	0.549669	0.00011419	158.428	1.099	4.4e-06	125.04	0.6766	1
AGAP002035	2R	0.384348	1.92451	0.923941	0.22349	0.81333	1	0.199439	0.493027	0.298886	0.153181	0.0928308	0.750444	0.157731	0.176482	0.641727	0.137	-0.123451	0.6624	0.0590835	-1.30008	0.00380287	0.130976	-0.100171	1
AGAP002037	2R	0.384348	3.53483	0.73699	0	-0.17314	1	0.0583725	0.400238	0.718554	0.0710204	0.818012	0.00152216	0.0505488	0.128749	0.873287	0.0309356	-0.784989	0.00815877	0.0028135	-3.1831	0.00013153	0.0620411	0.521186	1
AGAP002036	2R	0.384348	0.712934	1	0.268188	-0.178954	1	0.325913	-0.0434788	1	0.314022	-0.14092	0.580517	0.350566	0.0794345	0.864001	0.359231	0.11858	0.583333	0.216639	-0.663531	0.107887	0.510116	0.618467	1
AGAP002038	2R	0	4.97394	1	0.044698	3.29909	1	0.0681013	3.44091	0.000243035	0.0160144	1.35834	0.0346526	0.00280827	-1.90443	0.0341824	0.00189401	-2.17319	0.0104063	0	-1.74399	0.49905	0.0275738	2.03426	1
AGAP013178	2R	1.15304	0.734437	0.922019	0.178792	-1.64613	1	0.296727	-1.18235	0.0213602	0.575126	-0.277741	0.149362	0.746532	0.261579	0.239765	0.727933	0.173597	0.349214	0.4586	-0.565961	0.142353	0.868576	0.391915	1
AGAP002039	2R	0.768696	-2.22485	1	2.41369	-0.728038	1	0.85613	-2.22365	3.54e-06	2.43906	-0.838888	1.45e-07	3.87728	-0.00917161	1	4.87393	0.464308	0.00145837	7.32072	0.991942	5.17e-05	3.98442	0.0272386	1
AGAP002040	2R	0.384348	3.08193	0.817197	0.089396	0.967767	1	0.0243219	-1.21052	0.133598	0.0758944	0.293776	0.278319	0.0744191	0.300814	0.428858	0.0549264	-0.327867	0.234838	0.0422025	-0.582705	0.347686	0.0551477	-0.0988393	1
AGAP002041	2R	0	0.184536	1	0.178792	-0.192383	1	0.0681013	-1.7869	0.00524425	0.181729	-0.536118	0.0116785	0.328567	0.745595	8.85e-05	0.243065	-0.00631275	1	0.039389	-2.61239	1.23e-07	0.392927	0.723773	1
AGAP002044	2R	0	9.08942	1	0	6.38656	1	0	3.19699	1	0	0.0463952	1	0.000468045	0.811776	1	0	-0.143443	1	0	2.37149	1	0.00689346	5.29729	1
AGAP002047	2R	1.15304	0.0990809	0.975496	1.29624	0.309266	1	0.617776	-0.763741	0.146517	0.989412	-0.0887698	0.723229	1.05544	0.04031	0.967369	1.05875	0.0412817	0.887175	1.16479	0.178701	0.59773	1.23393	0.256056	1
AGAP002048	2R	0	-1.35352	1	0.89396	0.342856	1	0.617776	-0.201402	0.952736	0.882881	0.435023	0.00879326	0.79474	0.267286	0.233099	0.574518	-0.400482	0.0193678	0.171623	-2.09603	3.34e-08	0.627305	-0.175269	1
AGAP013036	2R	0.384348	8.35246	0.0912515	0	4.51209	1	0	1.32252	1	0	-1.82807	0.350396	0.00140413	-0.188224	1	0.00315669	1.44152	0.352612	0	0.497022	1	0.00689346	2.97536	1
AGAP002050	2R	0	3.76749	1	0	1.06463	1	0	-2.12494	0.177034	0	-5.27553	9.59e-11	0.00842481	-1.61272	0.0009102	0.0555577	2.91725	2.88e-16	0.0253215	0.483966	0.621755	0.0275738	0.761237	1
AGAP002051	2R	0	4.89302	1	0	2.19016	1	0.0145931	1.08151	0.468331	0.0146219	1.00333	0.15863	0.010765	0.396739	0.817871	0.00378803	-1.36583	0.112578	0	-1.82491	0.544824	0.00689346	0.542402	1
AGAP013384	2R	0	0.0809926	1	0.134094	-0.619068	1	0.452387	0.832711	0.030891	0.474166	1.2901	1.17e-15	0.269594	0.0638508	0.911574	0.0890187	-1.86406	3.67e-21	0.033762	-2.92525	1.06e-09	0.261951	0.0252283	1
AGAP002052	2R	0	8.35246	1	0	5.64959	1	0	2.46002	1	0	-0.69057	0.733457	0.00093609	0.811776	0.89506	0.00126268	1.44152	0.427935	0	1.63453	1	0	2.97536	1
AGAP002054	2R	1.15304	8.21495	0.000715511	0.044698	4.38656	0.910727	0	0.138091	1	0.00696279	1.1839	0.119499	0.00280827	-0.628796	0.671582	0.00126268	-1.49708	0.0827302	0.005627	1.01785	0.873866	0	0.653434	1
AGAP002055	2R	0.384348	6.5451	0.236105	0	2.80159	1	0.0194575	2.10388	0.105125	0.00696279	0.39035	0.745097	0.00514849	-0.247118	0.901735	0.00441937	-0.416461	0.640957	0.0028135	-0.17283	1	0.00689346	1.16801	1
AGAP002056	2R	0	9.67438	1	0	6.97152	1	0.00486438	5.78195	0.0808251	0	0.631358	1	0	-0.188224	1	0	0.44152	1	0	2.95645	1	0	4.29729	1
AGAP002058	2R	0	2.3037	1	0.134094	1.61397	1	0.116745	1.16371	0.0304719	0.0828572	0.810328	0.0014236	0.0589737	0.120981	0.863569	0.0296729	-1.12326	9.47e-05	0.00844049	-2.4011	0.000925422	0.0551477	0.131824	1
AGAP029376	2R	0	2.20678	1	0.044698	0.507994	1	0.0972875	0.790561	0.16363	0.0877311	0.787152	0.000731348	0.0547612	-0.194324	0.711148	0.0524011	-0.248312	0.406479	0	-4.51115	6.62e-07	0.0413607	-0.338299	1
AGAP002059	2R	0.768696	1.03595	0.922019	0.357584	-0.0783299	1	0.729657	0.889138	0.0142644	0.547971	0.604153	0.000266143	0.386137	-0.112936	0.788955	0.309356	-0.512961	0.00427504	0.22508	-0.879246	0.0231659	0.344673	-0.224426	1
AGAP002060	2R	0.384348	-0.808172	1	1.87732	0.9256	1	0.875588	-0.154918	1	1.64879	1.12889	1.2e-14	1.14203	0.383794	0.0369524	0.354181	-1.75805	6.38e-26	0.12098	-3.05604	2.01e-14	0.606624	-0.687433	1
AGAP002061	2R	4.22783	0.641305	0.892157	1.96671	-0.150878	1	3.36128	0.678751	0.042752	2.50103	0.307905	0.0573526	2.15067	0.01414	1	1.73934	-0.392949	0.0137229	1.89348	-0.186949	0.802904	1.53035	-0.495435	1
AGAP002062	2R	0	1.08567	1	0.134094	0.388436	1	0.262676	1.07949	0.00738873	0.194958	0.829146	8.24e-06	0.140413	0.168879	0.671582	0.0726039	-1.05585	5.67e-07	0.011254	-3.30282	2.15e-08	0.0896149	-0.459505	1
AGAP002063	2R	0.768696	2.53143	0.706718	0.178792	0.568933	1	0.768572	2.6602	5.23e-18	0.307059	1.7433	6.68e-24	0.0978214	-0.798159	0.000156601	0.0126268	-3.86313	4.54e-42	0.005627	-4.1865	1.72e-10	0.0896149	-0.604439	1
AGAP002064	2R	1.53739	4.29241	0.0999153	0.178792	1.58954	1	0.31132	2.32454	3.64e-10	0.11419	0.992055	3.74e-06	0.0655263	-0.183099	0.711148	0.0214655	-2.02539	1.34e-13	0	-4.76122	7.25e-08	0.0689346	0.0737268	1
AGAP002065	2R	1.15304	-0.397414	1	1.25154	-0.238103	1	2.69486	0.921906	0.00495548	2.44255	1.09051	6.11e-14	1.62458	0.245213	0.266337	0.54737	-1.71616	2.81e-25	0.0787779	-4.25317	1.29e-21	1.0547	-0.482366	1
AGAP002066	2R	0	1.29501	1	0	-1.40786	1	0.179982	0.732959	0.146273	0.111405	-0.020719	1	0.134329	0.415647	0.128918	0.08965	-0.432032	0.0720382	0.0675239	-0.72612	0.167591	0.103402	-0.049224	1
AGAP002067	2R	0.768696	1.66502	0.872067	0.625772	1.29533	0.813919	0.870723	1.85489	3.48e-09	0.441441	1.10592	5.39e-12	0.223725	-0.347737	0.132972	0.110484	-1.52216	7.3e-16	0.115353	-1.20869	0.00221656	0.165443	-0.632501	1
AGAP002068	2R	0	0.515774	1	0	-2.18709	1	0.0972875	-0.958877	0.112795	0.181729	-0.119854	0.683341	0.198919	0.0586457	0.93636	0.205816	0.120474	0.606923	0.256028	0.441096	0.199103	0.130976	-0.515208	1
AGAP002069	2R	0	3.08193	1	0	0.379062	1	0.0972875	1.73964	0.00116949	0.0369028	0.256962	0.539059	0.0294868	-0.210592	0.779318	0.0246222	-0.503339	0.13907	0.0253215	-0.24518	0.906796	0.0551477	0.935833	1
AGAP002071	2R	0.384348	2.81952	0.833734	0	-0.886462	1	0.0243219	-1.47544	0.0708706	0.126723	1.00751	4.98e-06	0.0884605	0.278344	0.466729	0.0441937	-1.03078	6.09e-05	0.011254	-2.56711	9.07e-05	0.0827215	0.17755	1
AGAP002072	2R	0	1.72894	1	0.089396	0.616902	1	0.0145931	-2.15469	0.0206578	0.0772869	-0.138716	0.739094	0.0950131	0.304292	0.436594	0.0978574	0.326043	0.227478	0.011254	-2.65531	0.000115866	0.0965084	0.300298	1
AGAP002073	2R	0.384348	0.679323	1	0.268188	-0.212648	1	0.880452	1.42788	1.58e-05	0.586963	1.12484	7.19e-13	0.334652	-0.0783608	0.87986	0.152784	-1.44745	2.16e-15	0.050643	-2.77861	4.13e-10	0.241271	-0.50361	1
AGAP013165	2R	0.768696	1.79889	0.84757	0.089396	-0.903975	1	0.481573	1.06825	0.00364929	0.307059	0.497419	0.00507895	0.258361	0.176397	0.584579	0.169199	-0.645627	0.000556928	0.0590835	-2.02498	3.15e-06	0.172336	-0.438982	1
AGAP002074	2R	0	-1.61851	1	0.759866	-0.146557	1	0.836673	-0.0260028	1	0.903073	0.111958	0.595383	0.85933	0.0191939	1	0.815689	-0.0853855	0.715907	0.903133	0.0898465	0.84566	0.565263	-0.596798	1
AGAP002075	2R	0.768696	-1.63272	1	1.20685	-1.11082	1	1.43986	-0.867629	0.080678	1.99832	-0.471775	0.00411522	2.60748	0.0218364	1	3.52981	0.659747	3.76e-06	1.48834	-0.834869	0.0131264	2.19212	-0.247063	1
AGAP002076	2R	11.9148	-0.287405	0.956529	15.7784	0.484633	1	12.9587	0.260859	0.555408	12.7955	0.3242	0.0392135	10.6213	-0.047191	0.944307	9.76806	-0.203198	0.23855	7.75119	-0.514047	0.12168	10.3953	-0.0713426	1
AGAP002077	2R	0	0.663157	1	0.089396	-0.451947	1	0.218897	0.358603	0.48132	0.11976	-0.682207	0.000941265	0.171772	-0.0418725	0.995278	0.233595	0.606108	0.000620812	0.135048	-0.371351	0.501786	0.186123	0.131665	1
AGAP002078	2R	0.384348	2.28207	0.876751	0.312886	1.59214	0.914883	0.729657	2.98969	7.89e-17	0.194262	1.13859	1.42e-07	0.0762913	-0.825025	0.00177077	0.0309356	-2.20003	1.77e-15	0.0140675	-2.84229	1.34e-05	0.124082	0.189866	1
AGAP002079	2R	0	-0.361103	1	0.44698	0.402353	1	0.267541	-0.407877	0.605967	0.422641	0.336253	0.0630618	0.336524	-0.126823	0.746488	0.366176	0.0550081	0.835539	0.196945	-0.880353	0.0243378	0.392927	0.159504	1
AGAP002080	2R	0.384348	-1.72676	1	0.357584	-2.25877	1	0.296727	-2.65698	1.55e-07	0.793061	-1.45462	2.32e-18	2.00698	0.205114	0.387348	3.03042	1.11533	8.41e-16	0.824355	-1.20554	0.000321078	1.57171	-0.234058	1
AGAP002081	2R	1.15304	1.69424	0.803302	0.134094	-1.00862	1	0.243219	-0.491802	0.48318	0.354406	0.0615617	0.82272	0.349629	0.041258	0.972063	0.340923	-0.0132982	1	0.323552	-0.083411	1	0.37914	0.16213	1
AGAP002082	2R	0.384348	-0.468042	1	0.268188	-1.36196	1	0.642098	-0.262775	0.827554	0.781921	0.0348894	0.939029	0.888349	0.345248	0.0751521	0.693841	-0.196238	0.295545	0.475481	-0.72195	0.0454579	0.641091	-0.260887	1
AGAP002083	2R	0	8.08942	1	0	5.38656	1	0.00486438	3.46002	0.290597	0.00139256	1.21632	0.754847	0.00093609	0.396739	1	0	-1.14344	0.475236	0	1.37149	1	0	2.71233	1
AGAP002084	2R	0	-1.82272	1	0.581074	-0.714982	1	1.24528	0.355813	0.341829	1.29856	0.561926	0.000285182	0.968385	-0.0307898	1	0.865564	-0.242978	0.16911	0.272909	-1.90153	9.35e-08	0.751387	-0.390992	1
AGAP002085	2R	0	1.51451	1	0.134094	0.819234	1	0.0632369	-0.537402	0.505264	0.121849	0.457794	0.0372588	0.10765	0.245673	0.484379	0.0845993	-0.256452	0.316894	0.022508	-2.01317	0.00019808	0.0551477	-0.672337	1
AGAP013167	2R	0.768696	0.263932	0.987203	0.759866	0.15134	1	1.03611	0.604551	0.0921889	0.78401	0.238736	0.182814	0.647306	-0.153408	0.623883	0.59472	-0.295293	0.0887081	0.832795	0.283171	0.362164	0.723813	0.0666575	1
AGAP002086	2R	0.768696	0.646938	0.954562	0.402282	-0.315732	1	0.481573	-0.141202	1	0.508283	-0.0855356	0.761725	0.58412	0.217985	0.387348	0.564416	0.118625	0.54852	0.239147	-1.19093	0.000920185	0.448075	-0.241399	1
AGAP002087	2R	8.45566	5.0343	0.00187811	0.312886	0.789124	1	0.58859	1.67926	3.03e-06	0.210972	0.121062	0.641071	0.175049	-0.272288	0.372301	0.15594	-0.452907	0.0302742	0.171623	-0.203092	0.855983	0.227484	0.235005	1
AGAP002088	2R	0	1.6857	1	0.178792	1.31617	1	0.160524	0.977627	0.0428248	0.0779832	-0.17782	0.57391	0.0650582	-0.586418	0.0291217	0.115535	0.620786	0.00341101	0.0647105	-0.380425	0.567276	0.0896149	0.15336	1
AGAP002089	2R	0	1.33899	1	0.044698	-0.361637	1	0.00972875	-2.96401	0.000415928	0.0167107	-3.00556	1.51e-24	0.0996936	-0.20498	0.629052	0.215918	1.61566	1.41e-18	0.146302	0.470055	0.254173	0.075828	-0.428361	1
AGAP002090	2R	0	4.5451	1	0	1.84224	1	0.00486438	-0.326577	0.963611	0.00626651	-0.977452	0.0904232	0.0182537	1.17951	0.0182227	0.0113641	-0.0109923	1	0	-2.17283	0.0636187	0.0137869	0.794789	1
AGAP002091	2R	0	0.495719	1	0.22349	0.384054	1	0.379421	1.00758	0.0110625	0.419856	1.75082	3.61e-25	0.156795	-0.482407	0.0364998	0.0536637	-2.20099	2.01e-23	0.022508	-3.04229	8.84e-09	0.303312	0.666315	1
AGAP002092	2R	0	0.262873	1	0.402282	0.891501	1	0.15566	-0.550869	0.411936	0.156663	-0.69948	0.00033308	0.221853	-0.0908561	0.852726	0.279051	0.387193	0.0286594	0.424838	0.962398	0.000635528	0.193017	-0.226272	1
AGAP002093	2R	0	0.179528	1	0	-2.52334	1	0.223761	-0.11158	1	0.271549	0.202093	0.331128	0.281295	0.327719	0.148552	0.225388	-0.159473	0.490113	0.0534565	-2.19735	5.32e-07	0.19991	-0.261386	1
AGAP002094	2R	0.384348	3.11596	0.810624	0.044698	0.413098	1	0.141067	1.24176	0.00879453	0.104442	1.03687	2.2e-06	0.0603778	-0.125858	0.840281	0.0334609	-1.14789	1.07e-05	0.0196945	-1.57882	0.00756268	0.0482542	-0.237986	1
AGAP013535	2R	0	-2.1178	1	0.804564	-0.569068	1	0.535081	-1.19327	0.0143384	1.33477	0.199123	0.270289	1.34516	0.258437	0.223204	1.07517	-0.21984	0.215758	0.936895	-0.38265	0.357045	0.944404	-0.358228	1
AGAP002095	2R	1.53739	0.608295	0.922019	0.759866	-0.24307	1	0.958282	0.0761931	0.885171	1.03397	0.247107	0.157923	0.956216	0.111554	0.741933	0.776546	-0.306188	0.0714635	0.734323	-0.327253	0.471493	0.868576	-0.0688259	1
AGAP002097	2R	0.768696	0.271017	0.984537	0.89396	0.381912	1	1.22582	0.86823	0.0117105	0.957383	0.664232	2.15e-05	0.639349	-0.169636	0.566592	0.522748	-0.523693	0.00184373	0.331993	-1.09527	0.00219215	0.710026	0.0457163	1
AGAP002098	2R	0	-0.756069	1	0.849262	0.87296	1	1.39608	1.67983	4.35e-08	0.673998	0.744356	2.52e-06	0.412816	-0.276936	0.236742	0.260743	-1.0616	5.08e-10	0.340433	-0.478585	0.247002	0.475649	0.0326461	1
AGAP002099	2R	0.768696	2.42646	0.732829	0.22349	0.728345	1	0.272405	0.870004	0.0358468	0.213061	0.645525	0.000566052	0.16288	0.114201	0.80908	0.102277	-0.764341	0.000167976	0.045016	-1.76666	0.00016051	0.124082	-0.262138	1
AGAP002100	2R	0.384348	-2.52375	1	4.06752	0.303867	1	2.37382	-0.444627	0.474913	3.48557	0.169649	0.349352	3.53561	0.238253	0.263079	3.11818	-0.0466162	0.876825	1.13384	-1.55228	2.91e-06	2.16455	-0.577414	1
AGAP013330	2R	0	8.67438	1	0	5.97152	1	0.00486438	4.19699	0.188888	0	-0.368642	1	0.000468045	0.226814	1	0	-0.55848	1	0	1.95645	1	0.00689346	4.71233	1
AGAP002101	2R	0.384348	1.04139	0.976247	0.268188	0.150428	1	0.710199	1.48676	2.34e-05	0.49018	1.3033	7.21e-15	0.25368	-0.135461	0.749306	0.0890187	-1.90858	1.48e-20	0.0196945	-3.67108	1.44e-11	0.282632	0.0934174	1
AGAP002104	2R	0	6.76749	1	0.044698	5.16416	0.64913	0	0.875057	1	0.00208884	0.0463952	1	0.00140413	-0.773186	0.77373	0.00378803	1.07895	0.370531	0	0.0495629	1	0.00689346	2.48993	1
AGAP002105	2R	1.92174	-2.91698	1	6.79409	-0.944556	1	1.60038	-3.02173	9.05e-10	6.94677	-1.05178	3.36e-11	12.6433	0.01135	1	17.4363	0.69172	6.83e-07	20.5864	0.767337	0.00237386	11.3673	-0.158401	1
AGAP013041	2R	0	-1.54992	1	0.67047	-0.248255	1	0.3551	-1.21072	0.0154545	0.762425	-0.120015	0.587579	0.804101	-0.0234825	1	0.851044	0.0922604	0.663005	1.16197	0.555863	0.0403927	0.841002	0.0527615	1
AGAP002106	2R	0	2.25232	1	0.089396	1.14285	1	0.126474	1.2285	0.0275419	0.0765906	0.561587	0.0482599	0.0561654	-0.0702606	0.983061	0.0397743	-0.687763	0.02326	0.028135	-0.963493	0.162707	0.075828	0.507213	1
AGAP002107	2R	2.30609	2.10507	0.587934	0.536376	0.298549	1	0.807487	0.878517	0.0135528	0.655198	0.759397	2.84e-06	0.513913	0.299962	0.182996	0.246222	-1.09911	2.27e-10	0.0196945	-4.41967	3.71e-17	0.303312	-0.566759	1
AGAP002108	2R	0	1.12749	1	0.22349	1.01926	1	0.131338	0.0954471	0.95521	0.139952	0.194172	0.423592	0.140881	0.24605	0.430634	0.110484	-0.26144	0.266073	0.0787779	-0.677419	0.154371	0.0689346	-0.770756	1
AGAP002109	2R	0.768696	-1.06568	1	1.74322	-0.0263665	1	2.54893	0.568415	0.0982618	2.82341	1.01705	1.35e-12	1.82163	0.100912	0.774721	0.940062	-1.11657	9.73e-13	0.284163	-2.68216	3.96e-13	1.10985	-0.665356	1
AGAP002110	2R	0.768696	-0.915111	1	0.581074	-1.39387	1	0.394015	-2.02258	3.62e-05	1.13981	-0.584603	0.000380247	1.82303	0.353692	0.0541759	2.00955	0.512091	0.000535554	0.607716	-1.42267	2.68e-05	1.50967	-0.0615413	1
AGAP002111	2R	0.384348	3.38898	0.737984	0.089396	1.27571	1	0.121609	1.31246	0.0173336	0.0772869	0.780501	0.00399606	0.0556973	0.118754	0.884727	0.0290415	-1.06459	0.000537509	0.0028135	-3.32895	0.000129311	0.0482542	0.0399019	1
AGAP002112	2R	0.384348	2.95671	0.82151	0.22349	1.85258	0.79024	0.199439	1.60062	0.000216506	0.121152	1.12837	1.66e-07	0.0720789	0.0218113	1	0.0214655	-2.02911	4.19e-13	0.005627	-3.17283	8.59e-06	0.0689346	0.0702208	1
AGAP002113	2R	1.53739	-0.351033	0.998459	1.78792	-0.0132819	1	3.32723	0.951906	0.00301338	2.2831	0.507716	0.000860376	1.68356	-0.112703	0.738973	1.46218	-0.365924	0.0236909	0.858117	-1.09122	0.00108193	1.37869	-0.371613	1
AGAP002114	2R	1.53739	-0.517662	1	1.74322	-0.216205	1	1.64416	-0.285094	0.771728	1.74696	-0.241491	0.181538	1.81929	-0.195442	0.430634	2.33595	0.329074	0.0330529	2.34364	0.252425	0.401062	2.69534	0.446561	1
AGAP029570	2R	0	-1.49836	1	0.044698	-3.20091	1	0.0681013	-3.47952	2.36e-09	0.237431	-2.01284	3.15e-28	0.909411	0.351805	0.0695444	1.27909	1.08736	4.71e-14	0.503616	-0.667387	0.068683	0.772067	-0.0198427	1
AGAP002117	2R	0.384348	1.37289	0.965619	0.089396	-0.743871	1	0.569132	1.5022	1.05e-05	0.322377	0.845483	5.46e-07	0.192834	-0.231241	0.435092	0.128793	-0.927487	9.09e-07	0.11254	-0.942203	0.0217888	0.15855	-0.393872	1
AGAP002118	2R	0.384348	1.16758	0.983262	0.312886	0.470677	1	0.617776	1.40582	3.54e-05	0.336303	0.623925	0.000260466	0.277083	0.268777	0.27977	0.135738	-1.08088	5.46e-09	0.0140675	-3.96142	5.69e-13	0.172336	-0.485079	1
AGAP002119	2R	1.53739	0.658411	0.919408	0.849262	-0.0402677	1	1.40094	0.70037	0.0426893	1.08411	0.41347	0.010269	0.882265	0.00638954	1	0.692578	-0.453585	0.00546977	0.633037	-0.498328	0.193995	0.723813	-0.284266	1
AGAP002120	2R	0	-0.235509	1	0.178792	-0.613444	1	0.267541	-0.278748	0.823846	0.284778	-0.254264	0.222307	0.35431	0.189241	0.498386	0.373752	0.27403	0.122461	0.165996	-1.00162	0.00895029	0.323992	0.0080393	1
AGAP002121	2R	0	-2.84795	1	2.05611	0.00942256	1	1.63443	-0.301985	0.73631	1.76994	-0.227503	0.216743	2.26019	0.289487	0.144847	2.26524	0.253354	0.117154	0.517684	-2.01176	7.64e-09	1.65443	-0.282425	1
AGAP002122	2R	13.8365	-0.102783	0.941309	21.2762	0.892554	1	22.0794	1.04749	0.00103662	15.1183	0.63715	1.1e-05	10.2904	-0.155272	0.573471	7.98264	-0.607358	6.58e-05	6.98592	-0.696296	0.0287395	7.50697	-0.575629	1
AGAP002123	2R	0.384348	-1.25728	1	0.536376	-1.25767	1	0.46698	-1.53215	0.00161608	0.527779	-1.58532	2.3e-20	0.991319	-0.614789	0.000173787	2.23746	1.17307	2.35e-17	3.03014	1.3127	4.49e-08	1.42695	0.104618	1
AGAP002124	2R	0	-0.905404	1	0.268188	-0.798083	1	0.350235	-0.573675	0.348729	0.372509	-0.605192	0.000640882	0.583184	0.270268	0.232265	0.613029	0.337045	0.0438914	0.461414	-0.177568	0.855983	0.454968	-0.184961	1
AGAP002125	2R	0	1.65479	1	0.134094	0.960291	1	0.038915	-1.04531	0.156806	0.0856423	-0.0438026	0.979735	0.0875244	-0.00867447	1	0.0997514	0.258548	0.290744	0.0815914	-0.0732938	1	0.0689346	-0.2348	1
AGAP002126	2R	0	-0.158506	1	0.44698	0.605992	1	0.141067	-1.12093	0.0441513	0.254838	-0.358781	0.0676844	0.324355	0.107185	0.78533	0.395218	0.507429	0.00189207	0.17725	-0.825726	0.0338685	0.248164	-0.297388	1
AGAP002127	2R	0	-0.337542	1	0.625772	0.876297	1	0.768572	1.19774	0.000512472	0.640576	1.31728	6.38e-17	0.316866	-0.221874	0.431909	0.126899	-1.76445	6.84e-21	0.109726	-1.70604	1.9e-05	0.37914	0.131665	1
AGAP002128	2R	0	-2.01452	1	2.01141	0.81604	1	1.80955	0.719731	0.0342679	1.39256	0.429504	0.00642886	1.03953	-0.167955	0.544828	0.883873	-0.451367	0.00501688	1.15916	0.0504947	0.948483	1.04781	-0.10063	1
AGAP002129	2R	0.384348	0.690678	1	0.312886	-0.00790654	1	0.452387	0.419911	0.304874	0.366243	0.12227	0.57391	0.353374	0.0622702	0.908876	0.330821	-0.0749755	0.791675	0.250401	-0.471302	0.26858	0.206804	-0.71141	1
AGAP002130	2R	1.15304	0.25917	0.962141	0.759866	-0.270067	1	1.67335	0.89019	0.00729198	1.33616	0.746272	8.04e-07	0.927665	-0.000869691	1	0.657854	-0.642766	6.36e-05	0.213826	-2.17256	3.19e-09	0.55837	-0.739621	1
AGAP002131	2R	0.384348	-2.29293	1	2.86067	0.0322559	1	2.80675	0.0423948	0.945376	2.87424	0.105473	0.600347	2.69126	-0.0244944	1	2.6251	-0.0702755	0.76393	2.69533	-0.0165936	1	2.62641	-0.0579576	1
AGAP002132	2R	0.384348	-0.172674	1	0.581074	-0.0634768	1	0.788029	0.348087	0.37115	0.836231	0.584129	0.000237567	0.698791	0.258708	0.251387	0.454563	-0.598441	0.000303889	0.0590835	-3.42332	4.81e-15	0.503222	-0.311839	1
AGAP002133	2R	0	1.71149	1	0.089396	0.599379	1	0.107016	0.407664	0.550469	0.0967827	0.268788	0.29531	0.103438	0.487251	0.0622494	0.0662905	-0.452611	0.0623037	0.0140675	-2.40695	4.57e-05	0.0275738	-1.33207	1
AGAP002134	2R	0	9.67438	1	0	6.97152	1	0	3.78195	1	0.000696279	2.63136	0.375046	0	-0.188224	1	0	0.44152	1	0	2.95645	1	0	4.29729	1
AGAP002135	2R	0.384348	1.69854	0.941309	0.044698	-1.00433	1	0.0486438	-1.72152	0.00663067	0.0745018	-1.42914	2.05e-11	0.168964	-0.0259999	1	0.300517	1.28408	6.82e-15	0.0787779	-1.1222	0.00851595	0.15855	-0.0617277	1
AGAP028402	2R	0	9.67438	1	0	6.97152	1	0	3.78195	1	0.000696279	2.63136	0.375046	0	-0.188224	1	0	0.44152	1	0	2.95645	1	0	4.29729	1
AGAP002136	2R	0	7.67438	1	0	4.97152	1	0.00486438	2.97459	0.370956	0.00208884	1.30943	0.53186	0.00093609	-0.188224	1	0	-1.55848	0.317885	0	0.956454	1	0.00689346	3.48993	1
AGAP002137	2R	0	4.50446	1	0	1.80159	1	0.0340506	1.75958	0.0449678	0.0355102	2.93948	8.66e-14	0.00374436	-2.0183	0.000384355	0.00252535	-2.32401	6.97e-05	0.0028135	-1.19329	0.266084	0	-0.872635	1
AGAP002138	2R	0	8.35246	1	0	5.64959	1	0	2.46002	1	0	-0.69057	0.754847	0.00140413	1.81178	0.463665	0	-0.880408	0.742003	0	1.63453	1	0.00689346	4.29729	1
AGAP002139	2R	0	0.31244	1	0.134094	-0.387133	1	0.321049	0.560324	0.195261	0.222113	-0.00816386	1	0.240107	0.168144	0.636907	0.200766	-0.203963	0.366351	0.17725	-0.334717	0.54643	0.227484	0.0594471	1
AGAP002140	2R	0.384348	2.7948	0.818389	0.178792	1.42308	1	0.184846	1.3058	0.00843702	0.0703241	-0.231492	0.515059	0.0739511	-0.169962	0.777621	0.0700785	-0.24698	0.443005	0.132234	0.810097	0.0614746	0.075828	0.0336293	1
AGAP002141	2R	1.15304	-0.620524	1	1.51973	-0.189649	1	2.45165	0.540953	0.119037	1.90014	0.207627	0.238229	1.69058	-0.0223113	1	1.4887	-0.264226	0.11823	1.78094	0.0632812	0.902352	1.23393	-0.480276	1
AGAP002142	2R	0.768696	0.720187	0.949907	0.536376	0.137655	1	0.671284	0.429214	0.266122	0.497839	-0.0288474	1	0.468513	-0.168654	0.575198	0.515803	0.0399936	0.883636	0.638664	0.363603	0.233593	0.448075	-0.166606	1
AGAP002143	2R	0	-2.86804	1	2.54779	0.293981	1	2.27653	0.170695	0.668349	2.1898	0.14967	0.422433	1.98966	-0.0411886	0.968624	1.8151	-0.21329	0.221661	2.52371	0.337357	0.23104	1.63375	-0.321373	1
AGAP002144	2R	0	-0.560434	1	0.44698	0.202132	1	0.685877	0.783854	0.0318589	0.58	0.712294	8.73e-06	0.424985	0.0872435	0.843631	0.276526	-0.725847	2.96e-05	0.118167	-1.82674	3.16e-06	0.255058	-0.667279	1
AGAP002145	2R	0	3.47471	1	0.044698	1.78169	1	0.0972875	2.18558	5.54e-05	0.0501321	1.59236	8.42e-08	0.0187218	-0.572139	0.224916	0.00694472	-2.06098	6e-07	0	-3.24322	0.00226547	0.0137869	-0.297657	1
AGAP002146	2R	0	1.28852	1	0.268188	1.40601	1	0.350235	1.75019	1.63e-06	0.17964	0.965171	3.17e-07	0.10297	-0.210893	0.580399	0.0580831	-1.19175	6.04e-08	0.022508	-2.24213	2.09e-05	0.0827215	-0.36202	1
AGAP029545	2R	4.61218	1.03804	0.819095	2.41369	0.421961	1	2.11114	0.270113	0.474978	2.45786	0.679972	4.47e-06	1.90728	0.187477	0.444725	1.2128	-0.692602	8.97e-06	0.301044	-2.61214	1.21e-12	1.54413	-0.195845	1
AGAP002150	2R	0	-0.0779969	1	0.089396	-1.19423	1	0.62264	1.15203	0.00139151	0.499928	1.14536	2.68e-12	0.288784	-0.030503	1	0.12753	-1.46584	1.83e-14	0.0365755	-2.97766	6.16e-10	0.303312	0.0740388	1
AGAP002151	2R	0	0.811746	1	0.402282	1.44482	0.837415	0.442658	1.59126	1.08e-05	0.238824	0.85795	2.7e-06	0.139477	-0.270284	0.385298	0.093438	-0.95218	3.46e-06	0.0675239	-1.22465	0.00669394	0.117189	-0.368836	1
AGAP002153	2R	1.53739	-0.659442	1	2.05611	-0.124944	1	1.66848	-0.40914	0.537836	1.94888	-0.221069	0.228373	2.20028	0.00784416	1	2.34984	0.138235	0.442949	2.62499	0.275753	0.398407	2.48854	0.181851	1
AGAP002154	2R	1.53739	10.9963	0.000349453	0	4.97152	1	0	1.78195	1	0.00139256	0.631358	0.83839	0.000468045	-0.995579	0.820948	0	-1.55848	0.386611	0	0.956454	1	0	2.29729	1
AGAP002155	2R	0	3.20678	1	0.089396	2.10527	1	0.0681013	1.34011	0.0398156	0.0417767	0.69173	0.0252751	0.0262105	-0.274197	0.671582	0.0220968	-0.538302	0.132768	0.011254	-1.15625	0.130645	0.0344673	0.455987	1
AGAP002156	2R	0	5.97394	1	0	3.27108	1	0.0243219	2.97459	0.00715195	0.00765906	1.30943	0.0753705	0.00280827	-0.702797	0.672887	0.00189401	-1.08204	0.207324	0	-0.743986	0.604148	0	0.59685	1
AGAP002157	2R	1.15304	11.6744	0.000672175	0	5.64959	1	0	2.46002	1	0	-0.69057	0.766952	0	-1.51015	0.711148	0	-0.880408	0.754873	0	1.63453	1	0.00689346	4.29729	1
AGAP002159	2R	0	1.16659	1	0.089396	0.0526554	1	0.126474	0.0815079	1	0.154574	0.449264	0.0305981	0.146498	0.409429	0.105147	0.0864933	-0.65697	0.00236059	0.0365755	-1.71799	0.000467673	0.0965084	-0.2756	1
AGAP002161	2R	1.53739	2.91416	0.41722	0.22349	0.475664	1	0.379421	1.10559	0.00462713	0.192869	0.0867407	0.754847	0.194239	0.117753	0.793374	0.156572	-0.312724	0.154911	0.0900319	-1.04355	0.0190293	0.193017	0.105422	1
AGAP002162	2R	0	2.1946	1	0.089396	1.08481	1	0.160524	1.52956	0.00236662	0.0863386	0.732956	0.00463842	0.0589737	-0.0512883	1	0.0372489	-0.870758	0.00226668	0.00844049	-2.51115	0.000575692	0.0620411	0.176274	1
AGAP013436	2R	0	9.67438	1	0	6.97152	1	0	3.78195	1	0	0.631358	1	0.000468045	1.81178	0.711148	0	0.44152	1	0	2.95645	1	0	4.29729	1
AGAP029491	2R	0	-0.649797	1	0.268188	-0.541927	1	0.306456	-0.506342	0.504439	0.372509	-0.289106	0.177655	0.466641	0.160883	0.641433	0.477923	0.188193	0.341409	0.28135	-0.652122	0.122542	0.723813	0.761354	1
AGAP002166	2R	0	-3.11586	1	2.2796	-0.113085	1	2.12087	-0.191712	0.956489	3.02115	0.452155	0.00318595	2.95664	0.498551	0.00192153	1.6781	-0.672287	1.39e-05	0.315112	-3.00216	1.44e-15	1.74404	-0.478275	1
AGAP002167	2R	4.61218	0.928903	0.840495	2.1455	0.14497	1	5.47729	1.62603	5.1e-08	3.30384	1.19415	3.25e-17	1.76827	-0.156379	0.58612	0.741822	-1.64594	7.55e-25	0.239147	-3.05373	1.63e-15	1.38558	-0.465775	1
AGAP002168	2R	0	7.67438	1	0	4.97152	1	0.00486438	2.97459	0.370956	0.00139256	0.631358	0.826813	0.00093609	-0.188224	1	0.00126268	0.44152	1	0	0.956454	1	0	2.29729	1
AGAP002169	2R	2.69044	0.660015	0.90195	1.60913	0.171668	1	1.93602	0.477664	0.180135	1.48168	0.100244	0.633362	1.2787	-0.209966	0.387348	1.35801	-0.0686891	0.776527	1.78657	0.368847	0.191118	1.33044	-0.0843647	1
AGAP002170	2R	4.61218	-0.00435178	0.941417	2.72658	-0.450139	1	5.36541	0.587119	0.106613	4.42346	0.395213	0.0105122	3.65543	0.0212208	1	2.96855	-0.37966	0.0164668	2.75723	-0.41754	0.234358	2.06114	-0.833504	1
AGAP002171	2R	1.15304	1.8574	0.776883	0.491678	0.74591	1	0.471845	0.656877	0.0904628	0.398271	0.523454	0.00188501	0.319207	0.0918086	0.838887	0.232964	-0.516947	0.00410987	0.101286	-1.62444	3.88e-05	0.248164	-0.283605	1
AGAP002172	2R	0	-0.16482	1	0.089396	-1.28115	1	0.184846	-0.741614	0.220932	0.153181	-1.23538	9.93e-11	0.300953	-0.07284	0.902719	0.468453	0.888626	1.48e-08	0.365755	0.256861	0.469452	0.386034	0.335764	1
AGAP002173	2R	1.53739	2.4446	0.5506	0.581074	1.23584	0.895883	0.724792	1.60562	9.78e-07	0.386435	0.858515	1.7e-07	0.263509	0.0717442	0.886808	0.121217	-1.32467	1.37e-12	0.00844049	-4.59622	1.04e-14	0.172336	-0.533652	1
AGAP002174	2R	0.768696	-1.23738	1	1.87732	-0.0939444	1	2.20356	0.169185	0.672434	1.97882	0.0146092	1	2.02897	0.0749436	0.852023	1.95841	-0.00530349	1	1.65152	-0.265676	0.597422	1.35801	-0.545537	1
AGAP002175	2R	1.53739	-1.1555	1	2.72658	-0.221569	1	4.12986	0.430037	0.220735	3.76547	0.388873	0.0122309	3.19487	0.0745992	0.850304	2.627	-0.313188	0.0538514	1.67403	-0.928567	0.0049356	2.07493	-0.59238	1
AGAP002176	2R	0	1.31025	1	0.491678	2.21663	0.139862	0.23349	1.14163	0.00664226	0.155966	0.680267	0.000590743	0.112331	0.013859	1	0.0770232	-0.684744	0.00162065	0.016881	-2.58713	3.39e-06	0.0482542	-1.05144	1
AGAP002177	2R	0	-0.820972	1	0.759866	0.654609	1	0.66642	0.465256	0.225098	0.631525	0.506622	0.0021232	0.51719	0.12363	0.717557	0.354812	-0.604504	0.00034207	0.278536	-0.844705	0.0216425	0.406714	-0.261386	1
AGAP002178	2R	1.15304	-0.122872	0.993909	0.759866	-0.652972	1	0.325913	-1.91482	0.00010219	0.813253	-0.716984	1.38e-05	1.51178	0.543616	0.000807191	1.4445	0.363318	0.0195297	0.551446	-1.17909	0.000525618	1.04091	-0.221726	1
AGAP002181	2R	0	3.94646	1	0	1.2436	1	0.0437794	1.50396	0.0849001	0.0181032	0.0643171	1	0.0163816	-0.168046	0.929529	0.0183088	0.081624	0.973779	0.005627	-1.15902	0.382869	0.0275738	0.946792	1
AGAP002182	2R	3.07479	0.507105	0.913059	2.01141	0.163044	1	2.3349	0.421984	0.237623	2.23227	0.474437	0.00194884	1.72381	-0.0455025	0.954578	1.39905	-0.435077	0.00613281	1.35892	-0.394102	0.328068	1.61996	-0.125274	1
AGAP002183	2R	0.768696	1.75056	0.856241	0.178792	-0.213357	1	1.02638	2.22447	1.33e-13	0.384346	0.917535	2.36e-08	0.231682	-0.146917	0.699189	0.0972261	-1.63219	2.25e-17	0.0590835	-2.07396	1.42e-06	0.130976	-0.872635	1
AGAP002184	2R	0	3.05233	1	0.134094	2.37161	0.755129	0.0437794	0.549287	0.583171	0.0543097	1.04032	0.000171689	0.0351034	0.128966	0.885117	0.0176775	-1.10138	0.000797164	0.0028135	-2.65826	0.0018033	0.0137869	-0.725078	1
AGAP002185	2R	1.15304	-0.0658186	0.987653	1.69852	0.524117	1	2.77756	1.32665	1.52e-05	1.73513	0.827231	2.43e-08	1.20381	0.0799782	0.840281	0.616817	-1.14344	6.9e-13	0.298231	-2.0204	1.42e-08	0.585944	-0.999253	1
AGAP002186	2R	0.768696	1.18053	0.919312	0.625772	0.807617	1	0.262676	-0.480403	0.476848	0.333517	-0.18114	0.414585	0.369755	0.0140941	1	0.384485	0.090559	0.680278	0.433279	0.258881	0.452037	0.427394	0.236337	1
AGAP002188	2R	0	5.50446	1	0	2.80159	1	0.00486438	0.652665	1	0.00557023	-0.00607218	1	0.00655263	0.259235	0.954578	0.00378803	-0.658016	0.397833	0.0140675	1.58722	0.122734	0.00689346	1.16801	1
AGAP002190	2R	0	9.67438	1	0	6.97152	1	0	3.78195	1	0	0.631358	1	0	-0.188224	1	0	0.44152	1	0.0028135	4.95645	0.118485	0	4.29729	1
AGAP002192	2R	1.15304	-0.462127	1	1.02805	-0.576822	1	1.61011	0.0740065	0.876993	1.4399	-0.114644	0.598192	1.43362	-0.144484	0.639751	1.66421	0.168671	0.335722	1.87379	0.311819	0.281752	1.49588	-0.0363375	1
AGAP002193	2R	0.384348	0.304241	1	0.715168	0.697038	1	0.608047	0.458303	0.237124	0.560504	0.438153	0.00795203	0.475534	0.129455	0.711148	0.367439	-0.383753	0.0294364	0.143488	-1.68574	7.78e-06	0.351566	-0.344901	1
AGAP013366	2R	0	9.67438	1	0	6.97152	1	0	3.78195	1	0	0.631358	1	0	-0.188224	1	0.000631338	2.44152	0.397833	0	2.95645	1	0	4.29729	1
AGAP012995	2R	0	8.35246	1	0	5.64959	1	0	2.46002	1	0.00139256	1.63136	0.405919	0.000468045	-0.188224	1	0	-0.880408	1	0	1.63453	1	0.00689346	4.29729	1
AGAP013463	2R	0	0.554146	1	0.134094	-0.144825	1	0.248083	0.429819	0.369647	0.273637	0.761556	2.32e-05	0.22981	0.47352	0.0286437	0.0864933	-1.38069	1.24e-11	0.016881	-3.34863	1.32e-09	0.213697	0.217805	1
AGAP002194	2R	0.384348	4.08942	0.599686	0	0.379062	1	0.0194575	-0.458367	0.856142	0.0104442	-1.84438	1.46e-05	0.0257425	-0.489393	0.361399	0.0656592	1.68003	1.9e-08	0.028135	-0.0998147	1	0.0206804	-0.272566	1
AGAP002195	2R	0	7.67438	1	0	4.97152	1	0	1.78195	1	0	-1.36864	0.621169	0.00093609	-0.188224	1	0.00189401	1.11959	0.625035	0.0028135	2.1491	0.471508	0.00689346	3.48993	1
AGAP002198	2R	0	7.86703	1	0	5.16416	1	0.00486438	3.19699	0.332419	0	-1.176	0.502097	0.00093609	0.0748105	1	0.00126268	0.704554	0.801132	0.0028135	2.37149	0.481379	0	2.48993	1
AGAP002199	2R	0	2.37976	1	0	-0.323102	1	0.00486438	-2.50807	0.0162323	0.0160144	-1.96856	3.11e-09	0.0613139	0.34047	0.421186	0.0801799	0.894625	0.000261194	0.050643	-0.00507235	1	0.0896149	0.871025	1
AGAP002200	2R	0	7.86703	1	0	5.16416	1	0.00486438	3.19699	0.332419	0.000696279	0.0463952	1	0.00093609	0.0748105	1	0.00126268	0.704554	0.801132	0	1.1491	1	0	2.48993	1
AGAP002202	2R	0	9.67438	1	0	6.97152	1	0	3.78195	1	0	0.631358	1	0.000468045	1.81178	0.711148	0	0.44152	1	0	2.95645	1	0	4.29729	1
AGAP002205	2R	0	6.21495	1	0	3.51209	1	0	0.322516	1	0.00348139	0.128857	1	0.00327631	-0.0951145	1	0.00441937	0.534629	0.627603	0.0028135	0.564136	1	0.00689346	1.90497	1
AGAP013311	2R	0	9.08942	1	0	6.38656	1	0	3.19699	1	0	0.0463952	1	0	-0.773186	0.840281	0.00126268	3.02648	0.132143	0	2.37149	1	0	3.71233	1
AGAP002206	2R	0	9.67438	1	0	6.97152	1	0	3.78195	1	0.000696279	2.63136	0.375046	0	-0.188224	1	0	0.44152	1	0	2.95645	1	0	4.29729	1
AGAP002208	2R	0	9.67438	1	0	6.97152	1	0	3.78195	1	0.000696279	2.63136	0.375046	0	-0.188224	1	0	0.44152	1	0	2.95645	1	0	4.29729	1
AGAP002209	2R	0	9.08942	1	0	6.38656	1	0	3.19699	1	0	0.0463952	1	0	-0.773186	0.840281	0.000631338	1.44152	0.615298	0.0028135	3.95645	0.210669	0	3.71233	1
AGAP002211	2R	0	9.67438	1	0	6.97152	1	0	3.78195	1	0	0.631358	1	0.000468045	1.81178	0.711148	0	0.44152	1	0	2.95645	1	0	4.29729	1
AGAP002212	2R	0	8.67438	1	0	5.97152	1	0	2.78195	1	0	-0.368642	1	0.000468045	0.226814	1	0.00126268	2.02648	0.285905	0	1.95645	1	0	3.29729	1
AGAP002214	2R	0.384348	-0.955656	1	1.60913	0.55892	1	2.36895	1.19772	0.000147052	1.55618	0.754896	4.93e-07	1.02081	-0.118809	0.724013	0.714043	-0.760613	1.76e-06	0.343247	-1.70327	1.35e-06	1.00644	-0.0996936	1
AGAP002216	2R	1.92174	-1.34839	1	2.81597	-0.632861	1	2.10141	-1.04268	0.0284945	3.11237	-0.565737	0.00041989	4.13003	-0.0599112	0.906212	5.15614	0.400684	0.00673857	6.57796	0.681926	0.00871874	4.6324	0.123084	1
AGAP002217	2R	0	0.879968	1	0.134094	0.181985	1	0.0437794	-1.67584	0.00968157	0.084946	-1.00733	2.13e-06	0.179261	0.416599	0.0714507	0.214655	0.757116	1.87e-05	0.0422025	-1.81338	0.000102929	0.103402	-0.472548	1
AGAP002218	2R	2.30609	1.7369	0.701305	0.938658	0.692436	1	1.3377	1.26339	9.29e-05	0.859208	0.795745	3.37e-07	0.585524	0.00705745	1	0.338397	-0.992534	3.25e-09	0.154742	-1.96028	2.11e-07	0.406714	-0.5182	1
AGAP002219	2R	0.768696	-1.57107	1	1.51973	-0.726442	1	1.89711	-0.398496	0.554186	2.62497	0.113479	0.574466	2.80312	0.293354	0.132562	2.46664	-0.00645578	1	0.661172	-1.96806	9.61e-09	1.66132	-0.590397	1
AGAP002220	2R	0	-0.186703	1	0.357584	0.286575	1	0.739385	1.30124	0.000111953	0.410804	0.527759	0.00168504	0.2944	-0.154631	0.66844	0.206448	-0.78307	9.6e-06	0.33762	0.110445	0.836098	0.227484	-0.450508	1
AGAP002221	2R	0	0.287444	1	0.715168	1.68938	0.417677	0.676148	1.68241	9.33e-07	0.379472	1.09112	1.69e-10	0.226534	-0.00616357	1	0.0801799	-1.80165	2.37e-18	0.00844049	-4.42725	5.87e-13	0.165443	-0.419701	1
AGAP002222	2R	0.384348	0.812521	1	0.178792	-0.566088	1	0.642098	1.08067	0.00200634	0.426819	0.606895	0.000244519	0.30891	-0.0509386	0.958981	0.215918	-0.706271	6.78e-05	0.185691	-0.788029	0.0424828	0.296419	-0.0722085	1
AGAP002223	2R	0	0.0532477	1	0.536376	1.06186	1	0.403743	0.631233	0.123344	0.358583	0.592736	0.000697449	0.286443	0.160127	0.64986	0.1793	-0.737935	8.06e-05	0.0647105	-2.0585	2.2e-06	0.310206	0.241536	1
AGAP002224	2R	0	3.87997	1	0	1.1771	1	0.00972875	-0.401274	1	0.00348139	-2.5116	7.94e-05	0.010765	-1.06269	0.0928845	0.042931	2.12378	1.84e-07	0.0140675	-0.186504	1	0.0482542	1.59685	1
AGAP002226	2R	0	0.376321	1	0.357584	0.852578	1	0.121609	-0.786739	0.267298	0.272245	0.484516	0.0141306	0.252276	0.396739	0.104247	0.161623	-0.522961	0.0130692	0.0253215	-3.00933	2.46e-08	0.206804	-0.0117832	1
AGAP002227	2R	0	-1.43643	1	0.759866	0.0361899	1	0.958282	0.366227	0.340015	0.893325	0.341238	0.0433301	0.851842	0.296332	0.156702	0.616817	-0.375496	0.0264473	0.157556	-2.30308	1.07e-09	0.496329	-0.600017	1
AGAP002228	2R	0	1.07261	1	0.268188	1.18829	1	0.0243219	-2.22555	0.00347347	0.128115	-0.0491491	0.96798	0.174113	0.69303	0.00172676	0.11301	-0.290629	0.25108	0.0309485	-2.03978	0.000122964	0.130976	0.0531638	1
AGAP002229	2R	0	4.00196	1	0	1.29909	1	0.00486438	-0.876264	0.680406	0.00835534	-1.16006	0.0267409	0.0187218	0.215132	0.849237	0.0233595	0.66708	0.135882	0.016881	0.178846	1	0.0344673	1.28234	1
AGAP002232	2R	0	2.56064	1	0.044698	0.862994	1	0.00972875	-1.73638	0.149411	0.0243698	-1.11758	0.00180457	0.052421	0.265633	0.665127	0.0694472	0.852232	0.00338696	0.0309485	-0.513866	0.609518	0.0344673	-0.205211	1
AGAP029626	2R	0	5.11979	1	0.044698	3.44796	1	0.00972875	0.875057	0.896488	0.00905162	0.35125	0.67315	0.0093609	0.449206	0.72586	0.0050507	-0.673957	0.31433	0.005627	0.0495629	1	0	-0.257299	1
AGAP002235	2R	0	5.00196	1	0.044698	3.32766	1	0.0291863	2.09745	0.0297282	0.017407	1.63136	0.000615942	0.00468045	-1.08634	0.146119	0.00378803	-1.24298	0.0435033	0	-1.71597	0.162744	0.0137869	1.26754	1
AGAP002238	2R	0.384348	6.35246	0.232101	0	2.61397	1	0.00486438	0.46002	0.882603	0.00835534	0.473816	0.628711	0.00655263	-0.0362208	1	0.00568204	-0.236552	0.904192	0.0028135	-0.365475	1	0.0137869	1.59685	1
AGAP002239	2R	0	4.01617	1	0.044698	2.32766	1	0.00486438	-0.861909	0.702809	0.00835534	-1.14394	0.0464693	0.0257425	1.09557	0.0346535	0.0151521	-0.18141	0.855303	0.011254	-0.321531	0.9501	0.0206804	0.68258	1
AGAP002240	2R	0	1.88322	1	0.044698	0.183616	1	0.038915	-0.812999	0.294226	0.0745018	-0.00607218	1	0.0851842	0.29957	0.387424	0.083968	0.231485	0.38825	0.0196945	-1.81173	0.00144085	0.0275738	-1.15886	1
AGAP002241	2R	0.384348	0.406427	1	0.491678	0.294386	1	0.457251	0.139307	0.794039	0.468596	0.218998	0.243563	0.476938	0.306284	0.172388	0.363651	-0.270986	0.153455	0.137861	-1.63929	1.76e-05	0.296419	-0.486453	1
AGAP002242	2R	0.768696	2.48291	0.717314	0.357584	1.37491	0.929591	0.350235	1.31535	0.000431538	0.222809	0.831083	4.11e-06	0.14837	-0.00976726	1	0.087756	-0.960579	2.18e-06	0.011254	-3.49476	2.33e-09	0.110295	-0.368464	1
AGAP002243	2R	1.53739	1.46688	0.811307	0.402282	-0.233541	1	0.632369	0.348784	0.386999	0.696279	0.661946	3.44e-05	0.512977	0.0469378	0.954578	0.345342	-0.69706	3.43e-05	0.351687	-0.5354	0.175603	0.330886	-0.595795	1
AGAP002244	2R	0	7.86703	1	0	5.16416	1	0.00486438	3.19699	0.332419	0.00208884	1.63136	0.268617	0.00093609	0.0748105	1	0	-1.36583	0.49877	0	1.1491	1	0	2.48993	1
AGAP002245	2R	6.91827	-0.638708	0.99205	7.64336	-0.158663	1	11.8496	0.545846	0.135375	9.60307	0.305815	0.0539195	7.85332	-0.100584	0.774721	6.95861	-0.318646	0.0462605	9.22265	0.175198	0.64075	5.95595	-0.481703	1
AGAP002246	2R	0	1.0689	1	0.22349	0.960291	1	0.248083	0.974593	0.0233512	0.211669	0.992239	1.28e-07	0.131053	-0.0166936	1	0.0625025	-1.32401	1.65e-09	0.0253215	-2.31033	1.12e-05	0.206804	0.702664	1
AGAP002247	2R	0.384348	0.837544	0.999645	0.268188	-0.0540164	1	0.423201	0.474022	0.249183	0.336303	0.154687	0.46788	0.311718	0.00844371	1	0.313775	0.0210608	0.981145	0.129421	-1.28986	0.0011298	0.296419	-0.0466026	1
AGAP002248	2R	1.15304	-1.75659	1	3.57584	-0.114568	1	2.08195	-0.876164	0.0727563	3.50019	-0.131542	0.524134	3.8361	0.0503782	0.927522	4.53616	0.388888	0.00899209	1.94413	-0.994241	0.00244806	3.30886	-0.192295	1
AGAP002250	2R	0.384348	2.02154	0.922019	0.178792	0.645988	1	0.0437794	-1.53456	0.0198018	0.12533	-0.158815	0.571092	0.160071	0.37586	0.132562	0.145208	0.123344	0.621927	0.0647105	-1.07145	0.0190443	0.110295	-0.240956	1
AGAP002251	2R	1.15304	-1.6103	1	3.08416	-0.179099	1	5.85185	0.820349	0.0163963	5.32166	0.942989	3.61e-11	3.63156	0.158787	0.550172	1.76206	-1.179	2.64e-14	0.360128	-3.30793	7.79e-18	2.50922	-0.449303	1
AGAP029562	2R	0	-3.27827	1	2.59248	-0.0932013	1	2.42732	-0.158783	1	3.58653	0.576412	0.000110452	3.18505	0.400665	0.0202158	1.82709	-0.721022	2.96e-06	0.548632	-2.36363	2.33e-11	1.73715	-0.649253	1
AGAP029674	2R	0	0.0001915	1	0.268188	0.109989	1	0.0875588	-1.62834	0.00647615	0.196351	-0.624863	0.00171817	0.306569	0.234163	0.3996	0.362388	0.55909	0.00115298	0.123794	-1.1865	0.00408752	0.372247	0.452941	1
AGAP029675	2R	0	2.3615	1	0	-0.341364	1	0.282134	2.64222	2.9e-08	0.0981753	1.3135	2.02e-06	0.0365075	-0.791334	0.0352419	0.0164148	-1.99342	2.02e-08	0.005627	-2.76236	0.00159491	0.0827215	0.740342	1
AGAP002253	2R	0.384348	-0.765447	1	1.11745	0.238373	1	1.38148	0.572357	0.106835	1.2721	0.602448	9.22e-05	0.948259	0.0110454	1	0.723513	-0.50172	0.00196988	0.475481	-1.02969	0.00273298	0.53769	-0.818626	1
AGAP002256	2R	0.768696	-0.842958	1	1.07275	-0.483315	1	1.14799	-0.392704	0.570255	1.51858	0.0312677	0.948049	1.74721	0.372506	0.0398795	1.50448	0.0139048	1	0.371382	-2.06908	4.59e-09	0.716919	-1.07394	1
AGAP002257	2R	0.768696	0.869177	0.938627	0.268188	-0.609144	1	0.457251	0.0119533	1	0.438656	-0.0727706	0.823737	0.480214	0.119029	0.739187	0.446356	-0.0414304	0.935874	0.469854	0.0501355	0.973329	0.365353	-0.310315	1
AGAP002258	2R	1.15304	0.354429	0.954562	1.25154	0.516617	1	1.06043	0.298758	0.44144	1.11265	0.493772	0.00176899	0.952471	0.214115	0.373025	0.661642	-0.513785	0.00156041	0.227893	-1.98377	4.51e-08	0.716919	-0.279635	1
AGAP028473	2R	0	2.59223	1	0.044698	0.894703	1	0.0437794	0.0704527	1	0.0431693	-0.0987215	0.865292	0.052421	0.319072	0.448704	0.042931	-0.115292	0.7893	0.039389	-0.14228	1	0.0275738	-0.441478	1
AGAP002259	2R	0	3.06705	1	0.044698	1.37161	1	0.116745	2.00795	7.4e-05	0.0459544	0.68622	0.0219263	0.0290188	-0.266226	0.671582	0.0214655	-0.760114	0.0216799	0.00844049	-1.62851	0.029281	0.0275738	0.041789	1
AGAP002260	2R	0	0.317932	1	0.22349	0.205542	1	0.403743	0.91217	0.0161808	0.298704	0.594916	0.00064359	0.217641	-0.0485516	0.970184	0.148996	-0.739858	7.59e-05	0.16881	-0.401675	0.411719	0.220591	0.0208833	1
AGAP002261	2R	0	0.672976	1	0.044698	-1.02848	1	0.257812	0.612023	0.187168	0.210276	0.37668	0.0687626	0.181133	0.0942763	0.852726	0.142682	-0.373983	0.0909823	0.0478295	-1.8509	0.000121823	0.261951	0.635786	1
AGAP002262	2R	0	0.500707	1	0.089396	-0.614696	1	0.0875588	-1.12114	0.0691562	0.126026	-0.788626	0.000104266	0.224662	0.322925	0.188941	0.255692	0.556109	0.00162114	0.115353	-0.772763	0.0744494	0.186123	-0.0349067	1
AGAP002263	2R	1.15304	-2.13764	1	6.88349	0.443209	1	2.6219	-0.926127	0.0550429	4.22223	-0.273009	0.11545	5.1293	0.111417	0.719925	5.44971	0.219677	0.175007	5.29219	0.119883	0.809875	3.688	-0.421716	1
AGAP002264	2R	3.07479	-0.441816	0.987203	1.51973	-1.18344	1	0.987469	-1.8176	0.000118352	1.83748	-1.08472	1.53e-11	3.17381	-0.149526	0.60746	4.91181	0.791957	1.38e-08	5.70577	0.810668	0.0014094	3.52945	0.0508431	1
AGAP002265	2R	3.07479	-0.595587	0.999422	5.36376	0.457775	1	4.77195	0.346216	0.401978	4.93244	0.534975	0.00033072	3.97885	0.120109	0.707062	2.94772	-0.469607	0.00254242	1.45458	-1.43321	1.35e-05	2.4265	-0.656577	1
AGAP002266	2R	0.768696	-1.51853	1	2.1902	-0.157661	1	1.66848	-0.534202	0.352988	2.09162	-0.246468	0.170837	2.5251	0.130466	0.671582	2.85617	0.36787	0.0153755	1.0832	-1.18908	0.000345251	2.37824	-0.0102862	1
AGAP002269	2R	1.53739	0.177131	0.954562	0.089396	-3.2631	1	1.28906	0.0711153	0.891506	1.02631	-0.333245	0.0551585	1.13969	-0.165541	0.553078	1.46407	0.359334	0.020177	1.69373	0.497892	0.0657381	0.889256	-0.474352	1
AGAP002270	2R	0	8.67438	1	0	5.97152	1	0	2.78195	1	0	-0.368642	1	0.000468045	0.226814	1	0.00126268	2.02648	0.285905	0	1.95645	1	0	3.29729	1
AGAP002272	2R	0	-1.90799	1	1.29624	0.30287	1	0.428065	-1.30385	0.00852445	0.952509	-0.167996	0.404009	1.09288	0.110576	0.745936	1.12757	0.159039	0.386139	0.962216	-0.121079	0.995653	1.2684	0.29024	1
AGAP002273	2R	0	3.50446	1	0.312886	3.87349	0.0251079	0.00972875	-0.782837	0.66796	0.0355102	0.792639	0.0435554	0.0229342	-0.114223	0.957882	0.0170461	-0.62149	0.190167	0.0028135	-2.20342	0.0421174	0.0413607	0.99612	1
AGAP002275	2R	0	8.08942	1	0	5.38656	1	0	2.19699	1	0.00139256	1.21632	0.754847	0.000468045	-0.510152	0.915606	0.000631338	0.119592	1	0	1.37149	1	0.00689346	3.97536	1
AGAP002276	2R	0	-0.56879	1	0.804564	0.987025	1	0.471845	0.212402	0.644906	0.43587	0.111502	0.603787	0.461024	0.266369	0.267526	0.404056	-0.0351994	0.961966	0.0478295	-3.10664	3.02e-12	0.275738	-0.564327	1
AGAP002277	2R	4.61218	2.18253	0.476115	1.29624	0.691367	1	2.96241	2.0392	5.24e-13	1.31457	1.06149	7.87e-13	0.750744	-0.132323	0.697794	0.286627	-1.77793	9.44e-26	0.0815914	-3.3237	2.44e-15	0.454968	-0.812171	1
AGAP013515	2R	0	-0.434141	1	0.268188	-0.325725	1	0.43293	0.224633	0.619226	0.373902	-0.00367592	1	0.367415	-0.0445583	0.974195	0.397743	0.119135	0.563303	0.357314	-0.0666077	1	0.227484	-0.702047	1
AGAP002278	2R	0.768696	-0.0631453	1	0.67047	-0.347307	1	0.788029	-0.14603	1	0.864082	-0.0131488	1	0.942174	0.184461	0.477407	0.920491	0.112293	0.58094	0.382636	-1.22976	0.000363689	0.661772	-0.398566	1
AGAP002279	2R	0	4.9195	1	0	2.21663	1	0.00972875	0.66647	0.705611	0.0111405	0.470893	0.538441	0.00842481	-0.110221	1	0.00820739	-0.108677	1	0.005627	-0.159024	1	0.0137869	1.18181	1
AGAP002280	2R	1.15304	0.203725	0.965619	0.357584	-1.32794	1	0.617776	-0.656844	0.234781	0.728307	-0.514328	0.00220196	0.936558	-0.0657034	0.89506	1.07959	0.227584	0.17807	1.77813	0.961305	0.000119712	1.04091	0.112675	1
AGAP002281	2R	0.384348	-0.350063	1	1.07275	0.598915	1	0.710199	0.00828137	1	0.918392	0.521947	0.00108934	0.773678	0.207751	0.409252	0.541688	-0.504145	0.00250867	0.199758	-1.87362	3.37e-07	0.647985	-0.124731	1
AGAP002282	2R	0	2.9062	1	0	0.203334	1	0.0535081	0.673423	0.461026	0.0341177	-0.125666	0.848576	0.0336992	-0.188224	0.831003	0.0385116	0.101095	0.847502	0.045016	0.385705	0.617004	0.0551477	0.752969	1
AGAP002283	2R	0.384348	0.304786	1	0.491678	0.192346	1	1.41553	1.76965	5.32e-09	0.704634	0.940701	1.58e-09	0.37116	-0.411654	0.0389205	0.261374	-0.98628	6.99e-09	0.196945	-1.22528	0.000822216	0.372247	-0.261757	1
AGAP002284	2R	0.384348	1.29934	0.974225	0.491678	1.19235	0.993026	0.70047	1.75119	7.25e-08	0.384346	1.14072	3e-12	0.197047	-0.293673	0.254033	0.100383	-1.42884	1.1e-13	0.0478295	-2.23117	6.04e-07	0.15855	-0.468687	1
AGAP002285	2R	0	0.556741	1	0.178792	0.181007	1	0.496166	1.48974	2.17e-05	0.283385	0.844351	1.02e-06	0.16756	-0.25689	0.374588	0.110484	-0.969413	5.72e-07	0.115353	-0.714624	0.0977121	0.15855	-0.205211	1
AGAP002286	2R	0.768696	-1.94362	1	2.3243	-0.499696	1	2.08682	-0.639785	0.226335	2.79695	-0.253973	0.150083	3.31937	0.0812522	0.838887	3.5134	0.18524	0.271603	3.75883	0.24411	0.465831	2.5299	-0.353918	1
AGAP002287	2R	0	0.736274	1	0.312886	1.04374	1	0.535081	1.80983	2.21e-07	0.289652	1.19315	1.4e-11	0.150242	-0.223629	0.507795	0.0568204	-1.84997	2.43e-17	0.028135	-2.50744	8.02e-07	0.17923	0.15282	1
AGAP002288	2R	1.15304	1.05875	0.90195	1.16215	1.12139	0.867462	1.09935	1.09922	0.000955187	0.74084	0.66771	2.42e-05	0.535443	0.00928937	1	0.323876	-0.912605	5.34e-08	0.227893	-1.26531	0.00046949	0.572157	0.111234	1
AGAP002289	2R	2.69044	1.83086	0.658685	0.536376	-0.169606	1	1.49823	1.33317	2.7e-05	0.865474	0.660054	2.31e-05	0.574759	-0.185874	0.498318	0.39648	-0.838048	4.24e-07	0.461414	-0.457764	0.262946	0.627305	0.0106818	1
AGAP002290	2R	0.384348	0.386094	1	0.44698	0.147862	1	0.710199	0.779496	0.0304692	0.577911	0.622703	9.55e-05	0.431069	0.0337774	0.998946	0.3163	-0.553442	0.00131117	0.106913	-2.02493	2.27e-07	0.372247	-0.178738	1
AGAP002291	2R	0	4.42646	1	0	1.72359	1	0.0243219	1.21716	0.298777	0.0111405	-0.18807	0.895813	0.0149774	0.396739	0.711148	0.0101014	-0.377908	0.637569	0.0140675	0.391669	0.909333	0.00689346	0.068471	1
AGAP002292	2R	0	6.97394	1	0	4.27108	1	0.0145931	3.46002	0.0235159	0.00139256	-0.243111	0.883542	0.00234022	0.396739	0.974006	0.000631338	-1.14344	0.31998	0	0.256014	1	0.00689346	2.71233	1
AGAP002293	2R	0	-0.611018	1	0.268188	-0.503056	1	0.564268	0.435567	0.270372	0.60994	0.746013	1.99e-06	0.436686	0.0689528	0.89506	0.286627	-0.724524	2.24e-05	0.163183	-1.41239	0.000145268	0.35846	-0.229818	1
AGAP002294	2R	0	5.5451	1	0	2.84224	1	0	-0.347335	0.877065	0.00487395	-0.175997	0.982338	0.00795676	0.811776	0.450184	0.00441937	-0.365835	0.738996	0.0028135	-0.131009	1	0.0137869	1.83786	1
AGAP002295	2R	0	2.33453	1	0	-0.368331	1	0.0729657	0.510485	0.501851	0.0647539	0.334198	0.246749	0.0575695	0.114921	0.864995	0.0422996	-0.476642	0.0845943	0.0422025	-0.31501	0.717732	0.0689346	0.462101	1
AGAP002296	2R	0.384348	-3.08935	1	8.00094	0.708902	1	7.83651	0.758864	0.028417	9.03839	1.43857	1.48e-25	5.08765	0.171061	0.496897	1.05939	-2.51912	5.9e-52	0.239147	-4.37665	1.33e-25	2.847	-0.751427	1
AGAP002298	2R	0	9.08942	1	0.044698	7.97152	0.139549	0.00486438	4.78195	0.142858	0	0.0463952	1	0	-0.773186	0.840281	0	-0.143443	1	0	2.37149	1	0	3.71233	1
AGAP013171	2R	0	9.08942	1	0	6.38656	1	0	3.19699	1	0	0.0463952	1	0.00093609	2.39674	0.430634	0	-0.143443	1	0	2.37149	1	0	3.71233	1
AGAP002299	2R	0.384348	11.6744	0.018886	0	6.97152	1	0	3.78195	1	0	0.631358	1	0	-0.188224	1	0	0.44152	1	0	2.95645	1	0	4.29729	1
AGAP002300	2R	0	-0.790162	1	0.581074	0.32098	1	0.471845	-0.0174992	1	0.457455	-0.0895128	0.747677	0.47881	-0.00440758	1	0.508858	0.117805	0.556294	0.4586	-0.0648312	1	0.454968	-0.0670736	1
AGAP013395	2R	0	-1.6116	1	2.1902	1.34362	0.522487	2.20356	1.4597	1.73e-06	1.62233	1.43871	2.3e-23	0.706748	-0.393465	0.0401405	0.315669	-1.7236	1.5e-24	0.211012	-2.05977	1.94e-08	0.523903	-0.69978	1
AGAP002301	2R	3.07479	2.32664	0.47098	0.625772	0.363695	1	0.627505	0.347448	0.385068	0.508283	0.0352547	0.921224	0.518126	0.0855272	0.840281	0.483605	-0.0615335	0.843044	0.326366	-0.636706	0.0940604	0.475649	-0.0607649	1
AGAP002302	2R	0	-0.213598	1	0.22349	-0.327689	1	0.23349	-0.454311	0.524297	0.27503	-0.290032	0.15146	0.30891	-0.0900128	0.847425	0.371227	0.2916	0.0971565	0.441719	0.497022	0.101453	0.282632	-0.166818	1
AGAP029581	2R	0	-0.223462	1	0.357584	0.24966	1	0.797758	1.38009	3.03e-05	0.55563	1.15707	1.1e-13	0.307974	-0.111802	0.788863	0.138894	-1.49168	2.9e-16	0.0675239	-2.27927	5.69e-08	0.241271	-0.40392	1
AGAP002305	2R	0.384348	0.319033	1	0.67047	0.623897	1	1.20637	1.52945	1.85e-06	0.929532	1.68639	1.4e-28	0.398306	-0.243048	0.349345	0.0738666	-2.96586	6.21e-48	0.0253215	-4.07256	9.08e-16	0.303312	-0.542334	1
AGAP002306	2R	3.07479	-0.0820799	0.954562	4.3804	0.682851	1	7.48141	1.59257	8.9e-08	4.06836	0.895281	4.53e-10	2.35661	-0.254022	0.238951	1.52721	-1.00134	9.62e-11	0.787779	-1.81008	1.08e-07	2.44718	-0.120847	1
AGAP002307	2R	0.384348	2.19663	0.90084	0.268188	1.31127	1	0.403743	1.87277	9.7e-07	0.214454	1.23748	2.9e-10	0.109054	-0.227752	0.576744	0.0359863	-2.06025	2.28e-16	0.011254	-3.19329	4.36e-07	0.144763	0.32001	1
AGAP002308	2R	1.92174	1.02843	0.872067	1.25154	0.605498	1	2.31544	1.59764	9.28e-08	1.56802	1.44706	1.4e-23	0.696919	-0.345398	0.0873053	0.284733	-1.82874	4.73e-27	0.11254	-2.90637	3.24e-13	0.482542	-0.764243	1
AGAP002309	2R	0	-2.55864	1	1.43034	-0.212305	1	0.559403	-1.57576	0.00115783	1.20456	-0.558524	0.000691876	1.57778	-0.0800905	0.84542	2.02723	0.443093	0.00314846	2.22829	0.478453	0.0790873	2.59194	0.680161	1
AGAP002310	2R	0	6.97394	1	0	4.27108	1	0	1.08151	1	0	-2.06908	0.0975823	0.00280827	0.811776	0.726991	0.00252535	0.593523	0.874416	0	0.256014	1	0.0137869	3.42282	1
AGAP002312	2R	0	3.8164	1	0	1.11354	1	0.0145931	-0.0382313	1	0.0396879	1.6067	9.55e-07	0.0182537	-0.133082	0.915606	0.00820739	-1.43763	0.00067984	0.005627	-1.29147	0.184233	0.00689346	-0.5482	1
AGAP002313	2R	0.384348	0.832033	1	0.44698	0.595689	1	0.58859	0.967851	0.00716915	0.465114	0.826161	3.17e-07	0.308442	-0.0240255	1	0.195083	-0.859784	1.39e-06	0.0787779	-2.00654	1.11e-06	0.275738	-0.156533	1
AGAP002314	2R	0.384348	1.60561	0.949574	0.268188	0.716827	1	0.272405	0.621899	0.147994	0.301489	1.06648	3.61e-10	0.191898	0.11756	0.782969	0.085862	-1.33543	2.04e-11	0.050643	-1.84138	3.91e-05	0.0965084	-0.847029	1
AGAP002315	2R	0.768696	0.737746	0.949574	0.44698	-0.0867191	1	0.476709	-0.0624015	1	0.462329	-0.144984	0.530752	0.549485	0.222319	0.376378	0.512646	0.0519938	0.830537	0.357314	-0.502466	0.210573	0.372247	-0.417206	1
AGAP002318	2R	0	9.08942	1	0	6.38656	1	0	3.19699	1	0	0.0463952	1	0.00093609	2.39674	0.430634	0	-0.143443	1	0	2.37149	1	0	3.71233	1
AGAP002320	2R	1.92174	0.976837	0.877287	0.402282	-0.987904	1	0.773436	-0.133334	1	0.856423	0.0216074	0.998722	0.947323	0.262639	0.225655	0.808113	-0.0914617	0.692307	0.464227	-0.903923	0.0097683	0.785854	-0.107815	1
AGAP002321	2R	0	-1.4312	1	0.312886	-1.13177	1	0.491302	-0.61776	0.287088	0.708812	-0.102348	0.670724	0.810186	0.184137	0.48578	0.765182	0.0442836	0.879582	0.528938	-0.523989	0.180566	1.02713	0.470148	1
AGAP002322	2R	0.384348	-0.289957	1	2.95007	2.09693	0.0369727	1.92143	1.59672	1.24e-07	1.21849	1.27154	7.52e-18	0.609394	-0.236672	0.328693	0.243696	-1.78047	3.73e-25	0.0844049	-3.04318	1.93e-13	0.454968	-0.577302	1
AGAP002323	2R	0	9.08942	1	0	6.38656	1	0	3.19699	1	0	0.0463952	1	0.000468045	0.811776	1	0.000631338	1.44152	0.615298	0	2.37149	1	0	3.71233	1
AGAP002324	2R	0	5.38898	1	0	2.68612	1	0.00972875	1.15746	0.575351	0.0132293	1.63136	0.00363078	0.00655263	0.0748105	1	0.00189401	-1.72841	0.0165928	0	-1.32895	0.312099	0	0.0118875	1
AGAP002325	2R	0	2.59757	1	0	-0.105297	1	0.223761	2.52918	3.42e-09	0.0793758	1.19145	2.25e-06	0.0304229	-0.82331	0.0130532	0.0214655	-1.31184	2.23e-05	0.016881	-1.28059	0.0640254	0.0275738	-0.436065	1
AGAP002326	2R	0	-1.0178	1	0.491678	-0.130895	1	1.05557	0.955807	0.00517497	1.04581	1.36561	9.89e-20	0.51953	-0.173213	0.56566	0.22665	-1.59313	5.54e-20	0.149115	-1.95754	2.67e-07	0.386034	-0.537375	1
AGAP012947	2R	0	9.08942	1	0	6.38656	1	0	3.19699	1	0	0.0463952	1	0.000468045	0.811776	1	0.000631338	1.44152	0.615298	0	2.37149	1	0	3.71233	1
AGAP002329	2R	0	1.75552	1	0.134094	1.06163	1	0.194575	1.34508	0.00505655	0.121152	0.806444	0.00064105	0.0870563	0.139502	0.821691	0.0397743	-1.27616	2.06e-06	0.011254	-2.62851	0.000112612	0.0896149	0.225061	1
AGAP013359	2R	0	1.12942	1	0.044698	-0.571513	1	0.0924232	-0.403919	0.66412	0.154574	0.396084	0.0580453	0.121692	-0.0880959	0.890799	0.132581	0.0938408	0.725951	0.0534565	-1.22941	0.0077684	0.103402	-0.21841	1
AGAP002330	2R	0.768696	0.885394	0.933795	0.625772	0.510994	1	1.17718	1.46955	5.7e-06	0.664946	0.800057	6.95e-07	0.462896	0.0600224	0.922418	0.238014	-1.15042	5.25e-11	0.061897	-2.88302	3.7e-11	0.372247	-0.266756	1
AGAP002331	2R	0	7.67438	1	0	4.97152	1	0	1.78195	1	0.00278511	1.95329	0.125888	0.00140413	0.489848	0.941582	0	-1.55848	0.317885	0	0.956454	1	0	2.29729	1
AGAP002332	2R	0.384348	-0.602031	1	1.25154	0.560958	1	1.75118	1.10976	0.00055479	1.20665	0.734374	1.39e-06	0.856054	0.036075	0.984755	0.520223	-0.884948	4.22e-08	0.292604	-1.57545	7.54e-06	0.565263	-0.580336	1
AGAP002333	2R	0	0.380912	1	0.357584	0.857198	1	0.486438	1.26648	0.000365246	0.306363	0.745336	1.3e-05	0.212492	-0.00415959	1	0.137632	-0.801893	2.03e-05	0.039389	-2.41394	1.8e-07	0.137869	-0.580688	1
AGAP002334	2R	0.768696	-2.19347	1	3.97812	0.0161593	1	3.26886	-0.232649	0.868865	4.46941	0.31321	0.0501122	4.28589	0.276712	0.162472	3.35746	-0.244009	0.147371	0.762458	-2.39149	9.75e-12	3.43294	-0.160367	1
AGAP002335	2R	3.07479	-0.924082	1	4.4251	-0.148304	1	3.50235	-0.455304	0.457041	4.65671	-0.0347483	0.952739	4.84848	0.0507538	0.926374	5.05386	0.127108	0.481929	3.81229	-0.335427	0.371297	4.69444	-0.0222566	1
AGAP002336	2R	8.84001	5.67063	0.000909505	0.134094	0.34581	1	0.199439	0.619676	0.246929	0.165018	0.407234	0.106542	0.151647	0.282628	0.453469	0.0820739	-0.897922	0.000401159	0.022508	-2.49017	6.81e-05	0.17923	0.469094	1
AGAP002337	2R	3.84348	0.40547	0.916989	3.88872	0.710813	1	5.38	1.28752	4.09e-05	3.67357	0.976922	9.09e-12	2.30372	-0.00305318	1	1.13325	-1.27282	4.37e-16	0.540192	-2.15996	7.07e-10	1.33044	-0.811558	1
AGAP002338	2R	1.15304	0.73407	0.922019	0.491678	-0.380893	1	1.41553	1.14126	0.000414762	1.05208	0.951617	3.56e-10	0.671176	0.0114759	1	0.352918	-1.14944	3.47e-12	0.174437	-1.98476	8.39e-08	0.420501	-0.667377	1
AGAP002339	2R	0	2.09695	1	0	-0.60591	1	0.038915	-0.595022	0.594062	0.0863386	0.585915	0.019089	0.0702067	0.1922	0.711148	0.050507	-0.457035	0.102547	0.0365755	-0.763669	0.225045	0.0413607	-0.449944	1
AGAP002340	2R	0.768696	0.222143	0.987203	0.67047	-0.0612159	1	0.676148	-0.0781638	1	0.808379	0.241999	0.179913	0.763381	0.154405	0.611334	0.673638	-0.113414	0.608377	0.188504	-1.9708	1.08e-07	0.841002	0.24439	1
AGAP002342	2R	0	2.07076	1	0.089396	0.960291	1	0.0291863	-0.991898	0.241173	0.0278511	-1.45817	1.9e-07	0.0702067	0.149314	0.80399	0.0883873	0.621069	0.00672734	0.11254	0.866922	0.0296532	0.0689346	0.190667	1
AGAP002344	2R	1.92174	-1.70783	1	4.78268	-0.236174	1	8.43483	0.655542	0.0657593	9.53484	1.20986	3.81e-18	5.40639	-0.0146491	1	2.50199	-1.38263	6.42e-19	0.489549	-3.55188	8.39e-20	5.56302	0.0249025	1
AGAP002345	2R	0	0.103579	1	0.268188	0.213771	1	0.486438	0.967468	0.0107916	0.261104	0.0235553	0.99105	0.25368	-0.0385806	1	0.23107	-0.212521	0.329556	0.264469	0.0475395	0.998142	0.255058	0.00994187	1
AGAP002346	2R	3.84348	-0.520373	0.987653	7.37517	0.701069	1	8.95045	1.08024	0.000740205	6.18504	0.702677	1.23e-06	4.13237	-0.1303	0.674573	2.95277	-0.732921	1.61e-06	2.51808	-0.839992	0.0113212	3.40537	-0.378275	1
AGAP002347	2R	0.384348	0.140081	1	0.134094	-1.56181	1	0.705335	0.50927	0.176415	0.506891	0.0124939	1	0.454004	-0.228515	0.36887	0.538531	0.133853	0.485347	0.579581	0.218965	0.52678	0.413607	-0.277288	1
AGAP002348	2R	0	0.906199	1	0.268188	1.02065	1	0.325913	1.21657	0.00406916	0.231165	0.933921	2e-06	0.142754	-0.078041	0.927213	0.0770232	-1.16671	1.96e-07	0.033762	-2.0913	7.18e-05	0.186123	0.381837	1
AGAP002349	2R	0	-0.0182317	1	0.312886	0.285018	1	0.272405	-0.0281166	1	0.290348	0.0649213	0.812254	0.305633	0.196256	0.494643	0.244328	-0.266906	0.185213	0.264469	-0.0819457	1	0.275738	-0.00247671	1
AGAP002350	2R	0	0.0413886	1	0	-2.66148	1	0.179982	-0.569108	0.391392	0.247875	-0.155649	0.52866	0.28972	0.167548	0.599792	0.319457	0.347877	0.0471349	0.101286	-1.43401	0.000304831	0.227484	-0.217946	1
AGAP002352	2R	1.53739	1.69139	0.768933	0.983356	1.20046	0.813902	1.03125	1.33551	3.9e-05	0.787491	1.32172	6.73e-18	0.408135	-0.117091	0.761021	0.143314	-1.89739	1.87e-25	0.061897	-2.81461	4.58e-11	0.296419	-0.525788	1
AGAP002353	2R	0	6.67438	1	0	3.97152	1	0.0145931	3.08151	0.0407572	0.00557023	1.80128	0.0361341	0.00187218	-0.451258	0.879043	0	-2.55848	0.0372549	0	-0.0435465	1	0	1.29729	1
AGAP002354	2R	1.92174	0.878344	0.892157	0.983356	0.118684	1	0.885317	-0.0346688	1	1.15095	0.475261	0.00280799	0.975874	0.170301	0.531357	0.693841	-0.505041	0.00193819	0.441719	-1.07906	0.00194399	0.930617	0.0393473	1
AGAP002355	2R	3.84348	7.67438	2.32e-05	0	1.35681	1	0.0583725	2.05612	0.00750469	0.0194958	0.360056	0.533723	0.0131053	-0.459526	0.57232	0.00631338	-1.55848	0.00274644	0.011254	-0.276207	0.93431	0.0344673	1.34309	1
AGAP002356	2R	0.768696	1.21906	0.915943	0.491678	0.52237	1	0.549675	0.652665	0.0851382	0.416375	0.297437	0.10117	0.394562	0.227954	0.370096	0.284102	-0.436725	0.0153323	0.160369	-1.18768	0.00174523	0.227484	-0.634143	1
AGAP002357	2R	0.768696	2.41229	0.73699	0.178792	0.449526	1	0.218897	0.527432	0.25809	0.157359	0.0128914	1	0.159135	0.038052	1	0.157835	0.0186008	1	0.118167	-0.40028	0.43954	0.0896149	-0.725078	1
AGAP002358	2R	0	4.97394	1	0	2.27108	1	0.00486438	0.109522	1	0.0097479	0.290321	0.789048	0.00842481	-0.0277592	1	0.0101014	0.359058	0.610823	0.0028135	-0.715972	0.582715	0.00689346	0.624864	1
AGAP002359	2R	0	7.67438	1	0	4.97152	1	0.00972875	3.78195	0.058368	0.00139256	0.631358	0.826813	0.00093609	-0.188224	1	0.000631338	-0.365835	0.820038	0	0.956454	1	0	2.29729	1
AGAP002360	2R	0	2.143	1	0	-0.559863	1	0	-3.74943	0.000556379	0.0257623	-1.50009	1.15e-07	0.0819078	0.663877	0.0111645	0.091544	0.817563	0.00023228	0.0140675	-1.97034	0.00160917	0.0482542	-0.206536	1
AGAP002361	2R	0.384348	0.953285	0.994849	0.134094	-0.74787	1	0.07783	-1.83881	0.00142783	0.140648	-1.2415	1.35e-10	0.324823	0.294093	0.207021	0.370595	0.535284	0.00126146	0.391076	0.487684	0.117695	0.317099	0.169762	1
AGAP013174	2R	0.384348	-0.819472	1	0.849262	-0.195899	1	2.28139	1.28669	3.46e-05	1.35844	0.663494	1.33e-05	0.97681	-0.00659181	1	0.675532	-0.691875	1.52e-05	0.211012	-2.27085	7.16e-10	0.661772	-0.572694	1
AGAP002362	2R	0	6.50446	1	0	3.80159	1	0.00972875	2.36691	0.226335	0.00348139	0.515881	0.739094	0.00187218	-0.673651	0.699492	0.00315669	0.326043	0.911976	0.0028135	0.868991	1	0	1.12736	1
AGAP002363	2R	1.53739	0.151018	0.957606	1.29624	0.0380247	1	2.55866	1.08446	0.000612408	1.62651	0.526318	0.00059377	1.13641	-0.210911	0.387348	0.917334	-0.581611	0.000228478	1.22669	-0.030072	1	1.03402	-0.280689	1
AGAP002364	2R	0.768696	-0.331241	1	1.56443	0.558596	1	1.64416	0.677314	0.0501153	1.2164	0.292038	0.0826725	0.988043	-0.130738	0.693215	0.909127	-0.27325	0.111922	0.891879	-0.245624	0.661108	1.23393	0.240562	1
AGAP002365	2R	1.92174	-2.4046	1	8.71611	-0.0724293	1	1.67335	-2.4421	3.34e-07	4.76394	-1.08846	8.34e-12	8.34337	-0.123805	0.700794	11.8862	0.627743	8.26e-06	17.8742	1.11411	3.06e-06	10.547	0.256613	1
AGAP013375	2R	0	-1.93272	1	0.581074	-0.825216	1	1.11394	0.0742884	0.882603	1.25121	0.326541	0.0477678	1.08212	0.0481138	0.941582	0.901551	-0.309811	0.0657881	0.920014	-0.215425	0.732924	0.909936	-0.223676	1
AGAP002366	2R	0	-0.209787	1	0.357584	0.263393	1	0.145931	-1.12494	0.0512683	0.379472	0.330724	0.0758392	0.360395	0.27308	0.269616	0.277157	-0.279952	0.164535	0.11254	-1.5393	0.000146132	0.392927	0.31528	1
AGAP002367	2R	0	4.5451	1	0	1.84224	1	0.0291863	1.5893	0.0948227	0.0167107	0.751652	0.120832	0.0154455	0.689786	0.306428	0.00252535	-2.28095	9.7e-05	0	-2.17283	0.0636187	0.0137869	0.794789	1
AGAP002369	2R	0	-0.679314	1	0.849262	0.950261	1	0.179982	-1.30328	0.0158058	0.474862	0.128982	0.54468	0.502212	0.288097	0.203411	0.433098	-0.0494462	0.905012	0.109726	-2.05365	2.39e-07	0.551477	0.328232	1
AGAP002370	2R	0	2.45038	1	0.044698	0.75235	1	0.0291863	-0.605454	0.570736	0.037599	-0.52392	0.0994351	0.0603778	0.424753	0.250087	0.0492444	-0.0426019	0.988967	0.0590835	0.296944	0.708031	0.0620411	0.439309	1
AGAP002371	2R	0	3.47471	1	0.044698	1.78169	1	0.0972875	2.18558	0.000243088	0.0522209	1.70936	6.81e-08	0.0154455	-0.933651	0.041789	0.0050507	-2.5075	6.81e-08	0.0028135	-2.23337	0.0272059	0.0551477	1.34827	1
AGAP002372	2R	0	7.86703	1	0	5.16416	1	0.00486438	3.19699	0.332419	0.00208884	1.63136	0.268617	0.00093609	0.0748105	1	0	-1.36583	0.49877	0	1.1491	1	0	2.48993	1
AGAP002374	2R	0	-1.98628	1	1.56443	0.488599	1	3.22022	1.64975	2.24e-08	2.07491	1.40186	8.55e-23	0.927665	-0.368218	0.0554054	0.407844	-1.72989	2.35e-25	0.0928454	-3.60938	1.28e-17	0.93751	-0.234718	1
AGAP002375	2R	0.384348	2.40994	0.898544	0.134094	0.711775	1	0.520488	2.54531	9.19e-15	0.170588	1.0386	6.37e-08	0.0842481	-0.456562	0.0873053	0.0366176	-1.79996	4.15e-14	0.0309485	-1.69938	0.000898425	0.0689346	-0.486453	1
AGAP002376	2R	0	0.490748	1	0.044698	-1.21088	1	0.136203	-0.508548	0.479053	0.192869	-0.0408641	0.972096	0.214833	0.197835	0.518055	0.197609	0.00482165	1	0.151929	-0.37723	0.465415	0.206804	0.105554	1
AGAP013161	2R	0	6.58692	1	0	3.88406	1	0	0.694485	1	0.000696279	-1.36864	0.352139	0.00468045	1.46385	0.319185	0.00189401	-0.365835	0.933659	0.0028135	0.956454	0.777087	0.00689346	2.29729	1
AGAP002377	2R	0	0.0615153	1	0.312886	0.365113	1	0.204304	-0.365435	0.671043	0.347443	0.537798	0.0017357	0.307974	0.349362	0.109089	0.202028	-0.515139	0.00511782	0.028135	-3.18774	6.13e-11	0.19991	-0.381721	1
AGAP002378	2R	0	1.19663	1	0.22349	1.08888	1	0.583725	2.48892	1.05e-14	0.192173	0.97361	1.63e-07	0.104374	-0.317507	0.288137	0.0435623	-1.76011	1.02e-14	0.016881	-2.70176	1.09e-06	0.0896149	-0.346566	1
AGAP002379	2R	0	-2.12571	1	0.715168	-0.737869	1	0.496166	-1.31086	0.00692473	1.18228	-0.045971	0.907226	1.47106	0.46835	0.00563491	1.25257	0.0666469	0.76712	0.118167	-3.40885	7.97e-17	1.00644	-0.273289	1
AGAP002382	2R	0.384348	1.76149	0.938627	0.044698	-0.941371	1	0.126474	-0.338146	0.760915	0.135774	-0.342647	0.124456	0.198919	0.46967	0.0297573	0.174249	0.126902	0.605909	0.0422025	-1.93533	2.84e-05	0.172336	0.121213	1
AGAP002383	2R	0	0.863812	1	0.134094	0.165775	1	0.189711	0.357361	0.505263	0.217935	0.733686	5.67e-05	0.178793	0.381749	0.11325	0.085862	-1.0341	3.28e-07	0.0253215	-2.51766	6.83e-07	0.103402	-0.48898	1
AGAP002381	2R	0	1.71438	1	0.044698	0.0144166	1	0.07783	-0.0434788	1	0.055006	-0.757521	0.00208249	0.0884605	0.110169	0.853816	0.121217	0.776589	0.000136493	0.0309485	-1.38636	0.00875468	0.0620411	-0.314473	1
AGAP002384	2R	0	1.07819	1	0.312886	1.38844	1	0.46698	1.97672	6.56e-08	0.188692	0.744406	0.000202291	0.110459	-0.370943	0.20694	0.0808113	-0.882643	7.39e-05	0.045016	-1.52214	0.00244278	0.130976	0.058885	1
AGAP002385	2R	2.69044	2.20169	0.536362	0.581074	0.309232	1	1.57119	1.81916	1.5e-09	0.662857	0.638186	6.9e-05	0.389881	-0.4616	0.016318	0.337135	-0.671881	7.77e-05	0.351687	-0.477778	0.245109	0.420501	-0.193529	1
AGAP002386	2R	0	0.775027	1	0.178792	0.400145	1	0.175118	0.14748	0.83897	0.196351	0.381553	0.0518293	0.166156	0.0586908	0.941582	0.126899	-0.458689	0.0243029	0.151929	-0.0775701	1	0.151656	-0.0448816	1
AGAP002387	2R	1.15304	1.00107	0.906573	0.536376	0.00263037	1	1.11881	1.06432	0.00147455	0.810468	0.777867	6.06e-07	0.495191	-0.25022	0.29746	0.41542	-0.544732	0.00129857	0.165996	-1.78501	1.88e-06	0.57905	0.069603	1
AGAP002388	2R	0	-2.05098	1	1.43034	0.29738	1	1.71226	0.597114	0.0864277	1.36819	0.341484	0.0361281	1.09569	-0.108115	0.762129	0.960265	-0.345104	0.0365661	1.20136	0.066516	0.902177	0.91683	-0.333371	1
AGAP002389	2R	2.69044	0.968751	0.859081	1.29624	0.177536	1	2.22302	1.01613	0.00168203	1.55897	0.6417	2.36e-05	1.16356	0.0554498	0.919562	0.69826	-0.892348	1.84e-08	0.616156	-0.921291	0.0075746	0.985764	-0.208742	1
AGAP002390	2R	0	-1.16048	1	0.402282	-0.53786	1	1.25987	1.07554	0.00107106	0.936495	0.853393	2.63e-08	0.653391	0.119702	0.72393	0.323245	-1.17267	1.88e-12	0.182877	-1.80812	8.98e-07	0.454968	-0.445183	1
AGAP002391	2R	0	5.31683	1	0	2.61397	1	0.00972875	1.08151	0.573258	0.00557023	-0.243111	0.904195	0.0126372	1.81178	0.0207718	0.00126268	-2.25892	0.0120654	0	-1.4011	0.572686	0.00689346	0.975362	1
AGAP002392	2R	0	-0.386312	1	0.491678	0.503234	1	0.554539	0.64587	0.0867515	0.506195	0.678696	2.39e-05	0.385201	0.139625	0.678257	0.231701	-0.823636	2.16e-06	0.149115	-1.31311	0.000517294	0.275738	-0.378581	1
AGAP002393	2R	0.768696	3.76749	0.413042	0.089396	1.06463	1	0.243219	2.16897	1.1e-06	0.106531	1.19079	1.04e-06	0.041656	-0.789128	0.0120313	0.0315669	-1.17146	5.69e-05	0.022508	-1.34123	0.0449273	0.0482542	-0.174385	1
AGAP002394	2R	0	-0.388337	1	0.67047	0.918951	1	0.612912	0.795501	0.0290966	0.407323	0.224344	0.235038	0.364139	0.00680427	1	0.325139	-0.212589	0.293656	0.188504	-0.972892	0.00999167	0.35846	-0.0020047	1
AGAP002395	2R	11.9148	-0.698651	0.992736	23.0642	0.620772	1	23.0426	0.701271	0.0427345	17.2426	0.351312	0.0235054	13.4193	-0.160024	0.551981	12.2764	-0.30962	0.0535426	13.4541	-0.109775	0.932743	13.4974	-0.106711	1
AGAP002396	2R	0.384348	-0.364192	1	0.938658	0.399249	1	1.1334	0.695573	0.0486709	1.0674	0.829117	4.95e-08	0.718449	0.0124945	1	0.424259	-0.95192	7.19e-09	0.272909	-1.43411	5.7e-05	0.792748	0.156328	1
AGAP002397	2R	0	8.67438	1	0	5.97152	1	0.00486438	4.19699	0.196634	0.00139256	2.21632	0.252933	0	-1.18822	0.852726	0	-0.55848	0.715907	0	1.95645	1	0	3.29729	1
AGAP013481	2R	0	6.35246	1	0	3.64959	1	0.0145931	2.69448	0.070489	0.00139256	-0.953605	0.321393	0.0042124	0.674273	0.711148	0.00315669	0.119592	1	0	-0.365475	0.850608	0	0.975362	1
AGAP002399	2R	0	0.653404	1	0	-2.04946	1	0.0681013	-1.31257	0.0340354	0.134382	-0.493243	0.0193972	0.237767	0.75073	5.68e-05	0.162885	-0.150851	0.557007	0.132234	-0.41278	0.434399	0.124082	-0.45055	1
AGAP013137	2R	0	7.67438	1	0	4.97152	1	0.00486438	2.97459	0.370956	0.00208884	1.30943	0.53186	0.00140413	0.489848	0.941582	0	-1.55848	0.317885	0	0.956454	1	0	2.29729	1
AGAP013405	2R	0	3.73187	1	0	1.029	1	0.0583725	1.68797	0.038455	0.0327251	0.968393	0.024206	0.0149774	-0.651624	0.34398	0.0164148	-0.403505	0.500848	0.0028135	-1.97428	0.108704	0.0275738	0.7244	1
AGAP002400	2R	0.384348	-0.622532	1	0.581074	-0.514598	1	1.32797	0.663234	0.0579641	0.998464	0.304812	0.0741478	0.930941	0.198576	0.430634	0.739928	-0.277252	0.113943	0.205385	-2.11022	8.8e-09	0.530796	-0.692269	1
AGAP002401	2R	0.384348	-2.82341	1	2.68188	-0.59185	1	2.14033	-0.903568	0.0628136	3.89638	-0.0165654	1	4.43379	0.283547	0.147311	4.12579	0.0967297	0.618341	1.91599	-1.08467	0.000914949	2.40582	-0.727423	1
AGAP002402	2R	0.384348	4.01617	0.646064	0	0.306183	1	0.150796	2.35568	1.83e-06	0.02994	-0.231139	0.618144	0.0243383	-0.698708	0.0803455	0.0385116	0.245969	0.548644	0.022508	-0.480952	0.584307	0.0413607	0.482593	1
AGAP002403	2R	0.384348	2.62454	0.875654	0.044698	-0.0783299	1	0.374557	2.2408	2.82e-10	0.11976	0.578146	0.00694086	0.0748872	-0.392582	0.186973	0.0669218	-0.548332	0.019434	0.022508	-1.90429	0.000490428	0.0344673	-1.15667	1
AGAP002404	2R	0.384348	1.37861	0.958786	0.268188	0.488855	1	0.38915	0.919674	0.0190711	0.226291	0.114353	0.642323	0.240107	0.276304	0.293745	0.181194	-0.311883	0.136457	0.0309485	-2.74283	2.72e-08	0.234378	0.169185	1
AGAP002405	2R	0.384348	-2.4557	1	2.3243	-0.426539	1	3.82826	0.338583	0.3477	3.62831	0.344168	0.0290583	3.07646	0.0229106	1	2.41108	-0.443758	0.00458627	3.20739	0.077136	0.93274	2.39203	-0.361742	1
AGAP002406	2R	0	-0.538113	1	0.268188	-0.42997	1	0.895045	1.21727	0.000264221	0.510372	0.471514	0.00452059	0.424985	0.123228	0.735568	0.291047	-0.607598	0.000444423	0.11254	-1.87397	1.5e-06	0.275738	-0.533129	1
AGAP002407	2R	1.53739	0.750165	0.915943	0.89396	0.122449	1	1.61984	1.02068	0.00173457	1.11683	0.609944	7.38e-05	0.760573	-0.181554	0.500169	0.563154	-0.710887	1.11e-05	0.80466	-0.0385109	1	0.668665	-0.306261	1
AGAP002408	2R	1.15304	1.46554	0.843589	0.268188	-0.428141	1	0.968011	1.34166	4.68e-05	0.631525	0.943192	2.68e-09	0.392222	-0.0568975	0.941582	0.19824	-1.2649	7.15e-13	0.143488	-1.52239	6.61e-05	0.351566	-0.181558	1
AGAP002409	2R	0.768696	-0.510285	1	1.87732	0.63644	1	2.00412	0.789609	0.0190954	1.74696	0.796835	8.62e-08	1.19024	0.00766538	1	0.731089	-0.888353	2.08e-08	0.500803	-1.29253	0.00015666	0.965084	-0.303994	1
AGAP002411	2R	0	0.551556	1	0.178792	0.175804	1	0.0875588	-1.06947	0.109194	0.212365	0.226967	0.321694	0.187686	-0.0169525	1	0.193821	0.050095	0.87933	0.0872184	-1.1257	0.0132428	0.330886	0.852655	1
AGAP002412	2R	1.15304	-0.257277	1	1.02805	-0.371482	1	2.42732	0.910695	0.00507236	1.7407	0.543522	0.000374563	1.31521	-0.0207987	1	0.929961	-0.663909	2.44e-05	1.05506	-0.350238	0.415789	0.909936	-0.55507	1
AGAP002413	2R	8.07131	-1.04543	1	14.6609	0.160195	1	9.63633	-0.405941	0.442233	11.9607	-0.100198	0.649501	12.0091	-0.108795	0.742055	13.3781	0.117972	0.518965	18.012	0.551456	0.0395183	10.1196	-0.33293	1
AGAP002414	2R	1.15304	-1.03092	1	1.60913	-0.520768	1	2.86025	0.343375	0.345509	2.85056	0.453275	0.00305476	2.27236	0.00323329	1	1.80626	-0.433636	0.00598801	1.68529	-0.454182	0.230631	2.22659	-0.0331846	1
AGAP002415	2R	0.768696	4.45845	0.293119	0.089396	1.75558	1	0.0632369	0.861382	0.290643	0.0515246	0.621772	0.0696184	0.0322951	-0.344343	0.573232	0.0334609	-0.229857	0.623327	0.0140675	-1.23994	0.142019	0.0413607	0.329858	1
AGAP002416	2R	0	3.22317	1	0.044698	1.52858	1	0.0291863	0.188423	0.958287	0.0187995	-0.770741	0.0700111	0.0252744	-0.325727	0.671582	0.039143	0.598621	0.090755	0.0478295	0.822598	0.189628	0.0482542	0.904972	1
AGAP002417	2R	0	7.08942	1	0	4.38656	1	0	1.19699	1	0.00348139	1.40897	0.259992	0.00280827	1.03417	0.578644	0	-2.14344	0.0870109	0	0.371491	1	0	1.71233	1
AGAP002418	2R	0.768696	4.99256	0.228406	0.044698	1.69539	1	0.0340506	0.562779	0.595277	0.0348139	0.575863	0.182954	0.0276146	0.118754	0.946459	0.0151521	-0.959018	0.0366854	0.0140675	-0.696989	0.647214	0.0482542	1.07812	1
AGAP012957	2R	0	4.79174	1	0	2.08888	1	0	-1.1007	0.500497	0.00765906	-0.368642	0.649501	0.010297	0.125885	0.996656	0.00631338	-0.713758	0.237775	0.033762	2.1023	0.00247414	0.0206804	1.48993	1
AGAP013241	2R	0	0.302607	1	0.178792	-0.073968	1	0.038915	-2.41117	0.00015076	0.113493	-1.19348	2.45e-09	0.271934	0.457493	0.0258598	0.263899	0.327368	0.0752773	0.351687	0.704915	0.020036	0.172336	-0.346566	1
AGAP002419	2R	1.15304	8.76749	0.0034234	0	3.80159	1	0.00486438	1.69448	0.630214	0.000696279	-1.45611	0.207035	0.00327631	0.352344	0.910485	0.00252535	-0.0439069	1	0	-0.213472	1	0.00689346	2.20983	1
AGAP002420	2R	0	3.46493	1	0	0.762065	1	0.145931	2.8535	1.72e-09	0.0452581	1.30071	1.58e-05	0.0177857	-0.684181	0.122079	0.00757606	-1.9455	1.64e-06	0.0028135	-2.24322	0.0119728	0.00689346	-0.902383	1
AGAP002421	2R	0	4.79174	1	0	2.08888	1	0	-1.1007	0.501872	0.00278511	-1.82807	0.00845778	0.0131053	0.715561	0.388749	0.0119954	0.44152	0.4971	0.0140675	0.786528	0.636918	0.0137869	1.04936	1
AGAP002423	2R	0	9.67438	1	0	6.97152	1	0	3.78195	1	0	0.631358	1	0.000468045	1.81178	0.711148	0	0.44152	1	0	2.95645	1	0	4.29729	1
AGAP002424	2R	0.768696	4.72019	0.19614	0	0.41693	1	0.0145931	-0.749434	0.466268	0.0417767	0.562095	0.0765001	0.0355714	0.271208	0.66326	0.0246222	-0.45572	0.195296	0.0140675	-0.974284	0.191656	0.0137869	-0.656907	1
AGAP002425	2R	0	7.67438	1	0	4.97152	1	0.00486438	2.97459	0.370956	0.00139256	0.631358	0.826813	0.00140413	0.489848	0.941582	0.000631338	-0.365835	0.820038	0	0.956454	1	0	2.29729	1
AGAP002426	2R	0.384348	0.912833	0.997249	0.402282	0.538559	1	1.7755	2.87558	2.35e-26	0.557023	1.40511	2.27e-19	0.159135	-1.22271	2.01e-12	0.106696	-1.7638	2.05e-20	0.0675239	-2.142	4.07e-07	0.193017	-0.583666	1
AGAP002427	2R	0.768696	0.908407	0.935784	0.134094	-1.37887	1	0.321049	-0.467113	0.487745	0.439352	-0.0183305	1	0.465237	0.108551	0.779598	0.493706	0.215185	0.224393	0.239147	-0.921633	0.012065	0.344673	-0.354465	1
AGAP002428	2R	0.384348	6.5451	0.246894	0	2.80159	1	0.0194575	2.10388	0.0857719	0.00626651	0.198398	0.976798	0.00327631	-1.0462	0.26851	0.00883873	0.888979	0.168543	0	-1.21347	0.446971	0	0.127365	1
AGAP002429	2R	0	6.28207	1	0	3.5792	1	0	0.38963	1	0.00348139	0.21632	1	0.0042124	0.548742	0.838887	0.00315669	0.0264824	1	0	-0.435864	0.866085	0.00689346	1.97536	1
AGAP002430	2R	0	4.31683	1	0	1.61397	1	0	-1.5756	0.264572	0.00487395	-1.59746	0.00267044	0.00889285	-0.843576	0.145895	0.0265162	1.54586	3.52e-05	0.028135	1.24596	0.0857825	0.0206804	0.993509	1
AGAP002431	2R	0	4.33453	1	0	1.63167	1	0.0145931	0.496545	0.985046	0.012533	-0.0979947	0.941167	0.0159135	0.38647	0.654358	0.0126268	-0.0969	0.933831	0.00844049	-0.328949	0.87308	0.0137869	0.578471	1
AGAP013182	2R	0	9.67438	1	0	6.97152	1	0	3.78195	1	0.000696279	2.63136	0.375046	0	-0.188224	1	0	0.44152	1	0	2.95645	1	0	4.29729	1
AGAP002433	2R	0	1.51451	1	0.134094	0.819234	1	0.165389	0.839768	0.105002	0.134382	0.665217	0.00313989	0.10063	0.0868833	0.910126	0.0606085	-0.853385	0.000532315	0.045016	-1.07502	0.0511711	0.0965084	0.080059	1
AGAP002434	2R	1.15304	-1.31172	1	2.68188	-0.0787761	1	2.21816	-0.327263	0.681274	2.58946	-0.118465	0.581329	2.78253	0.0212257	1	3.01148	0.177276	0.299413	2.38866	-0.221089	0.70968	2.94351	0.0908459	1
AGAP002435	2R	0	-1.4674	1	0.849262	0.157737	1	0.505895	-0.612005	0.282199	0.792365	0.0616755	0.820587	0.907539	0.400462	0.0306005	0.765813	-0.00379837	1	0.106913	-2.88775	5.69e-13	0.461862	-0.735485	1
AGAP002436	2R	1.15304	-2.14545	1	5.40846	0.0883245	1	2.94295	-0.764361	0.126832	4.22432	-0.281985	0.101302	4.91822	0.00244176	1	5.43266	0.202105	0.218141	6.5667	0.447064	0.112791	4.68755	-0.0768561	1
AGAP002437	2R	10.7617	-0.350613	0.963672	15.2867	0.518122	1	26.9243	1.47145	7.76e-07	15.1455	0.800015	1.94e-08	9.08428	-0.268771	0.192309	6.41692	-0.865256	1.2e-08	5.97306	-0.823053	0.00896844	7.61038	-0.449937	1
AGAP002438	2R	0.768696	1.83308	0.84197	0.134094	-0.453697	1	0.262676	0.19262	0.725139	0.247179	0.108501	0.652469	0.237299	0.0339319	0.996815	0.238014	0.0365361	0.923694	0.157556	-0.579163	0.183353	0.15855	-0.521825	1
AGAP002439	2R	0.768696	-0.612944	1	1.60913	0.315239	1	2.29599	0.888746	0.00670129	1.76367	0.6604	1.03e-05	1.22675	-0.0841417	0.840281	0.887661	-0.673247	1.86e-05	0.709001	-0.88392	0.00959064	1.22014	-0.0651959	1
AGAP002440	2R	5.38087	2.07521	0.505431	1.07275	0.111798	1	2.8943	1.64687	2.95e-08	1.94401	1.50958	5.53e-26	0.892562	-0.228488	0.343333	0.239908	-2.39714	3.58e-42	0.0984724	-3.37446	5.29e-16	0.572157	-0.799237	1
AGAP002441	2R	0	5.67438	1	0	2.97152	1	0.00486438	0.827751	1	0.00557023	0.21632	0.96798	0.00514849	0.00442118	1	0.00631338	0.44152	0.706145	0.0028135	0.00225719	1	0	0.29729	1
AGAP002443	2R	0	9.67438	1	0	6.97152	1	0	3.78195	1	0.000696279	2.63136	0.375046	0	-0.188224	1	0	0.44152	1	0	2.95645	1	0	4.29729	1
AGAP002444	2R	0	-1.87492	1	0.536376	-0.874454	1	0.0729657	-3.76374	9.06e-11	0.562593	-1.04905	4.96e-10	1.2801	0.559415	0.000632805	1.37884	0.639362	1.73e-05	0.340433	-1.63269	3.27e-06	0.813428	-0.328511	1
AGAP002449	2R	0	6.42646	1	0	3.72359	1	0	0.53402	1	0.000696279	-1.53857	0.335848	0.00374436	0.522269	0.869455	0.00378803	0.548435	0.698942	0.0028135	0.786528	0.781888	0.0137869	2.79479	1
AGAP012970	2R	0	9.67438	1	0	6.97152	1	0	3.78195	1	0	0.631358	1	0.000468045	1.81178	0.711148	0	0.44152	1	0	2.95645	1	0	4.29729	1
AGAP002451	2R	0	5.8164	1	0	3.11354	1	0	-0.0760333	1	0.00417767	-0.0848493	1	0.00514849	0.226814	0.954578	0.00631338	0.653024	0.484914	0	-0.901527	0.662135	0.00689346	1.48993	1
AGAP013339	2R	0	9.67438	1	0	6.97152	1	0.00486438	5.78195	0.0808251	0	0.631358	1	0	-0.188224	1	0	0.44152	1	0	2.95645	1	0	4.29729	1
AGAP002453	2R	0	4.24812	1	0	1.54525	1	0.00486438	-0.627443	0.780707	0.0104442	-0.518389	0.316952	0.020594	0.911312	0.0695797	0.0151521	0.13118	0.936291	0	-2.46981	0.0361742	0.00689346	-0.112101	1
AGAP002454	2R	1.53739	0.491741	0.928736	1.25154	0.3309	1	0.870723	-0.186655	0.967402	0.942761	-0.0877166	0.724301	1.05965	0.163062	0.554971	0.938168	-0.100109	0.647224	1.0832	0.142174	0.694144	0.785854	-0.33422	1
AGAP002455	2R	1.92174	-0.179056	0.976247	1.65383	-0.214791	1	2.977	0.684414	0.0419447	1.91825	0.0319847	0.941698	1.83661	-0.0599169	0.909904	1.72418	-0.174612	0.338409	2.15233	0.201566	0.521372	1.90259	0.00828628	1
AGAP002456	2R	0	5.8164	1	0	3.11354	1	0	-0.0760333	1	0.00208884	-1.06908	0.226178	0.00655263	0.811776	0.503975	0.00568204	0.44152	0.688403	0.005627	0.786528	0.905022	0	0.439309	1
AGAP013260	2R	0	9.08942	1	0	6.38656	1	0	3.19699	1	0.000696279	1.63136	0.583111	0.000468045	0.811776	1	0	-0.143443	1	0	2.37149	1	0	3.71233	1
AGAP013120	2R	0	9.67438	1	0	6.97152	1	0	3.78195	1	0	0.631358	1	0.000468045	1.81178	0.711148	0	0.44152	1	0	2.95645	1	0	4.29729	1
AGAP002457	2R	0	5.5451	1	0	2.84224	1	0.0145931	1.78195	0.226639	0.00557023	0.0463952	1	0.00889285	1.1337	0.15134	0.00126268	-2.01791	0.0101443	0.005627	0.497022	1	0	0.168007	1
AGAP002458	2R	0	2.2735	1	0.044698	0.574914	1	0.00972875	-2.02541	0.0411719	0.037599	-0.73703	0.0182067	0.0542932	-0.112275	0.911574	0.0852306	0.863647	0.000618309	0.050643	-0.117547	1	0.075828	0.529105	1
AGAP013018	2R	0	0.0532477	1	0.178792	-0.324021	1	0.136203	-0.955329	0.095868	0.187995	-0.636327	0.000821068	0.260701	-0.0556244	0.949971	0.397112	0.855032	7.03e-08	0.165996	-0.70271	0.0835087	0.186123	-0.491545	1
AGAP002459	2R	0	-2.24671	1	0.759866	-0.776488	1	0.812351	-0.715429	0.178737	1.58752	0.367902	0.0232276	1.62271	0.505239	0.00226553	1.04613	-0.437609	0.00706974	0.0900319	-3.91428	1.07e-19	0.930617	-0.511012	1
AGAP013297	2R	0	8.35246	1	0	5.64959	1	0	2.46002	1	0.00139256	1.63136	0.383739	0.000468045	-0.188224	1	0.000631338	0.44152	1	0	1.63453	1	0	2.97536	1
AGAP002460	2R	0	1.31244	1	0.044698	-0.388231	1	0.0145931	-2.5734	0.00088036	0.0320288	-2.07144	6.08e-16	0.0922048	-0.40749	0.142037	0.200766	1.34954	1.05e-13	0.208199	0.995448	0.00223486	0.124082	0.223289	1
AGAP002461	2R	3.45913	-0.916905	1	3.97812	-0.446099	1	1.44472	-1.89857	5.22e-05	4.11083	-0.448251	0.00588423	5.6727	0.182856	0.447112	6.24709	0.358179	0.016719	5.03053	-0.06615	1	5.24592	-0.00668273	1
AGAP002463	2R	0	-2.02736	1	0.715168	-0.639289	1	0.520488	-1.14154	0.0199961	0.722041	-0.806689	9.73e-07	1.06574	-0.133033	0.681333	1.71787	0.907625	1.75e-10	1.1254	-0.00849587	1	0.710026	-0.681531	1
AGAP002464	2R	118.764	1.96114	0.473997	15.1079	-0.612391	1	27.1092	0.296655	0.486508	24.4603	0.191793	0.270403	21.5937	-0.0575414	0.91451	18.7943	-0.315896	0.0494416	28.768	0.401402	0.16357	20.253	-0.141523	1
AGAP002465	2R	26.1357	1.68862	0.586149	4.02282	-0.614063	1	6.14857	0.0427741	1	5.5013	-0.149198	0.450073	5.85196	-0.0387057	0.973507	6.04001	0.0283307	0.938844	8.0241	0.460079	0.10104	5.53545	-0.115306	1
AGAP002466	2R	0.384348	1.531	0.954562	0.357584	1.00702	1	0.170253	-0.147475	1	0.153878	-0.405534	0.0531535	0.178325	-0.163464	0.671582	0.256323	0.606579	0.000443164	0.163183	-0.229682	0.771857	0.144763	-0.360922	1
AGAP029655	2R	0.384348	0.694959	1	0.402282	0.319749	1	0.564268	0.757495	0.043667	0.475558	0.664427	5.01e-05	0.349161	0.041591	0.969776	0.244959	-0.627279	0.000414931	0.0534565	-2.68812	1.04e-09	0.392927	0.216426	1
AGAP002468	2R	24.9826	-0.205826	0.949574	31.1098	0.499266	1	32.2022	0.628275	0.0752544	24.4972	0.28794	0.0713499	19.9378	-0.130651	0.671582	17.8959	-0.320076	0.0446316	22.9525	0.123077	0.794127	19.2741	-0.145624	1
AGAP013320	2R	0	0.204742	1	0.134094	-0.495068	1	0.272405	0.203327	0.707871	0.194958	-0.386501	0.0557283	0.212492	-0.27139	0.304349	0.294204	0.413981	0.017294	0.34606	0.571913	0.0664721	0.241271	0.0336293	1
AGAP002469	2R	0.384348	3.8996	0.624087	0	0.190159	1	0.0972875	1.53041	0.0173305	0.0543097	0.785391	0.0182798	0.0322951	-0.297346	0.679826	0.0220968	-0.919937	0.0161325	0.0140675	-1.20678	0.177862	0.075828	1.17489	1
AGAP002470	2R	0	-2.66352	1	1.11745	-0.662455	1	3.25427	0.928429	0.00395369	2.0575	0.307674	0.0596236	1.71211	-0.060074	0.910097	1.58024	-0.207122	0.24201	0.993165	-0.863798	0.0105548	1.30976	-0.436462	1
AGAP002471	2R	0	-0.829442	1	0.89396	0.869981	1	1.18204	1.33493	3.08e-05	0.761729	0.906299	5.15e-09	0.446515	-0.218125	0.407465	0.287259	-0.983567	5.45e-09	0.23352	-1.11322	0.00215068	0.372247	-0.398097	1
AGAP002472	2R	1.15304	2.74069	0.546277	0.312886	1.04374	1	0.651827	2.13255	5.09e-10	0.247179	0.817072	1.55e-05	0.122628	-0.639153	0.00476741	0.0984887	-0.95211	6.07e-06	0.0703374	-1.24397	0.00730447	0.261951	0.701578	1
AGAP002473	2R	5.76522	0.236177	0.922019	3.97812	0.0299819	1	4.95194	0.403382	0.30841	4.50562	0.348931	0.0260407	3.79257	0.011662	1	3.25013	-0.287241	0.0794773	2.76848	-0.473383	0.165293	2.65398	-0.524212	1
AGAP002474	2R	0	1.48456	1	0.178792	1.11354	1	0.228626	1.29813	0.00161717	0.143433	0.762602	0.000150561	0.102034	0.0708633	0.935544	0.0536637	-1.09511	1.44e-06	0.039389	-1.29147	0.00948168	0.0620411	-0.5482	1
AGAP002475	2R	0.768696	-0.519552	1	1.69852	0.485431	1	2.15005	0.887486	0.00698868	2.12713	1.25205	2.76e-18	1.18603	-0.0148802	1	0.510752	-1.49963	3.5e-20	0.101286	-3.606	7.17e-18	0.778961	-0.625751	1
AGAP002476	2R	0	-1.9688	1	1.25154	0.192648	1	0.792893	-0.466443	0.457599	1.17114	0.145135	0.459277	1.21926	0.270654	0.19918	1.10042	0.0254488	0.962417	0.151929	-2.89314	1.02e-13	0.834108	-0.387603	1
AGAP002477	2R	0.384348	0.935447	0.997249	0.312886	0.237656	1	0.257812	-0.157523	1	0.160144	-1.04827	2.79e-08	0.27287	-0.136671	0.711148	0.462139	1.0255	3.35e-11	0.205385	-0.510932	0.236965	0.206804	-0.462759	1
AGAP002478	2R	0.384348	-1.16364	1	1.47503	0.227278	1	1.09935	-0.184497	0.976038	1.3292	0.128235	0.522635	1.30725	0.114597	0.722906	1.13262	-0.181515	0.324493	1.11977	-0.1609	0.874666	1.1581	-0.106567	1
AGAP029097	2R	0.768696	-0.231505	1	0.849262	-0.193137	1	0.97774	6.86e-05	1	1.04303	0.124505	0.547972	0.974001	-0.008783	1	1.03792	0.119066	0.547831	0.540192	-0.893515	0.0105628	0.827215	-0.244815	1
AGAP002480	2R	1.15304	0.405549	0.949907	0.44698	-0.835836	1	0.282134	-1.58807	0.00136395	0.437263	-1.1452	1.83e-11	0.843885	0.01451	1	1.30056	0.959798	2.56e-11	0.80466	-0.062275	1	0.613518	-0.454329	1
AGAP002481	2R	3.45913	0.681304	0.892238	1.74322	-0.017308	1	2.91376	0.781797	0.0178965	2.31373	0.582499	0.00010577	1.81414	0.105879	0.752652	1.2772	-0.572842	0.000252519	0.365755	-2.3079	1.07e-10	1.37869	-0.339371	1
AGAP002482	2R	0.768696	-1.78368	1	3.21826	0.124311	1	2.10141	-0.465629	0.445228	2.45299	-0.291168	0.0920152	2.72683	-0.112228	0.734592	3.21477	0.230544	0.153455	4.36092	0.651178	0.0135207	2.64709	-0.123999	1
AGAP002483	2R	0	3.16659	1	0	0.463724	1	0.0875588	1.67232	0.00273753	0.0557023	1.29878	2.81e-06	0.0271466	-0.259777	0.677778	0.0145208	-1.2864	0.000215287	0	-3.55134	0.000508282	0.0137869	-0.609601	1
AGAP002484	2R	0	-1.17346	1	0.536376	-0.171178	1	0.938825	0.61161	0.0895952	0.774958	0.423656	0.0108789	0.691302	0.232029	0.333845	0.506964	-0.400783	0.0190881	0.0647105	-3.29739	2.08e-14	0.441181	-0.502913	1
AGAP002485	2R	0	2.42646	1	0.22349	2.33248	0.385952	0.0729657	0.607022	0.402459	0.112797	1.83034	2.67e-16	0.0435282	-0.354734	0.388835	0.0132581	-2.24371	1.19e-12	0	-4.29147	3.16e-06	0.0482542	0.0829706	1
AGAP013525	2R	0	3.84149	1	0.134094	3.1771	0.295374	0.00972875	-0.440445	0.84802	0.0369028	1.45551	1.1e-05	0.0201259	0.121461	0.947982	0.00694472	-1.66002	0.00017559	0	-2.87644	0.00817962	0.00689346	-0.522889	1
AGAP013486	2R	0	3.79174	1	0	1.08888	1	0	-2.1007	0.122253	0.00626651	-1.8149	0.000101059	0.0271466	0.787529	0.0708939	0.0258849	0.567051	0.152269	0.0140675	-0.278763	0.934945	0.0275738	0.786328	1
AGAP013007	2R	0	9.08942	1	0	6.38656	1	0	3.19699	1	0	0.0463952	1	0	-0.773186	0.840281	0.00126268	3.02648	0.132143	0	2.37149	1	0	3.71233	1
AGAP002487	2R	0	-0.342425	1	0.402282	0.282919	1	0.0826944	-2.05305	0.000262676	0.248571	-0.628819	0.000610019	0.409539	0.361356	0.0755031	0.424891	0.387944	0.0195076	0.284163	-0.315833	0.544824	0.268845	-0.370177	1
AGAP002488	2R	1.53739	-1.51593	1	5.18497	0.336568	1	9.22772	1.28184	3.71e-05	6.79638	1.15183	1.92e-16	3.98306	0.00754839	1	1.60549	-1.5919	4.76e-24	0.483922	-3.11076	1.28e-16	2.53679	-0.66483	1
AGAP028609	2R	0.768696	-1.99517	1	3.62054	0.0804018	1	7.33062	1.20146	0.000138124	5.52636	1.08284	1.5e-14	3.07739	-0.168343	0.524644	1.92495	-0.99389	1.04e-10	0.309485	-3.49565	3.85e-19	1.96464	-0.776309	1
AGAP002491	2R	2.30609	3.15756	0.256432	0.357584	0.819516	1	0.89991	2.21389	4.23e-13	0.345354	0.959103	8.72e-09	0.174581	-0.478957	0.0252579	0.102908	-1.33664	3.47e-12	0.104099	-1.08449	0.00809689	0.130976	-0.690259	1
AGAP002492	2R	0.768696	-0.2405	1	0.536376	-0.825395	1	0.89991	-0.132421	1	0.979664	-0.00822963	1	0.994595	0.0245308	1	0.982993	-0.00182796	1	1.06913	0.127622	0.73449	0.861682	-0.194309	1
AGAP002493	2R	1.53739	0.208817	0.953386	1.51973	0.319442	1	1.17718	-0.0313321	1	1.05765	-0.238358	0.196742	1.10973	-0.175701	0.511575	1.39589	0.305025	0.0550155	1.44895	0.288421	0.333371	1.22014	0.0212699	1
AGAP002494	2R	0	0.0215388	1	0.402282	0.648689	1	0.15566	-0.79754	0.176716	0.304274	0.210157	0.292746	0.278955	0.0475213	0.957266	0.280314	0.0518294	0.849216	0.180064	-0.615503	0.139354	0.186123	-0.523801	1
AGAP002495	2R	0	-0.805396	1	0.536376	0.198253	1	0.476709	-0.0181025	1	0.49018	0.0213748	0.985819	0.490043	0.0242224	1	0.505702	0.0840557	0.703397	0.343247	-0.51783	0.205273	0.489435	0.0237531	1
AGAP002496	2R	0	-2.17697	1	1.34094	0.0802249	1	0.841537	-0.592292	0.290081	0.923962	-0.559419	0.000759165	1.41396	0.279977	0.173475	1.6137	0.522755	0.000443171	0.413584	-1.65646	1.61e-06	0.930617	-0.440007	1
AGAP002497	2R	0	-1.43054	1	0.268188	-1.32409	1	0.836673	0.169111	0.692	0.836231	0.21692	0.241636	0.787719	0.119001	0.722906	0.781597	0.0875793	0.692752	0.12098	-2.67489	9.3e-12	0.420501	-0.833322	1
AGAP002498	2R	0	5.62999	1	0.044698	3.97152	1	0.0632369	4.26737	5.57e-09	0.00835534	0.93948	0.190319	0.00187218	-1.72428	0.0580561	0.00126268	-1.92771	0.0145349	0	-1.08794	0.434153	0	0.252896	1
AGAP002499	2R	0.768696	-0.458973	1	0.804564	-0.495443	1	1.21123	0.0832847	0.863253	1.15861	0.0229037	0.988727	1.06293	-0.164536	0.557797	1.13388	-0.0188602	1	1.64027	0.558032	0.0361437	1.08227	-0.0836781	1
AGAP002500	2R	2.30609	0.676398	0.905009	1.51973	0.301115	1	3.07429	1.4147	3.1e-06	1.81868	0.830564	1.72e-08	1.07276	-0.275502	0.198662	0.728564	-0.937952	2.6e-09	0.801847	-0.631658	0.0777326	1.02023	-0.259975	1
AGAP002501	2R	0	-0.172674	1	0.268188	-0.0634768	1	0.851266	1.53834	2.16e-06	0.547971	1.21038	9.46e-15	0.278955	-0.249725	0.340145	0.131318	-1.52531	1.32e-16	0.0928454	-1.77706	9.47e-06	0.248164	-0.311839	1
AGAP002502	2R	0.768696	0.326762	0.977422	0.625772	-0.049739	1	0.608047	-0.127231	1	0.667731	0.0107713	1	0.745595	0.271547	0.2213	0.652804	-0.0334145	0.952106	0.140675	-2.28588	4.26e-09	0.91683	0.479972	1
AGAP002504	2R	1.53739	0.467858	0.932186	1.07275	0.0918129	1	1.40094	0.499492	0.164689	1.18994	0.333935	0.0436019	1.14671	0.313541	0.114673	0.744979	-0.560921	0.000467791	0.433279	-1.25877	0.000235523	0.703133	-0.520532	1
AGAP002505	2R	0.384348	-1.58565	1	1.11745	-0.584545	1	1.21609	-0.469455	0.445547	1.56245	-0.121648	0.574466	1.72662	0.0813939	0.840281	1.82015	0.177152	0.306803	1.4377	-0.226561	0.698783	1.42695	-0.23169	1
AGAP002506	2R	0	-0.21512	1	0.089396	-1.3315	1	0.07783	-2.00787	0.000415255	0.222113	-0.670596	0.000285308	0.403455	0.549578	0.00209346	0.354181	0.192242	0.308833	0.264469	-0.289875	0.604148	0.289525	-0.133649	1
AGAP002507	2R	0.768696	2.2735	0.766603	0.134094	-0.0128998	1	0.496166	1.6324	5.81e-06	0.270852	0.946366	1.73e-07	0.175985	0.0482687	0.970184	0.0694472	-1.58743	1.14e-13	0.011254	-3.70461	5.32e-10	0.19991	0.257274	1
AGAP002508	2R	0	7.35246	1	0	4.64959	1	0	1.46002	1	0.00139256	0.21632	1	0.00280827	1.61913	0.327155	0.000631338	-0.728405	0.615298	0	0.634525	1	0	1.97536	1
AGAP002509	2R	2.69044	0.229757	0.933477	2.3243	0.260647	1	1.9798	0.0624582	0.902838	2.20929	0.300729	0.0650723	1.97328	0.0930575	0.8004	1.5935	-0.331892	0.0415051	1.5221	-0.335214	0.439533	1.61996	-0.234885	1
AGAP002511	2R	0	-0.415729	1	0.134094	-1.11661	1	0.209168	-0.819992	0.156036	0.295222	-0.4154	0.029937	0.373968	0.0241347	1	0.460877	0.45341	0.0056407	0.317925	-0.223979	0.750713	0.461862	0.339676	1
AGAP002510	2R	1.92174	-2.80281	1	8.26913	-0.547674	1	6.27505	-0.918578	0.0375044	9.52579	-0.36909	0.0251298	11.1245	-0.0980613	0.783712	12.9557	0.218515	0.174653	19.3822	0.797575	0.00150532	14.3798	0.306913	1
AGAP002512	2R	0.384348	0.656184	1	0.44698	0.419024	1	0.612912	0.842114	0.0194165	0.451885	0.497895	0.00280799	0.342609	-0.0617981	0.924616	0.284102	-0.40772	0.0236909	0.216639	-0.722485	0.0634932	0.19991	-0.79441	1
AGAP002513	2R	0	-3.84329	1	3.17356	-0.371852	1	3.28832	-0.29052	0.750431	4.2466	0.122721	0.528762	4.09867	0.0647314	0.880942	4.18893	0.0996423	0.611676	2.41679	-0.759197	0.0235851	2.46786	-0.710351	1
AGAP002514	2R	0	-1.3511	1	0.67047	-0.0487668	1	1.73172	1.36502	1.27e-05	0.951813	0.596969	0.000139316	0.660411	-0.154106	0.623883	0.479817	-0.72186	1.09e-05	0.486735	-0.564944	0.136256	0.592837	-0.255181	1
AGAP002515	2R	0	-1.36796	1	0.938658	0.395808	1	0.262676	-1.46045	0.00375006	0.534742	-0.534183	0.00204888	0.693174	-0.0732739	0.875032	0.873772	0.408566	0.00924611	1.19855	0.805803	0.0018865	0.572157	-0.324064	1
AGAP002516	2R	0.384348	-0.117593	1	0.268188	-1.01107	1	0.243219	-1.31753	0.0106372	0.61551	0.0420547	0.887601	0.735766	0.483442	0.00707497	0.596614	-0.0181889	1	0.0731509	-3.07043	4.54e-13	0.427394	-0.492373	1
AGAP002517	2R	0	0.130385	1	0.44698	0.896647	1	0.904774	1.9768	1.78e-10	0.520816	1.63908	1.08e-25	0.191898	-0.586047	0.00279649	0.0599771	-2.42267	1.53e-31	0.0309485	-2.99191	4.25e-10	0.220591	-0.171057	1
AGAP002518	2R	0.768696	0.705717	0.949574	0.491678	0.00717778	1	0.559403	0.141578	0.775298	0.570252	0.214782	0.249637	0.528891	0.080178	0.852771	0.411001	-0.412488	0.0189269	0.588021	0.220003	0.52353	0.482542	-0.0735818	1
AGAP002519	2R	0	8.35246	1	0	5.64959	1	0	2.46002	1	0.00139256	1.63136	0.383739	0.00093609	0.811776	0.89506	0	-0.880408	0.722197	0	1.63453	1	0	2.97536	1
AGAP002520	2R	0.384348	1.55544	0.949574	0.357584	1.03161	1	0.359964	0.989786	0.0123139	0.297311	0.95076	5.6e-08	0.20594	0.201948	0.527744	0.0833366	-1.44131	1.53e-12	0.0140675	-3.57233	3.06e-10	0.172336	-0.0897334	1
AGAP002521	2R	1.92174	1.78513	0.710199	0.536376	0.201299	1	0.968011	1.05348	0.001675	0.657287	0.619196	0.000117552	0.460088	-0.112216	0.77181	0.364282	-0.533936	0.00171857	0.208199	-1.25352	0.0005639	0.37914	-0.343988	1
AGAP002522	2R	0	1.53228	1	0.268188	1.65217	0.867655	0.301591	1.78481	9.37e-06	0.15527	1.02086	1.01e-06	0.08378	-0.288828	0.431865	0.0422996	-1.43102	7.94e-09	0.033762	-1.45424	0.00712741	0.103402	0.194002	1
AGAP013234	2R	0	1.63821	1	0.178792	1.26831	1	0.116745	0.457137	0.465726	0.0912125	0.0537	0.929833	0.103438	0.358264	0.221965	0.0833366	-0.121583	0.715907	0.0196945	-2.06035	0.000201836	0.0344673	-1.14012	1
AGAP013013	2R	0.384348	-0.804386	1	0.938658	-0.0427555	1	1.12854	0.226964	0.572646	1.12936	0.298978	0.0779479	1.10505	0.308486	0.125123	0.813795	-0.335155	0.0468231	0.230707	-2.12666	5.44e-09	0.689346	-0.498027	1
AGAP002523	2R	0.768696	-0.246465	1	0.804564	-0.282391	1	0.895045	-0.146615	1	1.14956	0.296562	0.0787709	1.05451	0.150362	0.612188	0.912283	-0.155036	0.422075	0.267282	-1.94114	6.1e-08	1.16499	0.242901	1
AGAP002524	2R	0	0.385518	1	0.268188	0.496944	1	0.476709	1.24013	0.000928116	0.312629	0.797681	6.71e-06	0.232618	0.213357	0.486643	0.0997514	-1.33967	2.69e-11	0.0647105	-1.72068	0.000113006	0.130976	-0.647569	1
AGAP002525	2R	3.07479	0.680502	0.896826	1.92201	0.272656	1	2.46137	0.684476	0.0423737	1.80475	0.285045	0.0850457	1.46311	-0.142524	0.647265	1.31445	-0.328246	0.0450761	1.7725	0.195398	0.540257	1.35801	-0.207138	1
AGAP002526	2R	1.53739	0.142223	0.95805	0.983356	-0.355497	1	2.10628	0.775521	0.0204499	1.43155	0.251821	0.141779	1.19024	-0.123565	0.711148	1.13578	-0.198227	0.273575	1.10008	-0.205475	0.760896	1.09606	-0.204348	1
AGAP002527	2R	0	-0.365221	1	0.268188	-0.256613	1	0.43293	0.296521	0.500368	0.441441	0.419389	0.0156039	0.371628	0.0901352	0.838887	0.309356	-0.276219	0.156693	0.118167	-1.62781	3.4e-05	0.337779	-0.0644786	1
AGAP002528	2R	0.384348	3.49946	0.757889	0	-0.20839	1	0.165389	1.91123	1.75e-05	0.0793758	1.01742	2.5e-05	0.0477406	-0.0563122	0.99578	0.0214655	-1.4292	1.14e-06	0	-4.22346	5.99e-06	0.0275738	-0.540654	1
AGAP002529	2R	0	3.66316	1	0.044698	1.97152	1	0.038915	1.03301	0.293336	0.0257623	0.355723	0.496862	0.0234022	0.180421	0.89506	0.0157835	-0.55848	0.271455	0.005627	-1.44727	0.194965	0.0344673	0.928056	1
AGAP002530	2R	0.384348	-1.03492	1	1.07275	-0.0889611	1	1.57119	0.483588	0.178413	1.09873	-0.0657749	0.817297	1.17807	0.0802063	0.840281	1.09095	-0.081788	0.722197	1.17604	0.0507111	0.946798	0.744493	-0.620589	1
AGAP002531	2R	0.768696	3.05722	0.56948	0.134094	0.771846	1	0.179982	0.916133	0.0420702	0.162929	1.02809	1.07e-07	0.117947	0.389628	0.14808	0.0321982	-1.93486	2.27e-15	0.0028135	-4.24812	6.71e-09	0.0689346	-0.425673	1
AGAP002532	2R	0	-1.08301	1	0.849262	0.543996	1	0.992333	0.791657	0.0232448	0.7109	0.375281	0.027343	0.628584	0.154926	0.6195	0.46719	-0.435602	0.0103782	0.22508	-1.42736	7.34e-05	0.372247	-0.65606	1
AGAP002533	2R	0.384348	0.487032	1	0.357584	-0.0415713	1	0.773436	1.01774	0.00315567	0.628043	0.967132	1.25e-09	0.411879	0.0899553	0.836649	0.208973	-1.15067	4.27e-11	0.0422025	-3.22221	1.58e-12	0.248164	-0.658792	1
AGAP002534	2R	0.768696	-1.77261	1	2.45839	-0.248514	1	1.88738	-0.612752	0.254746	2.87145	0.0170834	1	3.28895	0.343044	0.0594025	2.99317	0.100611	0.611241	0.512057	-2.54422	1.15e-12	1.60618	-0.844272	1
AGAP002535	2R	0.768696	3.7595	0.429089	0.089396	1.05664	1	0.403743	3.03984	1.14e-11	0.0696279	0.245175	0.503193	0.0566334	-0.182299	0.82062	0.0252535	-1.54078	3.78e-06	0.00844049	-2.5394	0.00228943	0.0827215	0.538298	1
AGAP002536	2R	0	0.934603	1	0.22349	0.825162	1	0.160524	0.186416	0.816394	0.178944	0.418583	0.0424188	0.163348	0.279994	0.33751	0.104802	-0.603136	0.00427187	0.0647105	-1.15902	0.012308	0.144763	0.0528178	1
AGAP002538	2R	0.768696	-0.282234	1	0.44698	-1.10869	1	0.719928	-0.504695	0.404359	0.655894	-0.781575	1.87e-06	0.788188	-0.533086	0.00167759	1.42051	0.719112	6.29e-07	2.13544	1.18063	9.63e-07	1.1581	0.197327	1
AGAP002541	2R	1.15304	3.74957	0.258672	0.089396	0.628703	1	0.277269	1.88504	9.04e-07	0.105138	0.478406	0.0353093	0.0889285	0.165203	0.716234	0.046719	-1.02663	1.51e-05	0.016881	-2.15207	0.000194416	0.0344673	-1.03661	1
AGAP002540	2R	0.768696	-2.94637	1	4.15691	-0.676131	1	0.831808	-2.99104	1.7e-09	3.85181	-0.912255	9.02e-09	6.59522	0.0617046	0.892455	8.6809	0.6355	6.46e-06	9.64186	0.630953	0.0163332	4.99776	-0.376732	1
AGAP002542	2R	0	2.21906	1	0	-0.483809	1	0.0437794	-0.313977	0.85546	0.0668427	0.236917	0.446004	0.06225	0.109681	0.879043	0.0492444	-0.347456	0.214755	0.0647105	0.183864	0.870249	0.075828	0.472861	1
AGAP002543	2R	0	-0.971725	1	0.178792	-1.35086	1	0.111881	-2.26881	2.46e-05	0.272941	-1.20815	8.01e-12	0.681473	0.548247	0.00157248	0.727301	0.609179	9.66e-05	0.365755	-0.596494	0.118967	0.323992	-0.742543	1
AGAP002544	2R	0.384348	1.64096	0.948946	0.357584	1.11769	1	0.0291863	-2.43722	0.000267157	0.143433	-0.394544	0.0652873	0.216237	0.469428	0.0265119	0.206448	0.303217	0.11791	0.050643	-1.80545	5.22e-05	0.137869	-0.31742	1
AGAP002546	2R	0.768696	4.38283	0.266331	0.044698	1.08888	1	0.0924232	1.33569	0.0186867	0.0529172	0.567227	0.0504246	0.0360395	-0.22475	0.71929	0.0246222	-0.865909	0.00570328	0.0478295	0.345019	0.698345	0.0344673	0.0242712	1
AGAP002547	2R	1.92174	0.466353	0.922019	1.25154	0.0411891	1	1.22582	0.023053	0.997286	1.10848	-0.158948	0.429442	1.18181	-0.0457715	0.954649	1.17113	-0.0577761	0.829644	1.96945	0.765417	0.00267824	0.992658	-0.287258	1
AGAP002548	2R	0.384348	-1.2006	1	3.08416	1.23894	0.610565	1.4885	0.228859	0.559967	1.91198	0.836133	1.33e-08	1.32223	0.081565	0.840281	0.810007	-0.837067	1.05e-07	0.357314	-1.89412	6.88e-08	1.06849	-0.262406	1
AGAP002549	2R	0.384348	-1.79653	1	2.90537	0.553155	1	2.45651	0.359534	0.322092	2.46483	0.489269	0.00133187	2.00744	0.09186	0.805639	1.49375	-0.483581	0.00212253	0.979097	-1.0226	0.00211072	1.65443	-0.230041	1
AGAP028477	2R	0	-2.16028	1	1.38564	0.142985	1	1.00693	-0.310809	0.718476	1.21988	-0.0320837	0.972096	1.47387	0.411932	0.019541	1.25321	0.0199593	0.988628	0.151929	-3.08615	4.27e-15	0.868576	-0.523593	1
AGAP002550	2R	0.384348	0.814073	1	0.22349	-0.300722	1	0.501031	0.703489	0.0641782	0.488091	0.90802	1.12e-08	0.321547	0.0420536	0.96899	0.189401	-0.932191	1.53e-07	0.045016	-2.80471	4.11e-10	0.317099	0.0269198	1
AGAP002552	2R	0	6.58692	1	0	3.88406	1	0.00486438	1.78195	0.630527	0.00208884	-0.175997	0.913618	0.00280827	0.159699	1	0.00315669	0.44152	0.904192	0.0028135	0.956454	1	0	1.20983	1
AGAP029378	2R	70.3357	2.21823	0.384013	10.6828	-0.100055	1	14.3061	0.38774	0.332419	14.9693	0.621161	2.37e-05	11.4671	0.0936937	0.793365	8.0906	-0.57874	0.00017552	4.8983	-1.22152	0.000115962	6.10071	-0.875505	1
AGAP002553	2R	0	6.67438	1	0	3.97152	1	0.00486438	1.87506	0.568937	0.00278511	0.368323	0.924506	0.00280827	0.297203	1	0.00189401	-0.25892	0.919668	0	-0.0435465	1	0.00689346	2.3904	1
AGAP002554	2R	0	0.936292	1	0.044698	-0.764883	1	0.15566	0.143347	0.887154	0.194262	0.593223	0.0017527	0.155391	0.163248	0.672887	0.112378	-0.475544	0.0217699	0.0365755	-1.95215	4.08e-05	0.124082	-0.162142	1
AGAP002555	2R	0	9.67438	1	0	6.97152	1	0	3.78195	1	0.000696279	2.63136	0.375046	0	-0.188224	1	0	0.44152	1	0	2.95645	1	0	4.29729	1
AGAP002556	2R	0	6.03053	1	0	3.32766	1	0	0.138091	1	0.00139256	-1.30724	0.178035	0.0042124	0.133704	1	0.00631338	0.994061	0.198924	0.005627	1.01785	0.873866	0.00689346	1.71233	1
AGAP013111	2R	0	6.86703	1	0	4.16416	1	0	0.974593	1	0.00208884	0.171926	1	0.00140413	-0.647656	0.752153	0.00441937	1.63417	0.104102	0	0.149099	1	0	1.48993	1
AGAP002557	2R	0	7.35246	1	0	4.64959	1	0	1.46002	1	0	-1.69057	0.222561	0.00234022	1.07481	0.671582	0.00126268	0.0264824	1	0.005627	2.54142	0.184579	0	1.97536	1
AGAP002558	2R	0	9.67438	1	0	6.97152	1	0	3.78195	1	0	0.631358	1	0	-0.188224	1	0.000631338	2.44152	0.397833	0	2.95645	1	0	4.29729	1
AGAP002559	2R	0	0.601581	1	0.089396	-0.51364	1	0.0145931	-3.28683	1.03e-05	0.0912125	-1.20994	8.65e-09	0.27287	1.05323	1.68e-09	0.21213	0.304795	0.120967	0.00844049	-4.11232	1.77e-11	0.124082	-0.50327	1
AGAP002560	2R	0	6.97394	1	0	4.27108	1	0	1.08151	1	0.000696279	-0.953605	0.469246	0.00093609	-1.06269	0.595128	0.0050507	2.28952	0.0119946	0.0028135	1.37149	0.73449	0	1.59685	1
AGAP002563	2R	0	8.35246	1	0	5.64959	1	0	2.46002	1	0.00208884	2.63136	0.0951946	0.000468045	-0.188224	1	0	-0.880408	0.722197	0	1.63453	1	0	2.97536	1
AGAP002562	2R	0	8.35246	1	0	5.64959	1	0	2.46002	1	0.00208884	2.63136	0.0951946	0.000468045	-0.188224	1	0	-0.880408	0.722197	0	1.63453	1	0	2.97536	1
AGAP002564	2R	1.15304	3.22937	0.385023	0.134094	0.526504	1	0.218897	0.950159	0.0259648	0.130204	0.183132	0.459991	0.145094	0.485217	0.0382408	0.0808113	-0.707124	0.000919166	0.0253215	-2.15416	3.21e-05	0.0965084	-0.217884	1
AGAP002567	2R	0.384348	-2.78017	1	2.63718	-0.572415	1	1.57606	-1.30741	0.00516379	2.92089	-0.490084	0.00249205	4.06403	0.146679	0.600725	4.8935	0.518148	0.000323027	2.99075	-0.372913	0.304406	2.59194	-0.574546	1
AGAP002568	2R	1.92174	-0.50023	1	2.63718	0.124461	1	2.0625	-0.202052	0.933571	2.44742	0.07248	0.751319	2.47502	0.112785	0.719772	2.28355	-0.0618246	0.80601	2.04541	-0.218198	0.716691	1.64064	-0.536976	1
AGAP002569	2R	1.15304	0.573393	0.937824	0.536376	-0.426074	1	0.851266	0.19801	0.632667	0.760336	0.0354375	0.936093	0.736235	-0.0310175	1	0.769601	0.060736	0.803144	0.590835	-0.353804	0.424366	0.765174	0.0395652	1
AGAP002570	2R	0	1.53996	1	0.22349	1.43495	1	0.384286	2.188	6.06e-10	0.189388	1.54421	3.08e-16	0.0767594	-0.458526	0.094871	0.0189401	-2.65957	1.07e-22	0.005627	-3.58787	1.23e-07	0.0620411	-0.491918	1
AGAP002571	2R	0.384348	3.78564	0.701305	0.134094	2.095	0.935505	0.136203	1.92568	5.02e-05	0.0891237	1.86123	1.49e-14	0.0280827	-0.73322	0.0297613	0.0050507	-3.23405	5.29e-16	0.0028135	-2.93229	0.000385774	0.0551477	0.621725	1
AGAP002573	2R	0	6.58692	1	0	3.88406	1	0.00486438	1.78195	0.630527	0.00208884	-0.175997	0.913618	0.00280827	0.159699	1	0.00315669	0.44152	0.904192	0.0028135	0.956454	1	0	1.20983	1
AGAP002572	2R	0	8.08942	1	0	5.38656	1	0	2.19699	1	0	-0.953605	0.50052	0.00140413	1.22681	0.711148	0.00126268	1.02648	0.75622	0	1.37149	1	0	2.71233	1
AGAP002575	2R	0	4.76749	1	0	2.06463	1	0.00972875	0.508929	0.955257	0.0104442	0.139505	1	0.00982894	-0.0141945	1	0.0113641	0.29713	0.72113	0.005627	-0.316565	0.822715	0.00689346	0.414647	1
AGAP002576	2R	0.768696	0.332309	0.980553	0.402282	-0.630995	1	0.515624	-0.364567	0.6386	0.721345	0.167758	0.389795	0.686154	0.0836887	0.840281	0.577674	-0.260857	0.145197	0.782152	0.259598	0.416485	0.572157	-0.207104	1
AGAP002577	2R	0	1.8606	1	0	-0.842263	1	0.00972875	-2.44044	0.00433355	0.0522209	-0.671462	0.00855232	0.0884605	0.353726	0.269349	0.102277	0.620323	0.00403246	0.039389	-0.90484	0.0878676	0.0482542	-0.493873	1
AGAP002578	2R	0.384348	0.745125	1	0.044698	-1.95774	1	0.0583725	-2.43871	4.52e-05	0.0508283	-3.03417	1.85e-41	0.179729	-1.2133	1.95e-12	0.592826	1.33504	3.48e-19	1.39268	2.40286	7.48e-25	0.310206	-0.0754807	1
AGAP029605	2R	0.384348	11.6744	0.018886	0	6.97152	1	0	3.78195	1	0	0.631358	1	0	-0.188224	1	0	0.44152	1	0	2.95645	1	0	4.29729	1
AGAP002580	2R	0	-0.733946	1	0.625772	0.47753	1	0.559403	0.293969	0.490092	0.56886	0.414772	0.0137762	0.48349	0.107264	0.782018	0.363651	-0.450795	0.0103782	0.278536	-0.754491	0.0468613	0.434288	-0.0772064	1
AGAP002581	2R	0.768696	-0.244728	1	0.67047	-0.529323	1	0.413472	-1.2751	0.00953093	1.04651	0.113144	0.587799	1.24125	0.559933	0.000588749	0.861776	-0.261031	0.135229	0.205385	-2.32043	3.96e-10	0.792748	-0.320463	1
AGAP002586	2R	0	6.42646	1	0	3.72359	1	0.0291863	3.88886	0.00757503	0.00348139	0.408965	0.813625	0.00187218	-0.773186	0.788832	0.000631338	-1.72841	0.229272	0	-0.291474	1	0.0137869	2.79479	1
AGAP002589	2R	0	2.84784	1	0.044698	1.15134	1	0.00486438	-2.03823	0.0469144	0.0396879	0.0799478	0.926574	0.0463364	0.455632	0.246801	0.0404056	0.11516	0.795154	0.005627	-2.27237	0.00321719	0.0137869	-0.931529	1
AGAP002591	2R	0.768696	-0.401541	1	1.11745	0.0162041	1	0.408608	-1.45116	0.00302466	0.923265	-0.325606	0.0641495	1.15233	0.106433	0.758655	1.34412	0.41169	0.00732069	0.807474	-0.469578	0.225681	1.11674	0.0212224	1
AGAP013318	2R	0	7.86703	1	0	5.16416	1	0	1.97459	1	0	-1.176	0.575294	0.00234022	2.39674	0.224916	0	-1.36583	0.570558	0	1.1491	1	0.00689346	3.71233	1
AGAP029385	2R	0	8.67438	1	0	5.97152	1	0	2.78195	1	0.000696279	1.0464	0.724301	0	-1.18822	0.852726	0.00126268	2.02648	0.285905	0	1.95645	1	0	3.29729	1
AGAP013451	2R	0	7.67438	1	0	4.97152	1	0	1.78195	1	0.00139256	0.631358	0.826813	0.00187218	1.1337	0.636907	0.000631338	-0.365835	0.820038	0	0.956454	1	0	2.29729	1
AGAP013229	2R	0	9.67438	1	0	6.97152	1	0	3.78195	1	0	0.631358	1	0.000468045	1.81178	0.711148	0	0.44152	1	0	2.95645	1	0	4.29729	1
AGAP002592	2R	0	8.67438	1	0	5.97152	1	0	2.78195	1	0	-0.368642	1	0.000468045	0.226814	1	0.00126268	2.02648	0.285905	0	1.95645	1	0	3.29729	1
AGAP002593	2R	0	9.08942	1	0	6.38656	1	0	3.19699	1	0.000696279	1.63136	0.583111	0.000468045	0.811776	1	0	-0.143443	1	0	2.37149	1	0	3.71233	1
AGAP002595	2R	0	1.48456	1	0.178792	1.11354	1	0.0243219	-1.81051	0.0143306	0.0703241	-0.612096	0.00951622	0.117011	0.399615	0.134994	0.101014	0.0445164	0.935555	0.143488	0.598901	0.122247	0.0827215	-0.162142	1
AGAP013190	2R	0	0.862206	1	0.178792	0.487703	1	0.0875588	-0.753123	0.307571	0.129508	-0.299506	0.236357	0.155391	0.0439495	0.988136	0.183088	0.376097	0.0702743	0.0872184	-0.805098	0.10207	0.255058	0.793673	1
AGAP002597	2R	1.15304	3.2129	0.426058	0.089396	0.0929568	1	0.218897	0.932645	0.0489627	0.166411	0.664804	0.00231125	0.118415	-0.0292619	1	0.0782859	-0.78252	0.000984264	0.028135	-2.0312	0.00032336	0.213697	0.894278	1
AGAP002598	2R	0.384348	3.3615	0.781293	0.044698	0.658636	1	0.111881	1.15746	0.0244521	0.0647539	0.365768	0.202109	0.0608458	0.282957	0.498318	0.0397743	-0.55848	0.0451927	0.0028135	-3.35643	2.52e-05	0.0413607	-0.185374	1
AGAP002599	2R	16.1426	0.570791	0.880617	11.5321	0.465071	1	7.35007	-0.140161	0.958287	7.84776	-0.0471381	0.892321	7.47046	-0.163933	0.535847	8.48266	0.105765	0.579172	9.92602	0.322064	0.288839	9.26481	0.201083	1
AGAP002600	2R	0.768696	0.585154	0.959793	0.536376	0.00218748	1	1.54201	1.56686	3.16e-07	0.955991	1.16602	1.77e-14	0.534039	-0.0868372	0.840281	0.227913	-1.56494	9.79e-20	0.039389	-3.80554	3.03e-16	0.337779	-0.712147	1
AGAP002601	2R	0	2.82263	1	0.044698	1.12603	1	0.038915	0.150973	1	0.0480432	0.420791	0.271522	0.0477406	0.487049	0.311323	0.0258849	-0.736018	0.0576495	0.0028135	-2.88904	0.00431073	0.0551477	0.666315	1
AGAP002602	2R	0.384348	-2.43341	1	2.01141	-0.609109	1	1.43986	-1.08721	0.0229126	2.33184	-0.46313	0.00476796	3.36618	0.271007	0.178641	3.82149	0.502983	0.000552359	1.00442	-1.63813	1.03e-06	2.49543	-0.276869	1
AGAP013296	2R	0.384348	-0.788374	1	1.25154	0.373659	1	2.16465	1.23827	7.59e-05	1.40857	0.791382	1.25e-07	0.922048	-0.0874329	0.838887	0.598508	-0.866047	5.37e-08	0.357314	-1.47374	2.14e-05	0.710026	-0.438722	1
AGAP002603	2R	0.384348	0.0201953	1	0.849262	0.647338	1	0.972875	0.870757	0.011305	0.940672	1.1611	1.95e-14	0.551825	0.0184621	1	0.25001	-1.39105	3.09e-16	0.0675239	-3.04355	7.35e-13	0.365353	-0.578545	1
AGAP012994	2R	0.384348	-1.60116	1	1.60913	-0.0894693	1	1.25987	-0.433193	0.501707	1.87508	0.20831	0.238843	1.9597	0.359502	0.0480252	1.49564	-0.229687	0.187621	0.593648	-1.56029	4.09e-06	1.10295	-0.624015	1
AGAP002604	2R	0.384348	-0.993393	1	0.759866	-0.522781	1	2.98186	1.51877	3.58e-07	1.63417	0.80586	5.08e-08	0.995531	-0.229986	0.324979	0.623762	-1.03911	4.78e-11	0.790593	-0.508317	0.176687	0.91683	-0.274831	1
AGAP002605	2R	0.384348	-1.33649	1	1.16215	-0.280095	1	1.64902	0.240783	0.534805	1.5708	0.221042	0.207541	1.47341	0.114194	0.721813	1.25636	-0.212301	0.231309	0.953776	-0.584711	0.104414	1.06849	-0.401014	1
AGAP013156	2R	7.68696	-3.02317	1	47.6481	-0.0535872	1	16.5875	-1.55431	0.000353597	34.7798	-0.565766	0.000363308	48.0645	0.0319096	0.987547	58.0686	0.417565	0.00410823	68.8013	0.576655	0.0293305	37.5142	-0.35408	1
AGAP002606	2R	2.30609	-0.10639	0.965619	1.74322	-0.290811	1	5.53566	1.48648	9.72e-07	3.42291	1.04064	2.75e-13	1.99808	-0.103335	0.774721	0.948901	-1.40504	4.34e-19	0.720255	-1.59646	2.19e-06	1.33044	-0.668851	1
AGAP002607	2R	0.384348	1.63958	0.938627	0.268188	0.750968	1	0.583725	1.83972	1.27e-07	0.35928	1.58468	4.97e-20	0.142754	-0.471933	0.0478566	0.0404056	-2.48156	1.58e-26	0.033762	-2.3627	2.02e-06	0.172336	-0.00367874	1
AGAP002608	2R	0.384348	2.97048	0.82681	0.044698	0.267615	1	0.038915	-0.727607	0.365628	0.0689316	-0.0421987	0.987047	0.0641221	-0.214126	0.648573	0.0883873	0.46213	0.0465985	0.0365755	-0.89797	0.0971888	0.124082	0.901361	1
AGAP013336	2R	2.69044	3.33453	0.216472	0.268188	0.437911	1	1.25987	2.77641	3.07e-20	0.290348	0.547554	0.00363148	0.1699	-0.556946	0.0121459	0.109221	-1.25764	5.31e-10	0.106913	-1.06307	0.0155299	0.268845	0.315437	1
AGAP002609	2R	0	2.04139	1	0.089396	0.930772	1	0.131338	1.05792	0.0351671	0.0891237	0.571123	0.0160655	0.062718	-0.150327	0.806566	0.0479817	-0.618123	0.0152487	0.061897	-0.0707313	1	0.0482542	-0.310041	1
AGAP002610	2R	1.53739	10.6744	5.83e-07	0	4.80159	1	0.00486438	2.78195	0.406498	0.00139256	0.408965	1	0	-2.35815	0.268209	0.000631338	-0.55848	0.826416	0	0.786528	1	0	2.12736	1
AGAP028478	2R	0	2.17056	1	0	-0.532307	1	0	-3.72188	0.000683511	0.0229772	-1.6475	1.32e-08	0.0552293	-0.230044	0.63567	0.11806	1.53668	1.96e-13	0.039389	-0.583739	0.362471	0.0689346	0.293197	1
AGAP028479	2R	0.384348	1.50446	0.954562	0	-2.19966	1	0.0243219	-2.798	3.98e-05	0.187995	-0.0727628	0.848167	0.225598	0.337487	0.155586	0.193821	-0.0162074	1	0.188504	-0.040892	1	0.137869	-0.456325	1
AGAP028480	2R	0	9.08942	1	0	6.38656	1	0	3.19699	1	0	0.0463952	1	0	-0.773186	0.840281	0.00126268	3.02648	0.132143	0	2.37149	1	0	3.71233	1
AGAP028481	2R	0	7.50446	1	0	4.80159	1	0	1.61202	1	0.00139256	0.408965	1	0.00187218	0.811776	0.809489	0.00126268	0.219128	1	0	0.786528	1	0	2.12736	1
AGAP002612	2R	0	9.67438	1	0	6.97152	1	0	3.78195	1	0.000696279	2.63136	0.375046	0	-0.188224	1	0	0.44152	1	0	2.95645	1	0	4.29729	1
AGAP002613	2R	0	4.3706	1	0.044698	2.68612	1	0.00972875	0.100124	1	0.00696279	-1.01774	0.0532429	0.0126372	-0.0813087	1	0.0208342	1.00542	0.0131695	0.0028135	-1.32895	0.205273	0.0275738	1.3904	1
AGAP029201	2R	0	3.30806	1	0.089396	2.20775	1	0.0340506	0.478167	0.776475	0.0271549	-0.0239941	1	0.0294868	0.139351	0.892148	0.0290415	0.101291	0.882535	0.005627	-1.80731	0.028529	0.0344673	0.560324	1
AGAP002614	2R	0	1.53739	1	0.134094	0.842236	1	0.170253	0.907479	0.0589688	0.133685	0.688539	0.00126279	0.093609	-0.0409979	1	0.0656592	-0.686585	0.00341233	0.028135	-1.69525	0.00170633	0.124082	0.455105	1
AGAP013074	2R	1.92174	-3.0329	1	9.38658	-0.595942	1	2.39327	-2.55608	9.4e-08	8.75361	-0.797149	4.47e-07	15.8307	0.354642	0.0435943	17.9862	0.579915	4.12e-05	9.22265	-0.596684	0.0661269	9.56122	-0.531107	1
AGAP012958	2R	1.92174	2.64832	0.445101	0.134094	-0.64135	1	0.282134	0.103303	0.884798	0.374598	0.695671	4.77e-05	0.264913	-0.0111249	1	0.189401	-0.634337	0.000699745	0.135048	-0.999641	0.0142074	0.344673	0.400809	1
AGAP002615	2R	0	-3.1593	1	1.43034	-0.814602	1	0.656691	-1.95087	4.39e-05	1.6648	-0.720298	7.37e-06	2.66598	0.167525	0.512285	3.10113	0.461925	0.00167482	3.24959	0.416597	0.152219	1.91638	-0.384534	1
AGAP002616	2R	0	0.708599	1	0.089396	-0.406415	1	0.403743	1.33349	0.000421015	0.295918	1.19865	1.27e-11	0.157263	-0.166659	0.681333	0.0776546	-1.38072	4.15e-11	0.016881	-3.19329	9.35e-09	0.165443	0.0104086	1
AGAP002617	2R	0	0.0278251	1	0.22349	-0.0855705	1	1.09448	2.17377	3.89e-13	0.497839	1.32076	5.08e-17	0.240107	-0.272712	0.289817	0.0675532	-2.35049	5e-31	0.033762	-2.97882	2.87e-10	0.172336	-0.626152	1
AGAP002618	2R	0	1.61369	1	0.178792	1.2436	1	0.515624	2.78195	5.31e-14	0.187299	1.65832	7.14e-15	0.0533571	-1.05698	4.44e-05	0.0126268	-3.17179	4.18e-23	0.005627	-3.51387	1.87e-06	0.124082	0.53399	1
AGAP002619	2R	3.84348	1.15528	0.803302	1.83262	0.390856	1	4.13958	1.69688	5.3e-09	2.53237	1.34264	2.4e-21	1.04374	-0.579217	0.000503255	0.611135	-1.43437	2.66e-19	0.540192	-1.39672	4.05e-05	1.04091	-0.407888	1
AGAP002620	2R	0	5.8164	1	0	3.11354	1	0	-0.0760333	1	0.00417767	-0.0848493	0.962139	0.00655263	0.811776	0.503975	0.0050507	0.219128	0.951427	0	-0.901527	0.617164	0	0.439309	1
AGAP002621	2R	0	3.6191	1	0.044698	1.92712	1	0.0243219	0.36691	0.882101	0.0132293	-0.879604	0.0314782	0.0215301	-0.0765785	0.996934	0.0252535	0.259913	0.584056	0.045016	1.17355	0.041441	0.0344673	0.882252	1
AGAP002622	2R	0	6.15082	1	0	3.44796	1	0.0145931	2.46002	0.0964239	0.00557023	0.894392	0.350396	0.0042124	0.326349	0.919492	0.00126268	-1.36583	0.16531	0	-0.567108	0.862237	0	0.773728	1
AGAP013538	2R	0.384348	1.83991	0.932186	0.268188	0.952325	1	0.612912	2.14858	3.25e-11	0.350924	1.93202	1.13e-30	0.093609	-1.01695	3.01e-07	0.0303042	-2.70199	7.17e-30	0.0253215	-2.54339	5.13e-07	0.130976	-0.186526	1
AGAP002623	2R	0	0.437174	1	0.178792	0.0610258	1	0.145931	-0.464755	0.554577	0.206795	0.0208035	1	0.194707	-0.111854	0.809489	0.201397	-0.0309678	0.99282	0.28135	0.502225	0.128483	0.275738	0.466253	1
AGAP002624	2R	0.384348	-1.00488	1	0.759866	-0.534293	1	0.676148	-0.737352	0.161624	1.10848	-0.00956117	1	1.21036	0.192464	0.440113	1.19512	0.140461	0.448393	0.5627	-1.02731	0.00255121	0.903043	-0.308695	1
AGAP002625	2R	0	9.08942	1	0	6.38656	1	0.00486438	4.78195	0.142858	0	0.0463952	1	0	-0.773186	0.840281	0.000631338	1.44152	0.615298	0	2.37149	1	0	3.71233	1
AGAP002626	2R	1.92174	0.934322	0.884536	1.02805	0.236527	1	0.972875	0.163873	0.702085	0.907947	0.07731	0.746971	0.829375	-0.112209	0.753321	0.827053	-0.103649	0.636393	1.10852	0.370882	0.20525	0.875469	0.00698284	1
AGAP002627	2R	0.384348	0.398259	1	0.357584	-0.130603	1	0.919367	1.18941	0.000366287	0.731789	1.18848	2.05e-14	0.423113	0.0105831	1	0.168567	-1.60483	2.16e-19	0.050643	-3.06182	4.67e-12	0.289525	-0.52852	1
AGAP002628	2R	0	9.08942	1	0	6.38656	1	0	3.19699	1	0	0.0463952	1	0.00093609	2.39674	0.430634	0	-0.143443	1	0	2.37149	1	0	3.71233	1
AGAP002629	2R	0	9.67438	1	0	6.97152	1	0	3.78195	1	0.000696279	2.63136	0.375046	0	-0.188224	1	0	0.44152	1	0	2.95645	1	0	4.29729	1
AGAP002630	2R	3.45913	-0.678377	1	2.72658	-0.746102	1	6.45989	0.558044	0.127827	5.20051	0.30804	0.0534453	4.40149	-0.021574	1	3.66239	-0.369666	0.0193606	4.4397	-0.0041831	1	3.52256	-0.349438	1
AGAP002631	2R	0	1.87025	1	0.044698	0.170619	1	0.0243219	-1.42099	0.0891747	0.0682353	-0.186369	0.587962	0.0655263	-0.310767	0.430634	0.0845993	0.228317	0.420554	0.146302	1.05867	0.00461	0.110295	0.633209	1
AGAP002632	2R	0	9.08942	1	0	6.38656	1	0	3.19699	1	0	0.0463952	1	0.000468045	0.811776	1	0	-0.143443	1	0.0028135	3.95645	0.210669	0	3.71233	1
AGAP002636	2R	0	9.08942	1	0	6.38656	1	0	3.19699	1	0	0.0463952	1	0.000468045	0.811776	1	0.000631338	1.44152	0.615298	0	2.37149	1	0	3.71233	1
AGAP002637	2R	0	5.50446	1	0	2.80159	1	0	-0.387977	1	0.00348139	-0.737876	0.466581	0.00561654	-0.0727467	1	0.00947007	1.0492	0.135882	0.0028135	-0.17283	1	0.0137869	1.79479	1
AGAP002638	2R	0	6.21495	1	0	3.51209	1	0	0.322516	1	0.00139256	-1.10561	0.422716	0.00468045	0.686245	0.711148	0.00441937	0.534629	0.691083	0	-0.502978	1	0.0137869	2.56032	1
AGAP002641	2R	0	2.33009	1	0.044698	0.631669	1	0.0486438	-0.0578287	1	0.0487395	-0.213249	0.53565	0.0585056	0.1452	0.82062	0.0454563	-0.351649	0.221043	0.0956589	0.900861	0.0316752	0.0827215	0.707711	1
AGAP002644	2R	0.384348	-0.382931	1	0.759866	0.089555	1	0.608047	-0.25549	0.852776	0.826483	0.258837	0.14831	0.798016	0.227377	0.343813	0.621237	-0.29354	0.0958579	0.256028	-1.54651	2.1e-05	1.04781	0.549404	1
AGAP002642	2R	0	1.46981	1	0.089396	0.356809	1	0.0875588	-0.129996	1	0.120456	0.370398	0.0976495	0.110927	0.243069	0.485461	0.0845993	-0.314554	0.197646	0.0365755	-1.40862	0.00473754	0.0827215	-0.177196	1
AGAP002643	2R	0	4.97394	1	0.044698	3.29909	1	0	-0.918492	0.64432	0.00278511	-1.63168	0.0166997	0.010765	0.538758	0.557797	0.0119954	0.719054	0.215906	0.011254	0.693419	0.776846	0	-0.40315	1
AGAP002645	2R	7.30262	1.24938	0.760925	1.96671	-0.280937	1	3.8234	0.738054	0.0260566	3.28017	0.688823	2.82e-06	2.31729	-0.0203368	1	1.74818	-0.547763	0.000445392	0.663985	-1.87878	4.14e-08	1.72336	-0.453654	1
AGAP013264	2R	0	8.35246	1	0	5.64959	1	0	2.46002	1	0	-0.69057	0.733457	0.000468045	-0.188224	1	0.00189401	2.44152	0.116444	0	1.63453	1	0	2.97536	1
AGAP013113	2R	0	9.67438	1	0	6.97152	1	0	3.78195	1	0	0.631358	1	0.000468045	1.81178	0.711148	0	0.44152	1	0	2.95645	1	0	4.29729	1
AGAP002646	2R	1.53739	0.986483	0.892157	1.25154	0.828091	1	1.01665	0.559923	0.122577	0.848067	0.376037	0.0235593	0.655263	-0.149611	0.643223	0.593458	-0.318865	0.0646293	0.73995	0.0845949	0.860942	0.448075	-0.646646	1
AGAP002647	2R	2.69044	2.89877	0.302569	0.312886	0.195908	1	0.802622	1.51765	3.47e-06	0.456063	0.879079	4.48e-08	0.278955	-0.151512	0.671582	0.156572	-1.16072	1.37e-10	0.151929	-0.998589	0.010018	0.186123	-0.654411	1
AGAP002648	2R	0	4.65202	1	0.044698	2.97152	1	0.0340506	1.92397	0.0602404	0.0181032	1.10084	0.0460763	0.00748872	-0.715471	0.436594	0.00568204	-1.04391	0.115474	0	-2.06591	0.203472	0.0344673	1.97536	1
AGAP002649	2R	2.69044	-0.52291	0.99691	3.70993	0.172391	1	2.42732	-0.411272	0.535672	3.45563	0.153236	0.408162	3.52999	0.235061	0.275326	3.07462	-0.0735567	0.750862	0.897506	-1.89475	3.05e-08	3.50188	0.130517	1
AGAP013321	2R	0	1.36604	1	0.044698	-0.334543	1	0.0437794	-1.18384	0.0900707	0.0779832	-0.576369	0.0130232	0.108586	0.0249106	1	0.145208	0.635057	0.00112667	0.0984724	-0.100034	1	0.0965084	-0.0719441	1
AGAP002650	2R	0	5.76749	1	0	3.06463	1	0	-0.124943	1	0.00278511	-0.747154	0.429968	0.00514849	0.148811	1	0.00820739	1.16141	0.0790368	0.0028135	0.0984725	1	0	0.390399	1
AGAP002651	2R	4.22783	1.21546	0.790134	1.60913	0.141368	1	2.51975	0.846979	0.010968	1.87926	0.539	0.000444037	1.41303	-0.0364862	0.986931	1.04802	-0.591114	0.000189466	0.565513	-1.39639	4.7e-05	2.14386	0.590993	1
AGAP002652	2R	3.07479	-1.22791	1	4.02282	-0.589465	1	7.30629	0.327323	0.431587	6.88271	0.317743	0.0447547	5.73495	-0.0458557	0.950051	5.41309	-0.152332	0.406477	4.29902	-0.472289	0.164253	4.25326	-0.477732	1
AGAP002653	2R	1.92174	-0.0335505	0.965486	2.63718	0.593296	1	4.48496	1.47747	1.31e-06	2.6389	0.909849	3.02e-10	1.58199	-0.166513	0.543066	0.8965	-1.15943	1.25e-13	0.782152	-1.17253	0.000446669	1.28218	-0.422456	1
AGAP002654	2R	0	-0.826956	1	0.22349	-0.942368	1	0.763707	0.664716	0.0763416	0.786795	0.986023	3.39e-10	0.514381	0.101283	0.806719	0.250641	-1.21072	5.61e-12	0.0422025	-3.5374	4.87e-14	0.654878	0.428982	1
AGAP002655	2R	1.92174	1.52464	0.78148	0.67047	0.241049	1	1.49823	1.45303	3.57e-06	0.826483	0.725439	3.86e-06	0.598629	0.0743597	0.869523	0.318826	-1.0813	1.26e-10	0.104099	-2.51672	3.26e-10	0.523903	-0.14026	1
AGAP002657	2R	1.92174	0.514512	0.922019	1.60913	0.442669	1	1.17718	0.0126199	1	1.03537	-0.22341	0.230861	1.14577	-0.0404039	0.971554	1.17429	0.0130754	1	1.78657	0.663394	0.0107186	1.06849	-0.130265	1
AGAP002658	2R	2.69044	0.583279	0.908938	1.07275	-0.472917	1	3.09861	1.11637	0.000412519	2.03522	0.640763	1.97e-05	1.39103	-0.142624	0.64986	1.0114	-0.71181	5.86e-06	1.02411	-0.562633	0.124365	1.39937	-0.088615	1
AGAP002659	2R	0	1.92619	1	0.044698	0.226685	1	0.199439	1.57064	0.000510069	0.130204	1.26113	7.31e-09	0.0585056	-0.463609	0.162472	0.0378803	-1.15912	9.87e-06	0.00844049	-2.78164	5.13e-05	0.0827215	0.29037	1
AGAP002661	2R	0.768696	2.98322	0.594608	0.268188	1.51209	0.971294	0.481573	2.39514	1.04e-11	0.17407	1.06374	9.6e-08	0.0800357	-0.578943	0.0267607	0.0435623	-1.54033	1.45e-10	0.0253215	-1.98136	0.000255584	0.103402	0.051737	1
AGAP002662	2R	0	-0.741886	1	0.268188	-0.634225	1	0.350235	-0.405981	0.582981	0.341177	-0.560277	0.00179557	0.434346	-0.146472	0.668009	0.577674	0.452587	0.00479295	0.737136	0.724493	0.00785328	0.406714	-0.180603	1
AGAP002663	2R	4.99653	1.37927	0.737984	1.07275	-0.485287	1	0.646962	-1.23461	0.0104953	1.22406	-0.37151	0.0296413	1.66484	0.25025	0.241278	1.84161	0.427987	0.00460671	0.641478	-1.2711	0.000156365	1.22014	-0.302289	1
AGAP002664	2R	0.384348	2.03957	0.921989	0.312886	1.34764	1	0.364828	1.53602	2.73e-05	0.182425	0.609581	0.00141793	0.138541	0.0603109	0.947555	0.0801799	-0.944342	5.51e-06	0.0534565	-1.32339	0.00364645	0.0551477	-1.15484	1
AGAP002665	2R	0.384348	-2.22053	1	1.65383	-0.672053	1	1.01179	-1.38587	0.0032142	2.56857	-0.0142177	1	2.84384	0.220103	0.322331	2.94835	0.264167	0.0961932	0.945335	-1.50977	5.72e-06	1.48899	-0.815564	1
AGAP002666	2R	0	2.64096	1	0.044698	0.943613	1	0.165389	2.07834	5.97e-06	0.0696279	0.949719	0.000219338	0.0407199	-0.180003	0.80373	0.0220968	-1.2151	6.53e-05	0.0028135	-3.07145	0.000245177	0.0206804	-0.719519	1
AGAP002667	2R	21.1392	2.99843	0.155289	2.90537	0.533861	1	4.06175	1.10776	0.000442447	2.34159	0.355798	0.0265294	1.75751	-0.233595	0.306254	1.55877	-0.429973	0.00733332	2.03135	0.0575668	0.920344	1.66822	-0.237457	1
AGAP029550	2R	0.768696	-1.82022	1	2.1902	-0.460271	1	3.47317	0.244765	0.512974	3.27181	0.206836	0.23343	2.94307	0.0016383	1	2.94204	0.000523847	1	1.7303	-0.80432	0.0162746	1.97842	-0.588407	1
AGAP002669	2R	0.384348	1.49447	0.953421	0.178792	0.117274	1	0.340506	0.840259	0.0391351	0.229076	0.29724	0.144622	0.219045	0.248509	0.376631	0.158466	-0.410923	0.0416385	0.039389	-2.30031	1.21e-06	0.15855	-0.270033	1
AGAP002670	2R	2.30609	-0.426091	0.992736	3.48644	0.374244	1	2.36895	-0.149274	1	2.55116	-0.0447446	0.906632	2.54991	-0.0537355	0.926374	2.56891	-0.0325956	0.944099	3.23834	0.330237	0.28178	3.25371	0.319574	1
AGAP002671	2R	1.15304	2.87997	0.492792	0.134094	0.177103	1	0.277269	0.936025	0.0243497	0.17407	0.278721	0.197504	0.144158	-0.104113	0.84762	0.123742	-0.377297	0.081881	0.12098	-0.312035	0.626148	0.206804	0.501617	1
AGAP002672	2R	0	1.23351	1	0.044698	-0.467273	1	0.0340506	-1.64432	0.0173092	0.0793758	-0.705547	0.0017187	0.119351	0.0304164	1	0.151521	0.524687	0.00712309	0.171623	0.602311	0.0911422	0.110295	-0.0225152	1
AGAP002674	2R	0	1.7231	1	0.044698	0.0231514	1	0.121609	0.60587	0.275306	0.0926051	0.197601	0.479598	0.0889285	0.13654	0.8004	0.0631338	-0.525977	0.0314285	0.0956589	0.237114	0.700144	0.075828	-0.036611	1
AGAP002677	2R	0	-3.52988	1	2.63718	-0.32134	1	1.10908	-1.56558	0.000891266	2.66605	-0.342702	0.0430887	3.62407	0.288085	0.141939	3.67691	0.277579	0.0775766	2.01165	-0.708287	0.0386503	3.28818	0.0308168	1
AGAP013200	2R	0	5.38898	1	0	2.68612	1	0	-0.503455	0.867377	0.00696279	0.232808	0.85834	0.00842481	0.667386	0.524117	0.0050507	-0.342751	0.63525	0.0028135	-0.291474	0.9501	0.00689346	1.04936	1
AGAP002678	2R	0	-1.5927	1	0.849262	0.0319394	1	0.676148	-0.314579	0.724806	0.911429	0.164935	0.390058	0.887413	0.13475	0.671618	0.806219	-0.073279	0.764782	0.492362	-0.799041	0.0238822	0.778961	-0.10344	1
AGAP029115	2R	0	7.35246	1	0	4.64959	1	0.00486438	2.61202	0.44144	0.000696279	-0.538567	0.841933	0.00140413	0.00442118	1	0.00189401	0.634165	0.843044	0.0028135	1.78653	0.622204	0	1.97536	1
AGAP002680	2R	0.384348	0.998427	0.987203	0.536376	1.00573	1	0.895045	1.80851	1.95e-08	0.533349	1.44791	1.34e-19	0.230746	-0.399728	0.075352	0.0883873	-1.96679	4.68e-23	0.022508	-3.54339	6.17e-12	0.220591	-0.306674	1
AGAP029129	2R	0.768696	0.99256	0.923941	0.44698	0.168855	1	0.428065	0.0421481	0.991023	0.588355	0.693203	1.78e-05	0.445579	0.143959	0.671729	0.287259	-0.699287	6.58e-05	0.109726	-1.96658	8.58e-07	0.510116	0.302107	1
AGAP002683	2R	0	-0.372058	1	0.89396	1.3311	0.676803	0.70047	1.01714	0.00355259	0.610636	1.13564	1.73e-13	0.340269	-0.119221	0.760942	0.169199	-1.33799	5.33e-14	0.11254	-1.70489	1.19e-05	0.261951	-0.437594	1
AGAP002684	2R	0	-0.698481	1	1.25154	1.47195	0.45224	1.31338	1.64614	9.34e-08	0.687923	0.880745	2.79e-08	0.433878	-0.0826235	0.858277	0.241171	-1.12576	4.83e-11	0.0478295	-3.23721	4.26e-13	0.268845	-0.732274	1
AGAP002685	2R	32.2852	-0.659153	0.987203	23.7793	-0.710468	1	24.9883	-0.600367	0.199023	36.4105	-0.0450597	0.901148	39.0672	0.107786	0.731824	40.7668	0.179465	0.282226	27.6201	-0.459784	0.174559	24.3822	-0.634029	1
AGAP002686	2R	1.53739	1.58745	0.790134	0.357584	-0.265293	1	1.05557	1.25896	0.000116433	0.65868	0.72335	5.08e-06	0.437622	-0.12199	0.736274	0.290416	-0.853878	4.57e-07	0.247588	-0.9314	0.0109778	0.441181	-0.0570105	1
AGAP002687	2R	0	3.9195	1	0.044698	2.23005	1	0.0924232	2.62814	3e-06	0.0327251	1.28558	0.000224447	0.0117011	-0.862824	0.0785961	0.00694472	-1.57343	0.000369848	0	-2.79843	0.0108493	0.0275738	0.918778	1
AGAP029101	2R	1.15304	-0.914214	1	1.02805	-1.02977	1	1.18204	-0.847528	0.0888627	1.63974	-0.449462	0.00654998	2.17547	0.0887178	0.815953	2.76715	0.58481	5.15e-05	1.1873	-0.857707	0.0106643	1.682	-0.326166	1
AGAP002689	2R	0	4.6971	1	0	1.99424	1	0.00972875	0.436173	1	0.0104442	0.0463952	1	0.0093609	-0.222171	0.892124	0.0101014	-0.0256061	1	0.0196945	1.1491	0.208508	0.0137869	0.951515	1
AGAP002690	2R	0	-0.595327	1	0.178792	-0.973925	1	0.515624	0.317011	0.450373	0.295222	-0.635208	0.000477146	0.431069	0.0642093	0.910126	0.540425	0.529141	0.000890145	0.298231	-0.508483	0.218821	0.351566	-0.241869	1
AGAP002691	2R	0	8.35246	1	0	5.64959	1	0	2.46002	1	0	-0.69057	0.733457	0.00093609	0.811776	0.89506	0.000631338	0.44152	1	0.0028135	2.95645	0.362381	0	2.97536	1
AGAP029388	2R	0	5.05967	1	0	2.35681	1	0.00486438	0.196985	1	0.0097479	0.408965	0.583111	0.0093609	0.346113	0.80908	0.00631338	-0.384451	0.591785	0.005627	-0.0131728	1	0.00689346	0.712327	1
AGAP002693	2R	0	-2.60798	1	2.59248	0.58022	1	2.36409	0.499511	0.153757	1.92521	0.251563	0.136362	1.60071	-0.123758	0.711148	1.44576	-0.302293	0.0675763	2.03979	0.286914	0.328063	1.50277	-0.17837	1
AGAP002695	2R	0.768696	0.833606	0.938627	0.268188	-0.644768	1	0.184846	-1.33939	0.0123911	0.428908	-0.160887	0.486862	0.581312	0.530099	0.00288667	0.458351	-0.0377989	0.954203	0.11254	-2.09167	1.3e-07	0.565263	0.289165	1
AGAP002696	2R	0	9.67438	1	0	6.97152	1	0	3.78195	1	0	0.631358	1	0.000468045	1.81178	0.711148	0	0.44152	1	0	2.95645	1	0	4.29729	1
AGAP002703	2R	0	-0.606387	1	0.402282	0.0179042	1	0.0486438	-3.03358	4.52e-07	0.302881	-0.603976	0.000776307	0.527955	0.543215	0.00247719	0.508227	0.379337	0.0197086	0.126607	-1.77442	3.58e-06	0.37914	-0.143876	1
AGAP013309	2R	0	8.67438	1	0	5.97152	1	0	2.78195	1	0.000696279	1.0464	0.724301	0.00093609	1.39674	0.669945	0	-0.55848	0.715907	0	1.95645	1	0	3.29729	1
AGAP002704	2R	1.92174	0.757012	0.904613	1.47503	0.563626	1	2.43705	1.38008	6.51e-06	1.65645	1.10495	3.84e-14	0.996936	0.0247775	1	0.386379	-1.64164	3.54e-23	0.140675	-2.86222	2.29e-13	0.661772	-0.582325	1
AGAP002705	2R	0	-0.846726	1	0.67047	0.457791	1	0.661555	0.427224	0.27367	0.607851	0.390223	0.0201752	0.525614	0.119654	0.737081	0.425522	-0.305032	0.0949487	0.146302	-1.81098	1.94e-06	0.448075	-0.14716	1
AGAP002706	2R	1.92174	0.44998	0.923533	0.849262	-0.513103	1	2.54407	1.11406	0.000420062	1.59796	0.541236	0.000433317	1.29742	0.142118	0.642225	0.863039	-0.646439	4.45e-05	0.191318	-2.73167	6.22e-13	0.91683	-0.420029	1
AGAP002710	2R	0	-0.649234	1	0.44698	0.112972	1	1.37662	1.77688	4.76e-09	0.753373	1.17982	1.42e-14	0.345885	-0.489732	0.00992862	0.204554	-1.34282	1.25e-14	0.194131	-1.19851	0.00114375	0.37914	-0.187677	1
AGAP002711	2R	0.768696	1.3517	0.904042	0.178792	-0.612692	1	0.07783	-2.02768	0.000456826	0.352317	0.148576	0.484868	0.344013	0.121019	0.743007	0.332084	0.0350628	0.918776	0.253215	-0.375743	0.444453	0.296419	-0.119796	1
AGAP002712	2R	1.53739	3.97394	0.144318	0.089396	0.528575	1	0.257812	1.65725	2.45e-05	0.128812	0.765375	0.00021619	0.0912687	0.0645422	0.946094	0.0454563	-1.18883	4.44e-07	0.011254	-2.74399	8.19e-06	0.0551477	-0.544013	1
AGAP002713	2R	0.384348	0.254424	1	0.402282	-0.122295	1	1.34743	1.6341	2.37e-07	0.850156	1.31653	2.15e-17	0.430601	-0.171682	0.590758	0.144576	-2.00761	5.16e-27	0.0844049	-2.49396	2.51e-09	0.365353	-0.34014	1
AGAP002715	2R	1.15304	0.956707	0.911534	0.581074	0.0654871	1	0.792893	0.492041	0.190224	0.836927	0.780964	4.66e-07	0.607054	0.135651	0.680925	0.347236	-0.914563	3.69e-08	0.180064	-1.71249	3.29e-06	0.53769	-0.0841163	1
AGAP002717	2R	0	-1.03943	1	0.44698	-0.278564	1	0.330778	-0.793838	0.151098	0.584874	0.0486843	0.856298	0.65105	0.312205	0.137721	0.530324	-0.141153	0.514383	0.348874	-0.737312	0.0476041	0.585944	0.0467159	1
AGAP002718	2R	0	5.72019	1	0	3.01732	1	0.00486438	0.875057	1	0.00278511	-0.801602	0.342536	0.00655263	0.631204	0.639672	0.00694472	0.704554	0.356301	0	-0.997743	0.430998	0	0.343093	1
AGAP002719	2R	0	-1.3724	1	0.22349	-1.4886	1	0.121609	-2.55585	2.08e-06	0.435174	-0.894807	1.94e-07	0.93609	0.654807	5.01e-05	0.914177	0.499937	0.00133947	0.12098	-2.61616	3.37e-11	0.57905	-0.311172	1
AGAP002721	2R	0	6.15082	1	0	3.44796	1	0.00486438	1.32252	0.748653	0.00139256	-1.176	0.240564	0.00327631	-0.188224	1	0.00757606	1.68253	0.0173888	0	-0.567108	0.862237	0	0.773728	1
AGAP002722	2R	0	5.67438	1	0	2.97152	1	0	-0.218052	0.85364	0	-3.36864	0.0010386	0.0042124	-0.389858	0.808211	0.0113641	1.88209	0.00131117	0.011254	1.47103	0.214593	0	0.29729	1
AGAP002723	2R	0	4.5451	1	0	1.84224	1	0.00486438	-0.326577	0.963611	0.0153181	0.569957	0.301251	0.0093609	-0.439763	0.660845	0.0126268	0.189981	0.83345	0.0140675	0.519048	0.847305	0.00689346	0.188765	1
AGAP002724	2R	0	6.86703	1	0	4.16416	1	0.00486438	2.08151	0.450882	0.00208884	0.171926	0.944552	0.00187218	-0.188224	1	0.00252535	0.44152	0.789601	0	0.149099	1	0.00689346	2.59685	1
AGAP002725	2R	0	7.50446	1	0	4.80159	1	0.00972875	3.55956	0.0727563	0.00208884	1.0464	0.575294	0.00093609	-0.410616	0.947982	0	-1.72841	0.205654	0.0028135	1.95645	0.582184	0	2.12736	1
AGAP028482	2R	0	0.844661	1	0	-1.8582	1	0.0243219	-2.45486	0.000811536	0.11976	-0.461491	0.0439576	0.196111	0.586442	0.00650569	0.160991	0.0861688	0.764022	0.104099	-0.565457	0.268495	0.144763	-0.0393183	1
AGAP002727	2R	0	4.94646	1	0.044698	3.27108	1	0.00972875	0.694485	0.923127	0.0118367	0.631358	0.342152	0.00795676	-0.188224	0.926374	0.00694472	-0.365835	0.611557	0.005627	-0.131009	0.997482	0.0137869	1.20983	1
AGAP002728	2R	1.53739	-1.98021	1	5.45315	-0.057196	1	7.05821	0.375505	0.348289	7.09995	0.519127	0.000473816	5.55616	0.0327515	0.986623	4.13842	-0.528687	0.000571	4.17804	-0.415002	0.234627	3.83966	-0.530147	1
AGAP002729	2R	3.45913	1.89204	0.607643	0.804564	0.118127	1	1.23069	0.748611	0.0296942	1.04442	0.675271	1.09e-05	0.755892	0.020323	1	0.498126	-0.75574	3.38e-06	0.331993	-1.21684	0.000496945	0.751387	0.00752232	1
AGAP002730	2R	0.384348	-1.75528	1	2.01141	0.0711768	1	2.51002	0.435258	0.223756	2.00876	0.133629	0.492668	1.74721	-0.155794	0.586039	1.5935	-0.311525	0.0580903	2.56591	0.485575	0.0870557	2.88146	0.634008	1
AGAP002731	2R	0.384348	-0.226106	1	0.536376	-0.224374	1	1.22582	0.962425	0.00386892	0.877311	0.60753	0.000114241	0.638881	-0.0363381	0.993124	0.451407	-0.676899	3.95e-05	0.444533	-0.570655	0.130605	0.413607	-0.650024	1
AGAP002732	2R	0.384348	1.0754	0.987203	0.402282	0.701924	1	0.184846	-0.4968	0.481219	0.272941	0.0698342	0.792902	0.30891	0.379383	0.0697749	0.247485	-0.120004	0.623745	0.0815914	-1.70936	2.89e-05	0.206804	-0.320267	1
AGAP002733	2R	0.384348	3.35697	0.78148	0.134094	1.66318	1	0.141067	1.50396	0.00173594	0.0919088	1.13205	7.87e-07	0.0374436	-0.755264	0.0103223	0.0422996	-0.454011	0.111947	0.005627	-2.77147	0.000137124	0.0344673	-0.416956	1
AGAP002734	2R	0	2.21495	1	0.089396	1.10527	1	0.165389	1.59835	0.00032284	0.0960865	1.00883	7.03e-06	0.06225	0.103078	0.89871	0.0233595	-1.60976	7.03e-09	0.0140675	-1.89738	0.00260644	0.0137869	-1.56896	1
AGAP002735	2R	0.768696	1.68097	0.860912	0.312886	0.397871	1	0.248083	-0.0489941	1	0.293133	0.236113	0.262446	0.309378	0.417592	0.0569319	0.196346	-0.525743	0.00758839	0.0703374	-1.89961	1.92e-05	0.35846	0.494804	1
AGAP002736	2R	0.768696	1.51115	0.892157	0.178792	-0.453068	1	0.267541	-0.113736	1	0.291044	-0.00656398	1	0.343545	0.385009	0.0596871	0.277789	-0.0980258	0.709425	0.0956589	-1.63536	4.1e-05	0.234378	-0.294526	1
AGAP002737	2R	0	-2.60348	1	1.69852	-0.0154173	1	0.583725	-1.55952	0.00132753	1.35914	-0.399339	0.0189832	1.92086	0.306157	0.12117	1.97356	0.319492	0.0427158	0.782152	-1.15634	0.000666335	2.15765	0.360239	1
AGAP002738	2R	0.384348	0.0974271	1	0.312886	-0.602602	1	0.111881	-2.19962	4.49e-05	0.303577	-0.952504	5.55e-08	0.589737	0.301557	0.159007	0.706467	0.651195	2.31e-05	0.379822	-0.46833	0.248036	0.510116	-0.0159561	1
AGAP002739	2R	0	7.86703	1	0	5.16416	1	0	1.97459	1	0	-1.176	0.502097	0.00093609	0.0748105	1	0.00189401	1.44152	0.316059	0.0028135	2.37149	0.481379	0	2.48993	1
AGAP002740	2R	0.384348	-3.08379	1	2.1902	-1.1403	1	3.1132	-0.618386	0.245839	5.39059	0.264488	0.107498	5.54774	0.391848	0.0224569	4.3032	-0.174498	0.33098	0.711815	-2.79985	1.04e-14	2.46096	-0.958411	1
AGAP002741	2R	18.0644	3.5989	0.0590623	1.43034	0.352132	1	1.74631	0.684618	0.0510858	1.21361	0.177351	0.354877	1.21551	0.216852	0.37038	0.90597	-0.382956	0.0226751	0.320739	-1.84349	3.82e-07	1.33044	0.269669	1
AGAP002742	2R	1.53739	0.837387	0.905009	0.759866	-0.0133745	1	2.4857	1.79255	1.43e-09	1.20247	0.909499	1.8e-09	0.688494	-0.265504	0.244602	0.412264	-1.14344	5.43e-12	0.278536	-1.52833	1.98e-05	0.647985	-0.263103	1
AGAP013298	2R	0	6.67438	1	0	3.97152	1	0	0.781948	1	0	-2.36864	0.0664983	0.00280827	0.297203	0.990014	0.00568204	1.95609	0.0179308	0	-0.0435465	1	0	1.29729	1
AGAP002744	2R	0	5.42646	1	0	2.72359	1	0.00486438	0.572494	1	0.00208884	-1.49793	0.0519104	0.00748872	0.439807	0.757236	0.00883873	0.763448	0.248398	0.005627	0.371491	1	0.00689346	1.08784	1
AGAP028610	2R	0	6.76749	1	0	4.06463	1	0	0.875057	1	0.00139256	-0.484119	0.744967	0.00468045	1.94928	0.138233	0.000631338	-1.36583	0.291957	0	0.0495629	1	0.00689346	2.48993	1
AGAP002747	2R	0.384348	-1.72195	1	1.92201	0.0402439	1	4.28552	1.29308	2.26e-05	2.9564	1.00917	1.98e-12	1.74066	-0.113407	0.737057	0.948901	-1.1838	4.18e-14	0.557073	-1.77666	2.24e-07	1.31665	-0.488435	1
AGAP002748	2R	0.384348	-1.38614	1	1.07275	-0.441263	1	1.40094	-0.0543539	1	1.37445	-0.102683	0.652138	1.36669	-0.133358	0.673858	1.5411	0.120065	0.528763	1.95257	0.458846	0.0929124	1.38558	-0.0708493	1
AGAP002750	2R	0	7.21495	1	0	4.51209	1	0	1.32252	1	0.00278511	1.14593	0.412257	0.00234022	0.811776	0.838887	0	-2.01791	0.134121	0	0.497022	1	0.00689346	2.97536	1
AGAP002751	2R	0	9.08942	1	0	6.38656	1	0	3.19699	1	0	0.0463952	1	0.000468045	0.811776	1	0	-0.143443	1	0	2.37149	1	0.00689346	5.29729	1
AGAP002752	2R	1.92174	-1.23338	1	2.90537	-0.473057	1	2.73378	-0.538506	0.338422	3.36999	-0.280709	0.104803	3.86792	-0.0282469	1	4.61761	0.335556	0.0266294	4.34404	0.156789	0.699345	3.19856	-0.305339	1
AGAP002753	2R	0	-1.13217	1	0.804564	0.420165	1	0.987469	0.731992	0.0366555	0.837623	0.648838	3.81e-05	0.617351	0.0340775	0.994818	0.418577	-0.694699	2.63e-05	0.340433	-0.869782	0.0149432	0.372247	-0.705985	1
AGAP002754	2R	9.22436	-0.217035	0.953773	11.2192	0.420436	1	16.7772	1.10705	0.000474313	11.2226	0.669631	3.72e-06	7.74193	-0.0930082	0.805291	5.67384	-0.658203	1.55e-05	4.03737	-1.04747	0.000822719	4.86678	-0.75155	1
AGAP002757	2R	0.384348	0.556092	1	0.22349	-0.559213	1	0.170253	-1.14418	0.0387113	0.306363	-0.384907	0.0459143	0.41656	0.229515	0.370169	0.424259	0.23607	0.192621	0.303858	-0.322486	0.537355	0.496329	0.415652	1
AGAP002755	2R	0	9.67438	1	0	6.97152	1	0.00486438	5.78195	0.0808251	0	0.631358	1	0	-0.188224	1	0	0.44152	1	0	2.95645	1	0	4.29729	1
AGAP002756	2R	0.384348	9.67438	0.0545277	0	5.64959	1	0	2.46002	1	0.000696279	0.631358	1	0.000468045	-0.188224	1	0	-0.880408	0.73952	0	1.63453	1	0.00689346	4.29729	1
AGAP002758	2R	0.384348	-1.66852	1	2.81597	0.637245	1	2.31058	0.401223	0.265147	2.24689	0.481233	0.00171689	1.83942	0.094915	0.795094	1.40157	-0.437783	0.00600191	0.686493	-1.41567	2.61e-05	1.5855	-0.161716	1
AGAP002759	2R	3.84348	0.0935257	0.938219	3.79933	0.36393	1	5.57458	1.00602	0.00211625	4.22363	0.800451	2.89e-08	2.89205	0.0226783	1	1.89212	-0.767439	6.08e-07	0.360128	-3.06247	4e-16	1.69579	-0.774281	1
AGAP002760	2R	0.384348	-0.0398617	1	0.178792	-1.41951	1	0.340506	-0.752616	0.191338	0.469988	-0.359006	0.0583764	0.619223	0.189525	0.486643	0.6749	0.342524	0.0402197	0.250401	-1.22765	0.000897667	0.889256	0.661446	1
AGAP002761	2R	0.384348	5.67438	0.359391	0.134094	4.01732	0.0845561	0.0632369	2.88886	1.8e-05	0.0194958	1.27989	0.0036284	0.00702067	-0.83208	0.232849	0.00189401	-2.51268	6.98e-05	0	-2.06591	0.0875739	0.00689346	0.29729	1
AGAP002762	2R	1.92174	-0.362706	0.992736	5.05087	1.19477	0.645175	3.92069	0.911018	0.00464845	2.91184	0.620192	2.89e-05	2.0491	-0.0993911	0.786672	1.49122	-0.675553	1.3e-05	1.418	-0.627199	0.0740976	1.80609	-0.256132	1
AGAP013363	2R	0	2.28637	1	0.044698	0.587814	1	0.0340506	-0.575604	0.600931	0.0570948	0.0234036	1	0.0486767	-0.325727	0.430634	0.0587144	0.0772456	0.864837	0.115353	1.1491	0.00298174	0.0413607	-0.257299	1
AGAP013285	2R	0	4.94646	1	0	2.2436	1	0.00486438	0.0815079	1	0.00835534	-0.0257545	1	0.00842481	-0.0695794	1	0.0101014	0.319529	0.702328	0.011254	0.663672	0.782956	0.00689346	0.59685	1
AGAP002763	2R	0	5.42646	1	0	2.72359	1	0	-0.46598	0.864032	0.00765906	0.461433	0.616723	0.00702067	0.288214	0.89506	0.00694472	0.271595	0.851632	0	-1.29147	0.310654	0	0.0493622	1
AGAP013026	2R	1.15304	0.814849	0.919408	0.536376	-0.184078	1	0.870723	0.484267	0.20041	0.871741	0.653986	3.71e-05	0.728278	0.337511	0.0977074	0.373752	-0.957155	1.12e-08	0.0872184	-2.89217	3.2e-12	0.641091	0.0277154	1
AGAP002764	2R	0.768696	1.38975	0.899263	0.22349	-0.310798	1	0.617776	1.01211	0.00502057	0.395486	0.433808	0.0132751	0.33278	0.105115	0.795181	0.25001	-0.453939	0.0140862	0.0787779	-2.03497	1.08e-06	0.241271	-0.376706	1
AGAP002765	2R	0	8.67438	1	0	5.97152	1	0.00486438	4.19699	0.196634	0	-0.368642	1	0	-1.18822	0.852726	0.000631338	0.856557	1	0.0028135	3.37149	0.290817	0	3.29729	1
AGAP002766	2R	0	6.21495	1	0	3.51209	1	0	0.322516	1	0.00487395	0.724467	0.476157	0.00514849	0.937307	0.505457	0.00189401	-0.806408	0.360231	0	-0.502978	0.857581	0	0.837858	1
AGAP002767	2R	0	5.62999	1	0	2.92712	1	0.0243219	2.55956	0.0186867	0.00487395	-0.069082	0.972096	0.00140413	-2.09511	0.0159953	0.0107327	1.61144	0.00678494	0	-1.08794	0.434153	0	0.252896	1
AGAP002769	2R	0	9.08942	1	0	6.38656	1	0	3.19699	1	0	0.0463952	1	0.000468045	0.811776	1	0.000631338	1.44152	0.615298	0	2.37149	1	0	3.71233	1
AGAP002770	2R	0.384348	1.28207	0.975268	0.312886	0.585656	1	0.0535081	-2.01463	0.000820804	0.134382	-0.938654	1.46e-06	0.219513	-0.086494	0.862936	0.303042	0.594857	0.000395992	0.396703	0.872581	0.00230547	0.289525	0.375933	1
AGAP002771	2R	0	5.67438	1	0.044698	4.01732	0.986922	0.00972875	1.46002	0.465787	0.00557023	0.21632	0.981123	0.00468045	-0.188224	0.96281	0.00315669	-0.728405	0.422173	0.011254	1.47103	0.243617	0.00689346	1.34309	1
AGAP029676	2R	0	1.15671	1	0.044698	-0.544181	1	0.00972875	-3.14682	0.000138813	0.0563986	-1.35982	9.75e-09	0.161007	0.638602	0.00377335	0.167936	0.634937	0.00118983	0.0422025	-1.53139	0.00198127	0.15855	0.410577	1
AGAP029639	2R	0	3.2735	1	0	0.570639	1	0.0145931	-0.593092	0.651257	0.0153181	-1.04475	0.00513028	0.030891	0.191365	0.814174	0.0416683	0.821109	0.00536564	0.016881	-0.58492	0.48399	0.0344673	0.5247	1
AGAP002775	2R	0	0.830463	1	0.268188	0.944403	1	0.340506	1.20207	0.00219724	0.230468	0.806725	1.47e-05	0.175049	0.27241	0.354762	0.0694472	-1.42406	2.63e-11	0.005627	-4.29936	8.67e-11	0.172336	0.193598	1
AGAP002776	2R	0.384348	0.648552	1	0.491678	0.537586	1	0.62264	0.85801	0.017307	0.430996	0.388829	0.0240364	0.376776	0.143357	0.669945	0.273369	-0.4878	0.00602245	0.180064	-1.00275	0.00805757	0.165443	-1.06868	1
AGAP002777	2R	1.53739	0.241007	0.949907	1.34094	0.175846	1	2.00412	0.804391	0.01621	1.50884	0.499491	0.00125116	1.13922	-0.0690884	0.882496	0.874403	-0.555615	0.000465026	0.903133	-0.400224	0.328083	1.13053	-0.0579145	1
AGAP013266	2R	0	1.61639	1	0.089396	0.503913	1	0.194575	1.19406	0.0147472	0.126723	0.69173	0.00315669	0.0954811	0.129312	0.840281	0.0561891	-0.861043	0.00080885	0.0028135	-4.09883	3.43e-07	0.0965084	0.18459	1
AGAP002778	2R	0	2.07447	1	0.134094	1.3828	1	0.102152	0.721743	0.197539	0.0877311	0.586619	0.0125756	0.073015	0.248416	0.546625	0.046719	-0.624282	0.0152497	0.011254	-2.30658	0.000288848	0.0206804	-1.29142	1
AGAP002779	2R	3.45913	0.85038	0.871876	1.51973	-0.0411458	1	2.97213	0.992553	0.00188256	2.49755	1.01878	1.47e-12	1.56748	0.0389135	0.968624	0.784122	-1.21385	1.32e-14	0.292604	-2.46003	1.42e-11	0.93751	-0.730253	1
AGAP002780	2R	2.30609	1.89396	0.658685	0.67047	0.387966	1	0.74425	0.531557	0.159198	0.505498	-0.0661787	0.847011	0.52421	0.00276745	1	0.462771	-0.237903	0.214479	0.700561	0.453105	0.123171	0.55837	0.102653	1
AGAP002781	2R	0.768696	4.02573	0.366571	0.134094	1.7427	1	0.116745	1.30168	0.0237934	0.0689316	0.602789	0.0418925	0.0561654	0.21494	0.721707	0.0271475	-1.12142	0.000488736	0.005627	-2.6922	0.00108285	0.0620411	0.419545	1
AGAP002782	2R	0	-0.627684	1	1.16215	1.43927	0.522707	1.02152	1.32625	5.67e-05	0.497839	0.2934	0.101176	0.460556	0.166105	0.593192	0.311881	-0.59517	0.000651654	0.104099	-2.07639	1.98e-07	0.39982	-0.0886092	1
AGAP013378	2R	0	7.08942	1	0	4.38656	1	0	1.19699	1	0.00278511	0.953286	0.46788	0.00093609	-0.925189	0.711148	0.00189401	0.271595	1	0.005627	2.21949	0.247178	0	1.71233	1
AGAP013010	2R	0	3.26499	1	0	0.562128	1	0.0194575	-0.271164	0.923127	0.02994	0.102105	0.890949	0.0294868	0.0703091	1	0.0271475	-0.0877331	0.885934	0.0309485	0.228533	0.991708	0.0344673	0.51593	1
AGAP002783	2R	0	4.11979	1	0	1.41693	1	0.038915	1.52561	0.0947173	0.0285474	1.29575	0.00259903	0.0163816	0.0990581	0.989231	0.00315669	-2.44925	3.39e-05	0.005627	-0.982146	0.433919	0.0137869	0.35869	1
AGAP002784	2R	0	-1.05651	1	1.02805	0.835382	1	0.0729657	-2.94257	2.25e-07	0.401753	-0.656219	0.000161037	0.736235	0.597525	0.000429187	0.704573	0.410218	0.0119445	0.143488	-2.05219	5.72e-08	0.296419	-0.955806	1
AGAP013343	2R	0.384348	-1.18515	1	0.178792	-2.56551	1	0.31132	-2.04294	3.57e-05	0.880096	-0.654542	7.62e-05	1.36107	0.174382	0.503975	1.79679	0.753412	1.85e-07	0.602089	-1.11294	0.0010147	0.903043	-0.492392	1
AGAP002787	2R	0	0.257586	1	0.134094	-0.442109	1	0.0826944	-1.44687	0.0139249	0.192173	-0.346335	0.0952058	0.273338	0.3912	0.0674709	0.255061	0.191906	0.337193	0.154742	-0.593744	0.171275	0.186123	-0.283373	1
AGAP002789	2R	0	6.76749	1	0	4.06463	1	0	0.875057	1	0.00208884	0.0463952	1	0.00327631	0.811776	0.660845	0.00252535	0.304016	1	0	0.0495629	1	0	1.3904	1
AGAP002790	2R	0	2.59757	1	0.044698	0.900056	1	0.00972875	-1.69918	0.0991545	0.0348139	-0.477577	0.154365	0.0556973	0.480262	0.196546	0.0479817	0.108394	0.803311	0.0309485	-0.475392	0.546152	0.0689346	0.734354	1
AGAP002791	2R	0	1.08942	1	0.44698	1.8649	0.417677	0.286998	1.2192	0.00308264	0.171285	0.551819	0.00670323	0.121224	-0.157378	0.729073	0.0909127	-0.663973	0.00229922	0.0759644	-0.769521	0.115852	0.151656	0.27782	1
AGAP013237	2R	3.45913	-3.32803	1	18.6838	-0.638414	1	10.7843	-1.40781	0.0011737	20.3355	-0.576328	0.000282306	28.5423	0.0536372	0.915606	34.8562	0.461371	0.00136125	37.3661	0.45096	0.105556	19.2948	-0.551101	1
AGAP002792	2R	0	6.97394	1	0	4.27108	1	0.00972875	2.90748	0.138313	0.00139256	-0.243111	0.883542	0.00234022	0.396739	0.974006	0.00189401	0.119592	1	0	0.256014	1	0	1.59685	1
AGAP002793	2R	1.53739	1.16461	0.868616	0.938658	0.605992	1	0.734521	0.257561	0.530654	0.818824	0.56021	0.000437531	0.594885	-0.0908739	0.837521	0.489918	-0.445052	0.00898338	0.444533	-0.500088	0.208714	0.627305	0.0240009	1
AGAP002795	2R	0.384348	-0.763888	1	1.20685	0.347376	1	1.33284	0.519733	0.147023	0.994286	0.102669	0.633762	0.96464	0.0525934	0.929323	0.981731	0.0808054	0.715139	0.230707	-2.08557	9.51e-09	0.841002	-0.166667	1
AGAP002796	2R	0	7.35246	1	0	4.64959	1	0	1.46002	1	0.00208884	0.824003	0.701893	0.00140413	0.00442118	1	0.00126268	0.0264824	1	0	0.634525	1	0.00689346	3.12736	1
AGAP002797	2R	0	8.35246	1	0	5.64959	1	0	2.46002	1	0.000696279	0.631358	1	0.000468045	-0.188224	1	0.000631338	0.44152	1	0.0028135	2.95645	0.362381	0	2.97536	1
AGAP002798	2R	0	9.08942	1	0	6.38656	1	0.00486438	4.78195	0.142858	0.000696279	1.63136	0.583111	0	-0.773186	0.840281	0	-0.143443	1	0	2.37149	1	0	3.71233	1
AGAP002799	2R	0	6.15082	1	0	3.44796	1	0.0243219	3.19699	0.00423414	0.00696279	1.39035	0.0920768	0.00187218	-1.11422	0.421186	0.00189401	-0.880408	0.361815	0	-0.567108	0.862237	0	0.773728	1
AGAP002800	2R	0	-0.43087	1	0.312886	-0.129144	1	0.515624	0.489303	0.216682	0.384346	0.053369	0.851869	0.383329	0.056628	0.923076	0.392692	0.0979866	0.649936	0.163183	-1.22767	0.0011553	0.261951	-0.497459	1
AGAP002801	2R	0.384348	-0.0779969	1	0.625772	0.131475	1	0.535081	-0.129701	1	0.646843	0.192092	0.322203	0.657603	0.270567	0.223249	0.516435	-0.243252	0.189334	0.306671	-0.968683	0.00679005	0.441181	-0.406135	1
AGAP002802	2R	1.53739	2.056	0.670802	0.357584	0.20407	1	0.797758	1.33049	9.74e-05	0.510372	0.879531	6.22e-08	0.312186	-0.151033	0.680594	0.183088	-1.08699	2.15e-09	0.146302	-1.22026	0.00187806	0.344673	0.0635761	1
AGAP002804	2R	0	3.18253	1	0.134094	2.50391	0.813902	0.00972875	-1.10882	0.434979	0.0257623	-0.280586	0.591186	0.0248064	-0.422021	0.509925	0.0385116	0.500898	0.196136	0.0478295	0.77765	0.258478	0.0413607	0.661701	1
AGAP002805	2R	0	0.193594	1	1.02805	2.0991	0.0798789	0.364828	0.626863	0.126372	0.296615	0.399344	0.0279089	0.228874	-0.128103	0.748662	0.194452	-0.417588	0.0277415	0.196945	-0.302129	0.591719	0.255058	0.102274	1
AGAP002807	2R	5.76522	1.5054	0.695125	1.92201	0.266358	1	1.27933	-0.303263	0.735353	1.58055	0.0166349	1	1.67607	0.155823	0.574851	1.60486	0.0475555	0.854384	0.765271	-1.07894	0.00135902	1.64064	0.0645327	1
AGAP002808	2R	0.768696	-2.09669	1	5.00617	0.443246	1	5.45297	0.636881	0.0758039	5.19424	0.774557	7.88e-08	3.64232	0.0507298	0.927147	2.29744	-0.809991	1.26e-07	1.28858	-1.52552	4.23e-06	2.7367	-0.39469	1
AGAP002809	2R	0	2.78564	1	0	0.0827754	1	0.165389	2.24589	4.8e-07	0.084946	1.72838	1.42e-12	0.0290188	-0.662155	0.0567792	0.00820739	-2.55848	1.63e-12	0.005627	-2.3351	0.00205425	0.0206804	-0.573075	1
AGAP029381	2R	0	0.674384	1	0.044698	-1.02707	1	0.0972875	-0.797278	0.223982	0.0884274	-1.17761	1.52e-08	0.174581	0.0121568	1	0.244959	0.732263	2.16e-05	0.247588	0.561822	0.0938976	0.17923	0.0892812	1
AGAP002810	2R	0	2.31244	1	0	-0.390425	1	0.102152	0.974593	0.113883	0.0765906	0.650987	0.0242445	0.0528891	-0.110221	0.915606	0.0441937	-0.425541	0.202133	0.00844049	-2.39227	0.0022695	0.075828	0.569369	1
AGAP002811	2R	0	1.01975	1	0	-1.68312	1	0.0486438	-1.39525	0.0351613	0.0501321	-1.69845	4.47e-13	0.0987575	-0.677049	0.00244361	0.202028	0.843137	3.74e-06	0.447346	1.94076	9.58e-13	0.227484	0.790428	1
AGAP013089	2R	0	7.35246	1	0	4.64959	1	0.00486438	2.61202	0.44144	0.00208884	0.824003	0.622242	0.00187218	0.548742	0.954578	0.000631338	-0.728405	0.615298	0	0.634525	1	0	1.97536	1
AGAP002814	2R	0	2.07076	1	0	-0.632108	1	0.0681013	0.138091	0.961156	0.067539	0.056243	0.949535	0.0697387	0.133704	0.838887	0.0707099	0.147957	0.628396	0.0196945	-1.62098	0.00549764	0.0620411	0.0493622	1
AGAP002816	2R	0.384348	1.50822	0.954562	0.22349	0.395349	1	0.359964	0.939304	0.0145702	0.249268	0.489841	0.00727028	0.204068	0.103485	0.820948	0.151521	-0.475313	0.014991	0.0422025	-2.19202	1.67e-06	0.137869	-0.4525	1
AGAP029939	2R	1.92174	-1.43174	1	4.82738	0.0542424	1	3.1813	-0.517952	0.36414	4.91921	0.174862	0.32955	5.1045	0.300023	0.116256	4.25522	-0.106886	0.605834	1.67122	-1.4854	6.25e-06	2.64709	-0.784265	1
AGAP002818	2R	0	7.21495	1	0	4.51209	1	0.00972875	3.19699	0.104137	0.00208884	0.631358	0.856298	0.000468045	-1.51015	0.387348	0.00252535	0.956093	0.627748	0	0.497022	1	0	1.83786	1
AGAP002819	2R	0	9.67438	1	0	6.97152	1	0	3.78195	1	0.000696279	2.63136	0.375046	0	-0.188224	1	0	0.44152	1	0	2.95645	1	0	4.29729	1
AGAP002820	2R	0	9.08942	1	0	6.38656	1	0.00486438	4.78195	0.142858	0	0.0463952	1	0.000468045	0.811776	1	0	-0.143443	1	0	2.37149	1	0	3.71233	1
AGAP002821	2R	1.53739	1.70457	0.766603	0.625772	0.592429	1	1.37662	1.81016	2.06e-09	0.641273	0.84517	9.1e-08	0.365543	-0.333755	0.127511	0.23612	-1.0691	4.89e-10	0.222266	-0.969546	0.00844967	0.372247	-0.184033	1
AGAP002822	2R	0	4.89302	1	0	2.19016	1	0.00486438	0.0270601	1	0.0160144	1.21632	0.0137619	0.00842481	-0.14975	0.986482	0.0050507	-0.943144	0.105693	0.00844049	0.256014	1	0.00689346	0.542402	1
AGAP002823	2R	2.69044	0.74014	0.893367	0.804564	-0.712769	1	1.46904	0.146304	0.725998	1.2916	-0.0563498	0.856271	1.36154	0.0526715	0.926374	1.30245	-0.0418584	0.904192	1.53617	0.220543	0.479273	0.91683	-0.547451	1
AGAP002824	2R	0	-1.31181	1	0.536376	-0.309966	1	0.150796	-2.19318	2.99e-05	0.190084	-2.15631	5.69e-31	0.537315	-0.528368	0.00258164	1.22038	1.30632	2.76e-20	1.61213	1.35483	1.98e-08	0.592837	-0.215053	1
AGAP002825	2R	0	7.35246	1	0	4.64959	1	0	1.46002	1	0.00278511	1.36832	0.373735	0.00140413	0.00442118	1	0.000631338	-0.728405	0.615298	0.0028135	1.78653	0.622204	0	1.97536	1
AGAP002826	2R	0	-1.49147	1	0.357584	-1.02189	1	0.150796	-2.37414	5.62e-06	0.558415	-0.60851	0.000363777	0.835928	0.159259	0.584023	1.07201	0.671646	6.99e-06	0.492362	-0.693946	0.0546178	0.647985	-0.268885	1
AGAP002828	2R	0	5.31683	1	0	2.61397	1	0.0145931	1.53402	0.335671	0.00905162	0.631358	0.476157	0.00655263	-0.0362208	1	0.00378803	-0.880408	0.40652	0	-1.4011	0.599328	0.0275738	2.40976	1
AGAP002829	2R	0	-1.30075	1	0.67047	0.0017724	1	0.661555	-0.0455747	1	0.898896	0.549423	0.000533935	0.79474	0.357371	0.0646115	0.477292	-0.669405	4.58e-05	0.0900319	-2.96277	4.73e-13	0.668665	-0.0279469	1
AGAP002830	2R	0	3.44557	1	0	0.7427	1	0.0340506	0.622076	0.610129	0.0292437	0.302735	0.502097	0.0299549	0.407879	0.457103	0.0189401	-0.511174	0.173306	0.005627	-1.66804	0.0439898	0.0275738	0.429393	1
AGAP002831	2R	0	-1.71847	1	1.07275	0.228973	1	2.03817	1.22036	0.00011059	1.19133	0.53244	0.000600071	0.83078	-0.208791	0.403144	0.595983	-0.788703	6.86e-07	0.948149	0.0578387	0.9294	1.15121	0.342263	1
AGAP002832	2R	0.384348	0.162631	1	0.536376	0.165651	1	0.797758	0.719386	0.0453563	0.731093	0.799311	4.28e-07	0.506893	0.0500041	0.947089	0.315669	-0.831201	7.72e-07	0.160369	-1.66938	7.2e-06	0.365353	-0.433652	1
AGAP002835	2R	0	9.67438	1	0	6.97152	1	0	3.78195	1	0	0.631358	1	0	-0.188224	1	0.000631338	2.44152	0.397833	0	2.95645	1	0	4.29729	1
AGAP002837	2R	0	-0.102872	1	0.22349	-0.216658	1	0.442658	0.60507	0.121381	0.385042	0.513879	0.0024534	0.283167	-0.112468	0.790635	0.274001	-0.161023	0.466018	0.104099	-1.54213	9.36e-05	0.19991	-0.549036	1
AGAP013054	2R	0.768696	5.04989	0.149355	0.044698	1.75235	1	0.107016	2.30551	1.09e-05	0.0543097	1.76521	1.01e-09	0.0149774	-1.02647	0.0098763	0.00694472	-2.09246	3.43e-07	0	-3.27237	0.00164139	0.0206804	0.0976174	1
AGAP002838	2R	0	1.48703	1	0.089396	0.374087	1	0.179982	0.937118	0.0392659	0.159448	1.00924	2.01e-07	0.0950131	-0.0856542	0.909499	0.0530324	-1.11199	9.42e-07	0.0534565	-0.86117	0.0837756	0.0551477	-0.700203	1
AGAP013404	2R	0	5.9195	1	0	3.21663	1	0.0291863	3.19699	0.024055	0.00905162	1.63136	0.0684821	0.00187218	-1.38986	0.424362	0.000631338	-2.25892	0.0804042	0	-0.798434	1	0.0137869	2.2384	1
AGAP002839	2R	0.384348	5.07447	0.454667	0	1.35681	1	0.0194575	0.549287	0.818236	0.0132293	-0.350495	0.538344	0.0163816	0.00442118	1	0.0227282	0.696777	0.0832553	0.005627	-1.04355	0.27875	0	-1.31742	1
AGAP002840	2R	0	0.222143	1	0.312886	0.526504	1	0.418336	0.864044	0.0238562	0.389916	1.04725	1.36e-10	0.249468	0.110921	0.785017	0.114904	-1.29426	7.42e-12	0.022508	-3.3176	6.11e-11	0.165443	-0.486167	1
AGAP013351	2R	1.92174	4.51115	0.0533708	0.089396	0.798258	1	0.214033	1.66278	5.46e-05	0.102353	0.670886	0.0026753	0.0823759	0.262573	0.480903	0.0328296	-1.41176	2.76e-08	0.0028135	-3.8051	5.64e-07	0.0482542	-0.444177	1
AGAP002841	2R	0.384348	1.41582	0.962306	0.268188	0.526208	1	0.530217	1.43789	3.36e-05	0.292437	0.694398	6.01e-05	0.2036	-0.0475735	0.978514	0.128793	-0.876179	3.58e-06	0.0900319	-1.22074	0.00321719	0.124082	-0.693187	1
AGAP002846	2R	0	1.24184	1	0	-1.46102	1	0.102152	-0.146638	1	0.150396	0.501125	0.0140566	0.153051	0.661533	0.00167667	0.0719725	-0.885418	3.9e-05	0.00844049	-3.46981	2.34e-08	0.0620411	-0.79441	1
AGAP013388	2R	0	9.67438	1	0	6.97152	1	0	3.78195	1	0	0.631358	1	0	-0.188224	1	0.000631338	2.44152	0.397833	0	2.95645	1	0	4.29729	1
AGAP002847	2R	0	9.08942	1	0	6.38656	1	0	3.19699	1	0	0.0463952	1	0.000468045	0.811776	1	0.000631338	1.44152	0.615298	0	2.37149	1	0	3.71233	1
AGAP002848	2R	0.384348	-2.10503	1	0.134094	-3.80769	1	0.160524	-3.90671	2.2e-12	0.357887	-3.08601	9.25e-61	1.87967	-0.510655	0.0026373	5.04818	1.84023	9.03e-43	3.21583	0.459118	0.112254	2.44718	0.0303979	1
AGAP002849	2R	0	6.50446	1	0	3.80159	1	0	0.612023	1	0.000696279	-1.45611	0.172853	0.00468045	1.27121	0.31759	0.00252535	-0.0439069	1	0.005627	1.54142	0.434464	0	1.12736	1
AGAP002850	2R	0	-0.34729	1	0.134094	-1.04807	1	0.0194575	-3.91502	1.46e-08	0.111405	-1.94386	8.51e-23	0.386137	0.209452	0.430634	0.600402	1.19679	5.84e-15	0.236334	-0.596329	0.140588	0.351566	0.0118875	1
AGAP002851	2R	0	8.08942	1	0	5.38656	1	0	2.19699	1	0	-0.953605	0.50052	0.00093609	0.396739	1	0.00189401	1.85656	0.211957	0	1.37149	1	0	2.71233	1
AGAP002855	2R	0	4.56586	1	0	1.86299	1	0	-1.32658	0.347328	0.00348139	-1.78368	0.0021696	0.00795676	-0.718739	0.302969	0.0214655	1.44152	0.000420908	0.0309485	1.68344	0.0109491	0.00689346	0.209827	1
AGAP002856	2R	0	5.97394	1	0	3.27108	1	0	0.0815079	1	0.000696279	-2.0125	0.042858	0.00234022	-0.995579	0.383319	0.00947007	1.98209	0.00313189	0.011254	1.81895	0.125865	0	0.59685	1
AGAP013529	2R	0	1.56848	1	0	-1.13439	1	0.00486438	-3.32134	0.000401488	0.0194958	-2.54133	8.13e-18	0.0552293	-1.05163	1.32e-05	0.167305	1.33693	1.41e-11	0.34606	2.16918	2.6e-13	0.103402	0.231201	1
AGAP013314	2R	0	9.67438	1	0	6.97152	1	0.00486438	5.78195	0.0808251	0	0.631358	1	0	-0.188224	1	0	0.44152	1	0	2.95645	1	0	4.29729	1
AGAP002857	2R	0.384348	5.29934	0.377829	0	1.5792	1	0.00486438	-0.593092	1	0.00905162	-0.711034	0.254173	0.0117011	-0.370427	0.758664	0.0176775	0.492146	0.403853	0.028135	1.20643	0.151478	0.0344673	1.57847	1
AGAP002858	2R	12.2991	3.02159	0.172548	1.51973	0.404051	1	1.49823	0.417466	0.266122	1.23241	0.162257	0.403971	1.20615	0.143813	0.649501	0.998777	-0.243768	0.17634	0.323552	-1.86461	3.42e-07	1.75094	0.64351	1
AGAP002859	2R	1.92174	4.03293	0.116372	0.089396	0.322861	1	0.107016	0.120634	0.976587	0.0717167	-0.636869	0.0091582	0.0968853	-0.120779	0.840281	0.139526	0.654735	0.00142896	0.0844049	-0.254257	0.775926	0.0896149	-0.10237	1
AGAP013128	2R	0	8.67438	1	0	5.97152	1	0	2.78195	1	0.000696279	1.0464	0.724301	0	-1.18822	0.852726	0.000631338	0.856557	1	0.0028135	3.37149	0.290817	0	3.29729	1
AGAP002869	2R	0	2.82889	1	0	0.126029	1	0.038915	0.157457	1	0.0187995	-1.22662	0.000215086	0.0322951	-0.389858	0.374578	0.0681845	1.27897	2.51e-07	0.0309485	-0.233371	0.854394	0.0413607	0.29729	1
AGAP013202	2R	0	8.35246	1	0	5.64959	1	0.00972875	4.78195	0.0212597	0	-0.69057	0.733457	0.00093609	0.811776	0.89506	0	-0.880408	0.722197	0	1.63453	1	0	2.97536	1
AGAP000586	2R	0.384348	-1.37478	1	0.759866	-0.904998	1	0.170253	-3.0915	4.75e-09	0.768692	-1.10685	1.62e-11	1.72241	0.429741	0.0125516	2.00639	0.704373	9.83e-07	0.813101	-0.862933	0.0109773	1.18567	-0.287846	1
AGAP002872	2R	0	4.19865	1	0	1.49579	1	0.0194575	0.694485	0.788346	0.0132293	-0.175997	0.793666	0.0201259	0.747646	0.171531	0.0113641	-0.4603	0.338416	0.0028135	-1.50298	0.163993	0.0206804	0.871025	1
AGAP029190	2R	1.53739	1.23103	0.851753	0.625772	0.117274	1	0.870723	0.58293	0.11998	0.715774	0.375703	0.0287223	0.599565	0.0300481	1	0.497494	-0.331738	0.0673452	0.256028	-1.24876	0.000666335	0.682452	0.21578	1
AGAP002874	2R	0.384348	1.32234	0.966516	0.178792	-0.0552814	1	0.54481	1.37812	9.62e-05	0.318896	0.742389	1.7e-05	0.228874	0.0706944	0.902719	0.12248	-1.07268	1.91e-08	0.0675239	-1.72612	5.6e-05	0.172336	-0.327576	1
AGAP002875	2R	0.384348	1.20474	0.972215	0.312886	0.507994	1	0.637233	1.49542	1.77e-05	0.46581	1.46863	5.01e-19	0.195175	-0.449532	0.0445839	0.0845993	-1.80922	5.65e-19	0.050643	-2.24786	8.1e-07	0.282632	0.261247	1
AGAP013244	2R	0	-0.322796	1	0.44698	0.440846	1	1.10421	1.78749	6.89e-09	0.506195	0.776113	1.16e-06	0.33512	-0.077434	0.882361	0.186245	-1.12134	2.13e-10	0.0844049	-2.0652	3.47e-07	0.261951	-0.387414	1
AGAP002876	2R	0	5.38898	1	0	2.68612	1	0.0291863	2.54491	0.00946152	0.0118367	1.34185	0.0210291	0.00280827	-1.42526	0.0998886	0.0050507	-0.342751	0.63525	0.0028135	-0.291474	0.9501	0	0.0118875	1
AGAP002877	2R	0	2.46006	1	0.134094	1.77185	1	0.102152	1.13285	0.0442761	0.0870348	1.18237	1.72e-06	0.0486767	-0.0664354	0.982157	0.0208342	-1.51541	7.45e-07	0.005627	-2.66316	0.000599126	0.0551477	0.292289	1
AGAP002878	2R	14.2209	9.03967	2.21e-09	0.044698	1.70473	1	0.0729657	1.65266	0.0497268	0.025066	-0.0540067	1	0.0191898	-0.628796	0.413119	0.0101014	-1.58996	0.0030339	0.0028135	-2.31033	0.0871509	0.0482542	1.08784	1
AGAP002879	2R	4.61218	1.16446	0.797644	1.16215	-0.481828	1	2.02845	0.341943	0.352595	1.91407	0.337827	0.0368655	1.70509	0.129602	0.675702	1.39968	-0.271771	0.10901	0.559886	-1.58131	3.57e-06	1.55792	-0.0535813	1
AGAP002880	2R	2.69044	0.339412	0.922796	1.87732	0.0677069	1	3.08888	0.850318	0.00918066	2.48154	0.704826	1.79e-06	1.85393	0.124675	0.695452	1.04865	-0.943089	1.36e-09	0.85249	-1.08866	0.00109406	1.14431	-0.631605	1
AGAP002881	2R	0	5.03053	1	0	2.32766	1	0.0340506	2.35568	0.0252852	0.0111405	0.631358	0.398372	0.00795676	-0.062693	1	0.00315669	-1.46537	0.0432361	0.005627	-0.0435465	1	0.0137869	1.29729	1
AGAP002883	2R	0.384348	-2.08311	1	1.25154	-0.925179	1	1.08476	-1.14488	0.0164962	1.51858	-0.7876	1.04e-06	2.65007	0.279832	0.162108	3.13901	0.605402	2.6e-05	1.58963	-0.596399	0.0921344	1.49588	-0.669341	1
AGAP013115	2R	0	-0.813959	1	0.625772	0.397114	1	0.681013	0.505229	0.187626	0.692101	0.714161	7.16e-06	0.547144	0.269359	0.23654	0.292941	-0.931612	3.51e-08	0.0844049	-2.56255	3.24e-10	0.420501	-0.205895	1
AGAP002884	2R	3.45913	-0.458694	0.987203	4.06752	0.0453516	1	5.53566	0.554903	0.132129	4.57246	0.355766	0.0229729	3.87541	0.0349818	0.979069	3.40102	-0.223051	0.192458	1.82033	-1.11713	0.000632981	2.39892	-0.688691	1
AGAP002885	2R	0	9.67438	1	0	6.97152	1	0	3.78195	1	0.000696279	2.63136	0.375046	0	-0.188224	1	0	0.44152	1	0	2.95645	1	0	4.29729	1
AGAP002886	2R	0	-0.322796	1	0.491678	0.567087	1	0.865859	1.40003	3.85e-05	0.698367	1.57915	1.8e-23	0.312186	-0.231832	0.418692	0.0719725	-2.62738	1.31e-36	0.033762	-3.33179	8.61e-12	0.39982	0.224283	1
AGAP002888	2R	0	6.50446	1	0	3.80159	1	0.00486438	1.69448	0.651706	0.00278511	0.145931	1	0.00280827	0.0341685	1	0.00252535	-0.0439069	1	0.005627	1.54142	0.434464	0	1.12736	1
AGAP013540	2R	0	7.86703	1	0	5.16416	1	0	1.97459	1	0.000696279	0.0463952	1	0.00093609	0.0748105	1	0.00126268	0.704554	0.625831	0	1.1491	1	0.00689346	3.71233	1
AGAP002889	2R	8.84001	0.479268	0.898544	3.39705	-0.539053	1	7.17009	0.60476	0.0921889	5.65169	0.327599	0.0380624	4.78482	0.000958101	1	4.00647	-0.339455	0.0333736	3.78978	-0.357479	0.329449	3.79829	-0.346932	1
AGAP002890	2R	0.384348	1.417	0.962218	0.044698	-1.28587	1	0.170253	-0.264873	0.840697	0.258319	0.432424	0.0182857	0.22981	0.234654	0.402959	0.155309	-0.545278	0.00423803	0.151929	-0.455712	0.339685	0.172336	-0.231089	1
AGAP002891	2R	0	6.15082	1	0	3.44796	1	0.00486438	1.32252	0.748653	0.00208884	-0.69057	0.484868	0.0042124	0.326349	0.919492	0.00568204	0.956093	0.257295	0	-0.567108	0.862237	0	0.773728	1
AGAP002892	2R	0.768696	-1.5461	1	3.26295	0.382703	1	4.92761	1.068	0.00105577	4.34408	1.25855	3.19e-19	2.2513	-0.171181	0.520254	1.11052	-1.39367	8.43e-19	0.357314	-2.83634	2.67e-14	2.03357	-0.268867	1
AGAP002893	2R	0	-1.23288	1	0.625772	-0.0235889	1	0.491302	-0.41445	0.556377	0.54449	-0.334618	0.0688925	0.686622	0.118308	0.724427	0.692578	0.120118	0.552135	0.827168	0.368641	0.215213	0.585944	-0.151427	1
AGAP002894	2R	0	8.35246	1	0	5.64959	1	0	2.46002	1	0.00139256	1.63136	0.383739	0.00093609	0.811776	0.89506	0	-0.880408	0.722197	0	1.63453	1	0	2.97536	1
AGAP002895	2R	0.384348	5.79174	0.340945	0	2.06463	1	0.038915	2.25143	0.00667691	0.0111405	0.259389	0.812254	0.0121692	0.479201	0.610678	0.00441937	-1.2864	0.0245473	0.0028135	-0.92619	0.452225	0	-0.609601	1
AGAP002896	2R	1.53739	0.722516	0.916989	0.625772	-0.39247	1	0.209168	-2.02101	6.52e-05	0.497143	-0.937372	2.87e-08	0.983362	0.370048	0.0479075	1.1503	0.659829	9.02e-06	0.40233	-1.10634	0.00139172	0.785854	-0.0986076	1
AGAP002898	2R	0	-0.595327	1	0.357584	-0.123585	1	0.695606	0.768237	0.0337357	0.557023	0.572248	0.000385072	0.459152	0.212197	0.430191	0.283471	-0.724838	2.29e-05	0.140675	-1.61132	2.1e-05	0.255058	-0.70271	1
AGAP013272	2R	0	7.86703	1	0	5.16416	1	0.00486438	3.19699	0.332419	0.00139256	0.894392	0.789048	0.00093609	0.0748105	1	0.000631338	-0.143443	1	0	1.1491	1	0	2.48993	1
AGAP013261	2R	0	9.67438	1	0	6.97152	1	0.00486438	5.78195	0.0808251	0	0.631358	1	0	-0.188224	1	0	0.44152	1	0	2.95645	1	0	4.29729	1
AGAP013347	2R	0	8.67438	1	0	5.97152	1	0.00486438	4.19699	0.196634	0	-0.368642	1	0	-1.18822	0.852726	0.000631338	0.856557	1	0.0028135	3.37149	0.290817	0	3.29729	1
AGAP013212	2R	0.384348	-0.309679	1	0.536376	-0.308181	1	0.807487	0.241582	0.554243	0.637791	-0.142574	0.507292	0.685686	-0.00761885	1	0.649647	-0.111817	0.609831	1.02974	0.628249	0.0199304	0.661772	-0.0526241	1
AGAP013394	2R	0.384348	-0.760766	1	1.11745	0.243075	1	0.982604	0.0654703	0.90486	0.763818	-0.384974	0.0256001	0.784911	-0.390829	0.0378081	1.14335	0.400701	0.0095034	1.65152	0.88233	0.000487623	0.951297	0.01722	1
AGAP002899	2R	0	2.12749	1	0.044698	0.428487	1	0.107016	0.846078	0.121711	0.111405	1.22081	1.58e-08	0.0645902	0.0480741	1	0.0271475	-1.46974	4.27e-08	0.011254	-2.253	0.000384804	0.0344673	-0.645225	1
AGAP002900	2R	0	-2.22252	1	1.65383	0.329562	1	1.01179	-0.367702	0.619385	1.63208	0.459588	0.00326044	1.34376	0.0840831	0.838887	1.09032	-0.330092	0.0466364	0.73995	-0.845426	0.0138799	1.21325	-0.0983231	1
AGAP002901	2R	0.384348	2.8574	0.845595	0.044698	0.154535	1	0.340506	2.35427	8.3e-11	0.120456	0.95018	6.71e-06	0.073483	-0.0890143	0.915606	0.0258849	-1.84916	1.92e-12	0	-4.86373	2.15e-08	0.0551477	-0.327201	1
AGAP002902	2R	0.384348	2.01439	0.915943	0.312886	1.32226	1	0.403743	1.66845	1.19e-05	0.15527	0.241496	0.316188	0.127776	-0.15897	0.72305	0.104802	-0.505693	0.0244428	0.0872184	-0.649026	0.203558	0.172336	0.381181	1
AGAP002903	2R	0	9.67438	1	0	6.97152	1	0	3.78195	1	0	0.631358	1	0.000468045	1.81178	0.711148	0	0.44152	1	0	2.95645	1	0	4.29729	1
AGAP002904	2R	0	9.08942	1	0	6.38656	1	0	3.19699	1	0	0.0463952	1	0	-0.773186	0.840281	0.00126268	3.02648	0.132143	0	2.37149	1	0	3.71233	1
AGAP002905	2R	0	2.77352	1	0	0.0706518	1	0.0291863	-0.274884	0.997956	0.0396879	-0.0184559	1	0.0435282	0.17654	0.833395	0.0366176	-0.175683	0.692323	0.045016	0.243016	0.818986	0.0551477	0.615466	1
AGAP002906	2R	0.768696	5.65943	0.0910545	0	1.34216	1	0.0729657	2.38963	0.000106801	0.02994	1.28343	0.000372668	0.0126372	-0.550794	0.367171	0.00315669	-2.52811	1.49e-06	0.00844049	-0.628509	0.50153	0.0206804	0.712327	1
AGAP002907	2R	0	1.28637	1	0.134094	0.589976	1	0.0875588	-0.318853	0.851759	0.105138	-0.140305	0.692468	0.113267	-0.00487838	1	0.118692	0.090873	0.777495	0.109726	-0.0231146	1	0.193017	0.828841	1
AGAP013354	2R	0.384348	2.4528	0.892157	0.134094	0.754773	1	0.0194575	-2.11044	0.00618413	0.112101	0.199718	0.453923	0.116075	0.320567	0.291052	0.0991201	-0.0393342	0.98523	0.028135	-1.78379	0.000687797	0.0896149	-0.0876482	1
AGAP002908	2R	0.768696	-0.191092	1	1.02805	0.111466	1	1.19177	0.338061	0.371968	1.42876	0.842492	1.7e-08	1.07182	0.281358	0.178479	0.520223	-1.09151	1.26e-11	0.165996	-2.57233	1.3e-11	0.710026	-0.426437	1
AGAP002909	2R	0.384348	2.92619	0.802362	0	-0.780025	1	0.0291863	-1.14202	0.235779	0.0473469	-0.763944	0.00975171	0.0968853	0.704861	0.0138308	0.0852306	0.319529	0.256396	0.0028135	-3.79174	7.82e-06	0.0827215	0.286923	1
AGAP002911	2R	0	7.86703	1	0	5.16416	1	0.00486438	3.19699	0.282133	0.00139256	0.894392	0.583111	0.00093609	0.0748105	1	0	-1.36583	0.626144	0	1.1491	1	0.00689346	3.71233	1
AGAP002912	2R	0	9.08942	1	0	6.38656	1	0	3.19699	1	0	0.0463952	1	0	-0.773186	0.840281	0.000631338	1.44152	0.615298	0.0028135	3.95645	0.210669	0	3.71233	1
AGAP002913	2R	0.768696	0.531001	0.961772	0.357584	-0.584349	1	0.214033	-1.43658	0.00590782	0.389916	-0.705918	6.69e-05	0.625776	0.190611	0.478121	0.779071	0.634332	3.91e-05	0.270096	-1.13145	0.00188394	0.778961	0.44982	1
AGAP002914	2R	0	4.13522	1	0	1.43236	1	0.0291863	1.14636	0.257817	0.025066	1.00792	0.0256001	0.0163816	0.12372	0.986931	0.00694472	-1.33107	0.0106614	0.005627	-0.966379	0.425275	0.0137869	0.374458	1
AGAP002916	2R	0	6.15082	1	0	3.44796	1	0.00486438	1.32252	0.748653	0.000696279	-1.82807	0.0593731	0.00327631	-0.188224	1	0.00694472	1.44152	0.0594781	0.0028135	0.497022	1	0.00689346	1.83786	1
AGAP002917	2R	1.53739	0.405257	0.937824	0.849262	-0.294096	1	1.40094	0.433802	0.234328	1.15304	0.184247	0.320697	1.07089	0.0482077	0.941582	0.898394	-0.296762	0.0798414	0.998792	-0.0743686	1	0.965084	-0.122058	1
AGAP002918	2R	0.768696	3.23421	0.539985	0.22349	1.53967	1	0.423201	2.47319	1.06e-10	0.139952	0.958652	1.46e-05	0.0697387	-0.5063	0.106819	0.039143	-1.42982	4.76e-08	0.011254	-2.74121	3.77e-05	0.0827215	0.00054997	1
AGAP002919	2R	2.30609	-0.611184	1	5.31906	0.794847	1	7.91921	1.49934	6.19e-07	4.78622	1.00591	1.31e-12	2.67488	-0.229647	0.307545	1.63075	-1.08582	2.05e-12	0.793406	-1.96884	8.99e-09	1.87502	-0.680745	1
AGAP002920	2R	0.768696	0.507384	0.966273	0.759866	0.395769	1	0.530217	-0.143189	1	0.63431	0.153635	0.449167	0.612671	0.102384	0.789432	0.55684	-0.0992016	0.680569	0.419211	-0.503852	0.206238	0.489435	-0.255593	1
AGAP002921	2R	12.2991	-0.892564	1	21.8573	0.303415	1	32.9999	0.999471	0.0019135	24.665	0.76178	9.32e-08	16.4237	-0.0788937	0.840281	11.4285	-0.738719	1.08e-06	7.70054	-1.19647	0.000129863	10.2781	-0.749841	1
AGAP002922	2R	0.384348	-0.438056	1	0.268188	-1.33194	1	1.27447	0.796073	0.0198981	0.985931	0.542997	0.000614764	0.765253	0.0396168	0.972263	0.617449	-0.376114	0.0262191	0.140675	-2.46751	1.34e-10	0.551477	-0.449328	1
AGAP002923	2R	1.15304	-0.350063	1	2.77128	0.934604	1	3.27859	1.27737	3.18e-05	2.40843	1.13643	2.2e-15	1.3709	-0.0718847	0.871555	0.629444	-1.43676	2.24e-19	0.256028	-2.52911	6.57e-12	0.820321	-0.80004	1
AGAP002924	2R	9.22436	3.87633	0.0387778	0.312886	-0.479177	1	0.569132	0.271737	0.522961	0.534046	0.222674	0.235603	0.505488	0.13671	0.691539	0.405319	-0.30929	0.0949128	0.250401	-0.959492	0.00991745	0.544583	0.206119	1
[truncated: 9,596 more rows]

## Sheet: Enriched_genes
FeatureID	Chromosome	Average Expression	Log2 Fold Change	P-Value	Cell Cluster
[truncated: 5,593 more rows]
