# Supplementary material for: Single-cell profiling of Anopheles gambiae spermatogenesis defines the onset of meiotic silencing and premeiotic overexpression of the X chromosome
Source: Commun Biol. 2023 Aug 15;6:850. doi: 10.1038/s42003-023-05224-z (PMC10427639; doi:10.1038/s42003-023-05224-z)
Supplement: Supplementary file 5 — Supplementary Data 2 [file 42003_2023_5224_MOESM5_ESM.xlsx]

## Sheet: Gene_ontology
Cluster Enriched genes (Log2FC > 1)
Germline stem cells (GSCs)									Primary spermatogonia (P-Spg)									Late spermatogonia/ Primary spermatocytes (L-Spg/P-Spc)									Late spermatocytes/Early spermatids (L-Spc/E-Spt)									Late spermatids (L-Spt)										Mature spermatozoa (Spz)
PANTHER GO-Slim Biological Process	Anopheles gambiae - REFLIST (15548)	Input (321)	Expected	Over/Under	Fold Enrichment	raw P-value	FDR		PANTHER GO-Slim Biological Process	Anopheles gambiae - REFLIST (15548)	Input (321)	Expected	Over/Under	Fold Enrichment	raw P-value	FDR		PANTHER GO-Slim Biological Process	Anopheles gambiae - REFLIST (15548)	Input (321)	Expected	Over/Under	Fold Enrichment	raw P-value	FDR		PANTHER GO-Slim Biological Process	Anopheles gambiae - REFLIST (15548)	Input (321)	Expected	Over/Under	Fold Enrichment	raw P-value	FDR		PANTHER GO-Slim Molecular Function	Anopheles gambiae - REFLIST (15548)	Input (321)	Expected	Over/Under	Fold Enrichment	raw P-value	FDR			PANTHER GO-Slim Biological Process	Anopheles gambiae - REFLIST (15548)	Input (321)	Expected
signal transduction (GO:0007165)	605	41	20.51	+	2	5.99e-05	0.0224		mitochondrial translation (GO:0032543)	12	11	2.06	+	5.35	0.000157	0.00326		spermatogenesis (GO:0007283)	7	5	0.53	+	9.48	0.000876	0.0176		multicellular organismal process (GO:0032501)	433	26	11.06	+	2.35	9.67e-05	0.00903		endopeptidase inhibitor activity (GO:0004866)	10	4	0.21	+	19.37	0.00014	0.0723			proton transmembrane transport (GO:1902600)	57	5	0.12
cell communication (GO:0007154)	670	44	22.71	+	1.94	5.63e-05	0.0263		maturation of SSU-rRNA from tricistronic rRNA transcript (SSU-rRNA, 5.8S rRNA, LSU-rRNA) (GO:0000462)	32	22	5.48	+	4.01	2.65e-06	6.6e-05		male gamete generation (GO:0048232)	7	5	0.53	+	9.48	0.000876	0.0174		Unclassified (UNCLASSIFIED)	9740	295	248.7	+	1.19	1.5e-06	0.000281		peptidase inhibitor activity (GO:0030414)	10	4	0.21	+	19.37	0.00014	0.0362			aerobic respiration (GO:0009060)	53	4	0.12
signaling (GO:0023052)	660	43	22.37	+	1.92	8.03e-05	0.025		mitochondrial gene expression (GO:0140053)	24	16	4.11	+	3.89	7.91e-05	0.00176		gamete generation (GO:0007276)	12	6	0.9	+	6.63	0.00104	0.0203		biological_process (GO:0008150)	5808	102	148.3	-	0.69	1.5e-06	0.000312		endopeptidase regulator activity (GO:0061135)	12	4	0.25	+	16.15	0.000247	0.0424			cellular respiration (GO:0045333)	56	4	0.12
organelle organization (GO:0006996)	873	53	29.59	+	1.79	8.14e-05	0.0217		mRNA polyadenylation (GO:0006378)	21	14	3.6	+	3.89	0.00022	0.00437		multicellular organismal reproductive process (GO:0048609)	12	6	0.9	+	6.63	0.00104	0.0201		cellular process (GO:0009987)	5109	78	130.45	-	0.6	9.69e-09	3.62e-06		peptidase regulator activity (GO:0061134)	13	4	0.27	+	14.9	0.000318	0.041			energy derivation by oxidation of organic compounds (GO:0015980)	61	4	0.13
regulation of cellular process (GO:0050794)	1868	94	63.32	+	1.48	0.000141	0.0329		maturation of SSU-rRNA (GO:0030490)	41	27	7.02	+	3.84	3.71e-07	1.14e-05		sexual reproduction (GO:0019953)	12	6	0.9	+	6.63	0.00104	0.0199		cellular biosynthetic process (GO:0044249)	1688	23	43.1	-	0.53	0.000719	0.048												generation of precursor metabolites and energy (GO:0006091)	79	4	0.17
regulation of biological process (GO:0050789)	1967	98	66.67	+	1.47	0.00015	0.0312		maturation of 5.8S rRNA (GO:0000460)	19	12	3.25	+	3.69	0.000872	0.0143		multi-organism reproductive process (GO:0044703)	12	6	0.9	+	6.63	0.00104	0.0197		organonitrogen compound metabolic process (GO:1901564)	1656	21	42.28	-	0.5	0.00025	0.0203		PANTHER Protein Class	Anopheles gambiae - REFLIST (15548)	Input (321)	Expected	Over/Under	Fold Enrichment	raw P-value	FDR			inorganic cation transmembrane transport (GO:0098662)	207	5	0.45
cellular process (GO:0009987)	5109	237	173.17	+	1.37	1.44e-08	2.7e-05		ribosomal small subunit biogenesis (GO:0042274)	55	34	9.42	+	3.61	3.73e-08	1.29e-06		mRNA polyadenylation (GO:0006378)	21	9	1.58	+	5.69	0.000147	0.00405		cellular nitrogen compound metabolic process (GO:0034641)	2076	25	53.01	-	0.47	1.13e-05	0.00176		structural protein (PC00211)	36	6	0.74	+	8.07	0.000186	0.0347			cation transmembrane transport (GO:0098655)	219	5	0.48
biological_process (GO:0008150)	5808	247	196.86	+	1.25	1.34e-05	0.0125		ribosomal large subunit assembly (GO:0000027)	18	11	3.08	+	3.57	0.00173	0.0241		maturation of SSU-rRNA from tricistronic rRNA transcript (SSU-rRNA, 5.8S rRNA, LSU-rRNA) (GO:0000462)	32	11	2.41	+	4.56	0.000137	0.00387		cellular macromolecule biosynthetic process (GO:0034645)	1330	16	33.96	-	0.47	0.000668	0.048												inorganic ion transmembrane transport (GO:0098660)	226	5	0.49
Unclassified (UNCLASSIFIED)	9740	280	330.14	-	0.85	1.34e-05	0.00832		rRNA processing (GO:0006364)	104	63	17.81	+	3.54	1.32e-13	6.51e-12		mRNA 3'-end processing (GO:0031124)	32	11	2.41	+	4.56	0.000137	0.00381		macromolecule biosynthetic process (GO:0009059)	1335	16	34.09	-	0.47	0.000673	0.0466
									rRNA metabolic process (GO:0016072)	111	66	19.01	+	3.47	6.65e-14	3.45e-12		maturation of SSU-rRNA (GO:0030490)	41	13	3.09	+	4.21	6.83e-05	0.00224		nitrogen compound metabolic process (GO:0006807)	3103	37	79.23	-	0.47	1.45e-08	4.51e-06												PANTHER GO-Slim Molecular Function	Anopheles gambiae - REFLIST (15548)	Input (321)	Expected
PANTHER GO-Slim Molecular Function	Anopheles gambiae - REFLIST (15548)	Input (321)	Expected	Over/Under	Fold Enrichment	raw P-value	FDR		maturation of LSU-rRNA (GO:0000470)	17	10	2.91	+	3.43	0.00341	0.0425		rRNA processing (GO:0006364)	104	30	7.84	+	3.83	9.84e-09	6.13e-07		nucleobase-containing compound metabolic process (GO:0006139)	1785	21	45.58	-	0.46	3.8e-05	0.00395												electron transfer activity (GO:0009055)	14	3	0.03
transcription coactivator activity (GO:0003713)	37	8	1.25	+	6.38	9.36e-05	0.0483		protein N-linked glycosylation (GO:0006487)	24	14	4.11	+	3.41	0.000596	0.0103		RNA 3'-end processing (GO:0031123)	56	16	4.22	+	3.79	2.99e-05	0.00127		organic substance metabolic process (GO:0071704)	3415	40	87.2	-	0.46	1.04e-09	4.85e-07												oxidoreductase activity, acting on NAD(P)H (GO:0016651)	25	4	0.05
									ribosome biogenesis (GO:0042254)	160	92	27.4	+	3.36	3.95e-18	3.08e-16		rRNA metabolic process (GO:0016072)	111	31	8.37	+	3.7	1.06e-08	6.39e-07		cellular aromatic compound metabolic process (GO:0006725)	1819	21	46.45	-	0.45	2.17e-05	0.00271												microtubule motor activity (GO:0003777)	29	3	0.06
PANTHER Protein Class	Anopheles gambiae - REFLIST (15548)	Input (321)	Expected	Over/Under	Fold Enrichment	raw P-value	FDR		ribosomal large subunit biogenesis (GO:0042273)	53	30	9.08	+	3.3	9.35e-07	2.5e-05		ribosome biogenesis (GO:0042254)	160	41	12.06	+	3.4	4.23e-10	2.93e-08		heterocycle metabolic process (GO:0046483)	1823	21	46.55	-	0.45	2.18e-05	0.00255												cytoskeletal motor activity (GO:0003774)	38	3	0.08
protein class (PC00000)	8573	336	290.58	+	1.16	8.59e-05	0.0161		mRNA 3'-end processing (GO:0031124)	32	18	5.48	+	3.28	0.000145	0.00305		reproductive process (GO:0022414)	55	14	4.15	+	3.38	0.000259	0.00672		organic cyclic compound metabolic process (GO:1901360)	1836	21	46.88	-	0.45	1.64e-05	0.00235												oxidoreductase activity (GO:0016491)	366	6	0.8
Unclassified (UNCLASSIFIED)	6975	191	236.42	-	0.81	8.59e-05	0.00803		ncRNA processing (GO:0034470)	188	102	32.2	+	3.17	1.71e-18	1.39e-16		ribosomal small subunit biogenesis (GO:0042274)	55	14	4.15	+	3.38	0.000259	0.00663		metabolic process (GO:0008152)	3560	40	90.9	-	0.44	7.43e-11	6.94e-08
									ribonucleoprotein complex biogenesis (GO:0022613)	201	108	34.43	+	3.14	2.33e-19	2.07e-17		ribonucleoprotein complex biogenesis (GO:0022613)	201	47	15.15	+	3.1	3.11e-10	2.42e-08		RNA metabolic process (GO:0016070)	1433	16	36.59	-	0.44	0.00013	0.011												PANTHER Pathways	Anopheles gambiae - REFLIST (15548)	Input (321)	Expected
PANTHER GO-Slim Cellular Component	Anopheles gambiae - REFLIST (15548)	Input (321)	Expected	Over/Under	Fold Enrichment	raw P-value	FDR		ncRNA metabolic process (GO:0034660)	246	130	42.13	+	3.09	1.45e-22	1.35e-20		ncRNA metabolic process (GO:0034660)	246	57	18.54	+	3.07	5.46e-12	6e-10		macromolecule metabolic process (GO:0043170)	2784	31	71.09	-	0.44	1.61e-08	4.29e-06												Huntington disease (P00029)	94	4	0.21
Golgi apparatus (GO:0005794)	207	17	7.02	+	2.42	0.00172	0.0414		tRNA metabolic process (GO:0006399)	119	60	20.38	+	2.94	1.65e-10	6.84e-09		ncRNA processing (GO:0034470)	188	43	14.17	+	3.03	3.13e-09	2.09e-07		gene expression (GO:0010467)	1652	18	42.18	-	0.43	2.06e-05	0.00275
endomembrane system (GO:0012505)	656	47	22.24	+	2.11	3.59e-06	0.000193		Golgi organization (GO:0007030)	26	13	4.45	+	2.92	0.00265	0.0351		negative regulation of nucleic acid-templated transcription (GO:1903507)	61	13	4.6	+	2.83	0.00175	0.0308		primary metabolic process (GO:0044238)	3186	34	81.35	-	0.42	2.31e-10	1.44e-07												PANTHER Protein Class	Anopheles gambiae - REFLIST (15548)	Input (321)	Expected
cytosol (GO:0005829)	454	32	15.39	+	2.08	0.00022	0.0059		RNA methylation (GO:0001510)	45	22	7.71	+	2.85	0.00016	0.00329		negative regulation of transcription, DNA-templated (GO:0045892)	61	13	4.6	+	2.83	0.00175	0.0305		cellular macromolecule metabolic process (GO:0044260)	2142	22	54.69	-	0.4	2.34e-07	5.47e-05												microtubule binding motor protein (PC00156)	42	3	0.09
vacuole (GO:0005773)	721	50	24.44	+	2.05	3.79e-06	0.000183		RNA 3'-end processing (GO:0031123)	56	27	9.59	+	2.82	3.17e-05	0.000742		negative regulation of RNA biosynthetic process (GO:1902679)	61	13	4.6	+	2.83	0.00175	0.0303		cellular metabolic process (GO:0044237)	3234	33	82.58	-	0.4	3.34e-11	6.25e-08												oxidoreductase (PC00176)	634	9	1.39
cytoplasm (GO:0005737)	2646	153	89.69	+	1.71	2.51e-11	1.21e-08		ribonucleoprotein complex subunit organization (GO:0071826)	81	39	13.87	+	2.81	6.99e-07	1.95e-05		negative regulation of nucleobase-containing compound metabolic process (GO:0045934)	71	15	5.35	+	2.8	0.000866	0.0176		nucleic acid metabolic process (GO:0090304)	1608	16	41.06	-	0.39	7.01e-06	0.00119
protein-containing complex (GO:0032991)	1728	90	58.57	+	1.54	6.12e-05	0.00227		RNA processing (GO:0006396)	376	180	64.4	+	2.8	5.52e-27	1.03e-24		RNA processing (GO:0006396)	376	77	28.34	+	2.72	3.67e-13	4.29e-11		protein metabolic process (GO:0019538)	1229	12	31.38	-	0.38	8.88e-05	0.00874												PANTHER GO-Slim Cellular Component	Anopheles gambiae - REFLIST (15548)	Input (321)	Expected
intracellular anatomical structure (GO:0005622)	4281	217	145.1	+	1.5	3.84e-11	9.24e-09		tRNA processing (GO:0008033)	67	32	11.48	+	2.79	9.37e-06	0.000227		negative regulation of RNA metabolic process (GO:0051253)	64	13	4.82	+	2.69	0.00253	0.0426		organelle organization (GO:0006996)	873	8	22.29	-	0.36	0.000765	0.0493												dynein complex (GO:0030286)	37	3	0.08
intracellular membrane-bounded organelle (GO:0043231)	2865	142	97.11	+	1.46	2.23e-06	0.000179		establishment of protein localization to membrane (GO:0090150)	40	19	6.85	+	2.77	0.000588	0.0103		mRNA processing (GO:0006397)	164	33	12.36	+	2.67	3.04e-06	0.000162		cellular protein metabolic process (GO:0044267)	995	7	25.41	-	0.28	2.27e-05	0.00249
intracellular organelle (GO:0043229)	3314	164	112.33	+	1.46	2.78e-07	4.47e-05		ribonucleoprotein complex assembly (GO:0022618)	78	37	13.36	+	2.77	1.73e-06	4.36e-05		negative regulation of macromolecule biosynthetic process (GO:0010558)	112	21	8.44	+	2.49	0.000432	0.0101		cellular protein modification process (GO:0006464)	635	4	16.21	-	0.25	0.000633	0.0493
membrane-bounded organelle (GO:0043227)	2982	147	101.07	+	1.45	1.82e-06	0.000176		translational elongation (GO:0006414)	224	106	38.37	+	2.76	4.95e-16	3.43e-14		negative regulation of cellular macromolecule biosynthetic process (GO:2000113)	112	21	8.44	+	2.49	0.000432	0.00997		protein modification process (GO:0036211)	635	4	16.21	-	0.25	0.000633	0.0473
organelle (GO:0043226)	3355	165	113.72	+	1.45	3.23e-07	3.89e-05		translation (GO:0006412)	224	106	38.37	+	2.76	4.95e-16	3.31e-14		tRNA metabolic process (GO:0006399)	119	22	8.97	+	2.45	0.000357	0.00866		macromolecule modification (GO:0043412)	722	4	18.44	-	0.22	0.00012	0.0107
plasma membrane (GO:0005886)	1797	87	60.91	+	1.43	0.00091	0.0231		protein glycosylation (GO:0006486)	36	17	6.17	+	2.76	0.00125	0.0188		negative regulation of biosynthetic process (GO:0009890)	114	21	8.59	+	2.44	0.000508	0.0114
membrane (GO:0016020)	4267	186	144.63	+	1.29	0.00011	0.00377		macromolecule glycosylation (GO:0043413)	36	17	6.17	+	2.76	0.00125	0.0187		negative regulation of cellular biosynthetic process (GO:0031327)	114	21	8.59	+	2.44	0.000508	0.0113		PANTHER Protein Class	Anopheles gambiae - REFLIST (15548)	Input (321)	Expected	Over/Under	Fold Enrichment	raw P-value	FDR
cellular_component (GO:0005575)	6241	266	211.54	+	1.26	2.54e-06	0.000175		peptide biosynthetic process (GO:0043043)	226	106	38.71	+	2.74	7.27e-16	4.53e-14		mRNA metabolic process (GO:0016071)	230	42	17.34	+	2.42	1.59e-06	8.74e-05		RNA metabolism protein (PC00031)	610	2	15.58	-	0.13	4.89e-05	0.00915
cellular anatomical entity (GO:0110165)	6132	258	207.84	+	1.24	1.63e-05	0.000713		RNA phosphodiester bond hydrolysis (GO:0090501)	32	15	5.48	+	2.74	0.00268	0.0351		negative regulation of macromolecule metabolic process (GO:0010605)	194	34	14.62	+	2.33	3.3e-05	0.00137
Unclassified (UNCLASSIFIED)	9307	261	315.46	-	0.83	2.54e-06	0.000153		RNA modification (GO:0009451)	86	40	14.73	+	2.72	1.37e-06	3.6e-05		mRNA splicing, via spliceosome (GO:0000398)	123	21	9.27	+	2.26	0.00141	0.0255		PANTHER GO-Slim Cellular Component	Anopheles gambiae - REFLIST (15548)	Input (321)	Expected	Over/Under	Fold Enrichment	raw P-value	FDR
extracellular region (GO:0005576)	579	5	19.63	-	0.25	0.000197	0.00632		tRNA modification (GO:0006400)	52	24	8.91	+	2.69	0.00022	0.00441		RNA splicing, via transesterification reactions with bulged adenosine as nucleophile (GO:0000377)	123	21	9.27	+	2.26	0.00141	0.0253		collagen-containing extracellular matrix (GO:0062023)	74	9	1.89	+	4.76	0.000217	0.00436
extracellular space (GO:0005615)	515	3	17.46	-	0.17	4.68e-05	0.00188		glycosylation (GO:0070085)	39	18	6.68	+	2.69	0.00102	0.0162		RNA splicing, via transesterification reactions (GO:0000375)	123	21	9.27	+	2.26	0.00141	0.025		extracellular matrix (GO:0031012)	276	30	7.05	+	4.26	1.59e-10	1.09e-08
extracellular matrix (GO:0031012)	276	0	9.36	-	< 0.01	0.000211	0.00635		mRNA processing (GO:0006397)	164	74	28.09	+	2.63	1.04e-10	4.54e-09		negative regulation of metabolic process (GO:0009892)	200	34	15.08	+	2.26	4.68e-05	0.00165		external encapsulating structure (GO:0030312)	276	30	7.05	+	4.26	1.59e-10	9.56e-09
external encapsulating structure (GO:0030312)	276	0	9.36	-	< 0.01	0.000211	0.00597		lipoprotein biosynthetic process (GO:0042158)	49	22	8.39	+	2.62	0.000518	0.0093		negative regulation of nitrogen compound metabolic process (GO:0051172)	132	22	9.95	+	2.21	0.00126	0.0232		extracellular space (GO:0005615)	515	35	13.15	+	2.66	3.77e-07	1.65e-05
									protein lipidation (GO:0006497)	49	22	8.39	+	2.62	0.000518	0.00921		negative regulation of cellular metabolic process (GO:0031324)	144	24	10.85	+	2.21	0.00111	0.0208		extracellular region (GO:0005576)	579	37	14.78	+	2.5	8.41e-07	3.12e-05
									lipoprotein metabolic process (GO:0042157)	51	22	8.74	+	2.52	0.00066	0.0113		translational elongation (GO:0006414)	224	37	16.89	+	2.19	4.01e-05	0.00156		integral component of plasma membrane (GO:0005887)	336	19	8.58	+	2.21	0.00163	0.0262
									non-membrane-bounded organelle assembly (GO:0140694)	70	30	11.99	+	2.5	8.4e-05	0.00185		translation (GO:0006412)	224	37	16.89	+	2.19	4.01e-05	0.00153		intrinsic component of plasma membrane (GO:0031226)	338	19	8.63	+	2.2	0.00172	0.0268
									amide biosynthetic process (GO:0043604)	263	111	45.05	+	2.46	6.66e-14	3.37e-12		RNA splicing (GO:0008380)	146	24	11.01	+	2.18	0.00119	0.022		integral component of membrane (GO:0016021)	687	33	17.54	+	1.88	0.000802	0.0149
									macromolecule methylation (GO:0043414)	69	29	11.82	+	2.45	0.000136	0.00293		peptide biosynthetic process (GO:0043043)	226	37	17.04	+	2.17	4.51e-05	0.00162		intrinsic component of membrane (GO:0031224)	697	33	17.8	+	1.85	0.000909	0.0162
									methylation (GO:0032259)	69	29	11.82	+	2.45	0.000136	0.00289		amide biosynthetic process (GO:0043604)	263	39	19.82	+	1.97	0.000224	0.00589		cell periphery (GO:0071944)	2103	88	53.7	+	1.64	3.93e-06	0.000135
									RNA splicing (GO:0008380)	146	61	25.01	+	2.44	4.55e-08	1.55e-06		RNA metabolic process (GO:0016070)	1433	203	108.02	+	1.88	1.03e-16	1.48e-14		membrane (GO:0016020)	4267	82	108.95	-	0.75	0.00245	0.0369
									endoplasmic reticulum to Golgi vesicle-mediated transport (GO:0006888)	53	22	9.08	+	2.42	0.000894	0.0145		nucleic acid metabolic process (GO:0090304)	1608	227	121.21	+	1.87	1.6e-18	1.49e-15		cytoplasm (GO:0005737)	2646	28	67.56	-	0.41	1.16e-08	5.58e-07
									mRNA splicing, via spliceosome (GO:0000398)	123	51	21.07	+	2.42	6.88e-07	2.01e-05		gene expression (GO:0010467)	1652	233	124.53	+	1.87	4.69e-19	8.76e-16		intracellular anatomical structure (GO:0005622)	4281	43	109.31	-	0.39	1.14e-15	5.48e-13
									RNA splicing, via transesterification reactions with bulged adenosine as nucleophile (GO:0000377)	123	51	21.07	+	2.42	6.88e-07	1.98e-05		cellular component biogenesis (GO:0044085)	533	75	40.18	+	1.87	1.43e-06	8.13e-05		membrane-bounded organelle (GO:0043227)	2982	28	76.14	-	0.37	1.91e-11	1.84e-09
									RNA splicing, via transesterification reactions (GO:0000375)	123	51	21.07	+	2.42	6.88e-07	1.95e-05		peptide metabolic process (GO:0006518)	301	41	22.69	+	1.81	0.000801	0.0164		intracellular organelle (GO:0043229)	3314	30	84.62	-	0.35	2.06e-13	3.3e-11
									glycoprotein biosynthetic process (GO:0009101)	46	19	7.88	+	2.41	0.00226	0.0306		nucleobase-containing compound metabolic process (GO:0006139)	1785	243	134.55	+	1.81	4.02e-18	9.39e-16		organelle (GO:0043226)	3355	30	85.67	-	0.35	9.59e-14	2.31e-11
									glycoprotein metabolic process (GO:0009100)	60	24	10.28	+	2.34	0.000914	0.0147		cellular aromatic compound metabolic process (GO:0006725)	1819	247	137.12	+	1.8	2.26e-18	7.04e-16		intracellular membrane-bounded organelle (GO:0043231)	2865	25	73.15	-	0.34	5.65e-12	6.81e-10
									mRNA metabolic process (GO:0016071)	230	90	39.39	+	2.28	3.74e-10	1.49e-08		organic cyclic compound metabolic process (GO:1901360)	1836	249	138.4	+	1.8	1.97e-18	9.19e-16		intracellular non-membrane-bounded organelle (GO:0043232)	823	6	21.01	-	0.29	0.000208	0.00455
									peptide metabolic process (GO:0006518)	301	117	51.55	+	2.27	9.81e-13	4.58e-11		heterocycle metabolic process (GO:0046483)	1823	247	137.42	+	1.8	3.49e-18	9.32e-16		non-membrane-bounded organelle (GO:0043228)	823	6	21.01	-	0.29	0.000208	0.00435
									mitochondrion organization (GO:0007005)	93	34	15.93	+	2.13	0.000341	0.00637		cellular nitrogen compound metabolic process (GO:0034641)	2076	272	156.49	+	1.74	1.98e-18	7.38e-16		vacuole (GO:0005773)	721	5	18.41	-	0.27	0.000362	0.00698
									protein-containing complex subunit organization (GO:0043933)	258	92	44.19	+	2.08	9.85e-09	3.76e-07		cellular macromolecule biosynthetic process (GO:0034645)	1330	173	100.25	+	1.73	2.5e-11	2.34e-09		nucleus (GO:0005634)	1772	11	45.25	-	0.24	7.33e-10	3.93e-08
									cellular protein-containing complex assembly (GO:0034622)	202	72	34.6	+	2.08	4.05e-07	1.22e-05		organonitrogen compound biosynthetic process (GO:1901566)	578	75	43.57	+	1.72	2.11e-05	0.000986		protein-containing complex (GO:0032991)	1728	9	44.12	-	0.2	8.35e-11	6.71e-09
									protein-containing complex assembly (GO:0065003)	210	74	35.97	+	2.06	4.14e-07	1.23e-05		macromolecule biosynthetic process (GO:0009059)	1335	173	100.63	+	1.72	3.79e-11	3.22e-09		endomembrane system (GO:0012505)	656	3	16.75	-	0.18	9.51e-05	0.00241
									cellular amide metabolic process (GO:0043603)	373	129	63.89	+	2.02	5.63e-11	2.51e-09		intracellular transport (GO:0046907)	442	55	33.32	+	1.65	0.000888	0.0175		catalytic complex (GO:1902494)	562	1	14.35	-	0.07	2.12e-05	0.00068
									protein targeting (GO:0006605)	73	25	12.5	+	2	0.00394	0.0488		cellular amide metabolic process (GO:0043603)	373	46	28.12	+	1.64	0.0025	0.0424		intracellular protein-containing complex (GO:0140535)	296	0	7.56	-	< 0.01	0.001	0.0172
									cellular component biogenesis (GO:0044085)	533	182	91.29	+	1.99	8.72e-15	4.8e-13		cellular biosynthetic process (GO:0044249)	1688	204	127.24	+	1.6	1.17e-10	9.53e-09		nuclear protein-containing complex (GO:0140513)	571	0	14.58	-	< 0.01	7.47e-07	3e-05
									organonitrogen compound biosynthetic process (GO:1901566)	578	195	99	+	1.97	2.87e-15	1.63e-13		cellular nitrogen compound biosynthetic process (GO:0044271)	1420	171	107.04	+	1.6	8.18e-09	5.27e-07		nuclear lumen (GO:0031981)	377	0	9.63	-	< 0.01	0.000142	0.00341
									intracellular protein transport (GO:0006886)	179	58	30.66	+	1.89	5.83e-05	0.00133		macromolecule metabolic process (GO:0043170)	2784	333	209.86	+	1.59	2.66e-17	4.52e-15		transferase complex (GO:1990234)	283	0	7.23	-	< 0.01	0.00151	0.0251
									establishment of protein localization (GO:0045184)	216	69	37	+	1.87	1.98e-05	0.000475		organic substance biosynthetic process (GO:1901576)	1706	204	128.6	+	1.59	3.48e-10	2.6e-08		membrane-enclosed lumen (GO:0031974)	437	0	11.16	-	< 0.01	2.84e-05	0.000856
									protein transport (GO:0015031)	210	66	35.97	+	1.83	4.65e-05	0.00107		biosynthetic process (GO:0009058)	1708	204	128.75	+	1.58	3.55e-10	2.55e-08		intracellular organelle lumen (GO:0070013)	437	0	11.16	-	< 0.01	2.84e-05	0.000806
									cellular amino acid metabolic process (GO:0006520)	135	42	23.12	+	1.82	0.00122	0.0187		cellular localization (GO:0051641)	578	69	43.57	+	1.58	0.000509	0.0112		organelle lumen (GO:0043233)	437	0	11.16	-	< 0.01	2.84e-05	0.000761
									gene expression (GO:0010467)	1652	512	282.95	+	1.81	7.14e-33	3.34e-30		establishment of localization in cell (GO:0051649)	479	56	36.11	+	1.55	0.00249	0.0427		ribonucleoprotein complex (GO:1990904)	377	0	9.63	-	< 0.01	0.000142	0.00325
									cellular protein metabolic process (GO:0044267)	995	308	170.42	+	1.81	3.57e-19	3.03e-17		cellular metabolic process (GO:0044237)	3234	378	243.78	+	1.55	1.61e-18	1e-15
									vesicle-mediated transport (GO:0016192)	346	107	59.26	+	1.81	2.54e-07	7.93e-06		primary metabolic process (GO:0044238)	3186	371	240.16	+	1.54	7.55e-18	1.57e-15
									intracellular transport (GO:0046907)	442	134	75.7	+	1.77	2.01e-08	7.37e-07		cellular macromolecule metabolic process (GO:0044260)	2142	248	161.46	+	1.54	3.77e-11	3.36e-09
									RNA metabolic process (GO:0016070)	1433	425	245.44	+	1.73	1.22e-23	1.27e-21		cellular component organization or biogenesis (GO:0071840)	1284	148	96.79	+	1.53	1e-06	5.86e-05
									Golgi vesicle transport (GO:0048193)	169	50	28.95	+	1.73	0.00102	0.0162		nucleic acid-templated transcription (GO:0097659)	940	108	70.86	+	1.52	4.5e-05	0.00168
									peptidyl-amino acid modification (GO:0018193)	162	47	27.75	+	1.69	0.00214	0.0295		transcription, DNA-templated (GO:0006351)	940	108	70.86	+	1.52	4.5e-05	0.00165
									nucleic acid metabolic process (GO:0090304)	1608	466	275.41	+	1.69	2.57e-24	3.21e-22		nitrogen compound metabolic process (GO:0006807)	3103	355	233.9	+	1.52	8.21e-16	1.02e-13
									protein modification by small protein conjugation (GO:0032446)	159	46	27.23	+	1.69	0.00268	0.0353		organic substance metabolic process (GO:0071704)	3415	390	257.42	+	1.52	1.31e-17	2.45e-15
									nitrogen compound transport (GO:0071705)	312	90	53.44	+	1.68	2.34e-05	0.000553		regulation of gene expression (GO:0010468)	1071	122	80.73	+	1.51	2.08e-05	0.000998
									establishment of localization in cell (GO:0051649)	479	138	82.04	+	1.68	1.57e-07	4.97e-06		RNA biosynthetic process (GO:0032774)	949	108	71.54	+	1.51	6.33e-05	0.00211
									cellular nitrogen compound metabolic process (GO:0034641)	2076	598	355.57	+	1.68	1.82e-31	4.26e-29		regulation of nucleobase-containing compound metabolic process (GO:0019219)	967	109	72.89	+	1.5	9.4e-05	0.00288
									macromolecule modification (GO:0043412)	722	205	123.66	+	1.66	3.32e-10	1.35e-08		aromatic compound biosynthetic process (GO:0019438)	1158	130	87.29	+	1.49	1.89e-05	0.00098
									cellular localization (GO:0051641)	578	164	99	+	1.66	2.85e-08	1.02e-06		nucleobase-containing compound biosynthetic process (GO:0034654)	1132	127	85.33	+	1.49	2.58e-05	0.00112
									nucleobase-containing compound metabolic process (GO:0006139)	1785	504	305.73	+	1.65	2.23e-24	2.98e-22		regulation of RNA metabolic process (GO:0051252)	946	106	71.31	+	1.49	0.000133	0.00384
									organelle assembly (GO:0070925)	174	49	29.8	+	1.64	0.00297	0.0377		organic cyclic compound biosynthetic process (GO:1901362)	1171	131	88.27	+	1.48	2.07e-05	0.00102
									heterocycle metabolic process (GO:0046483)	1823	512	312.24	+	1.64	2.12e-24	3.05e-22		metabolic process (GO:0008152)	3560	398	268.35	+	1.48	1.28e-16	1.71e-14
									cellular aromatic compound metabolic process (GO:0006725)	1819	509	311.55	+	1.63	6.68e-24	7.8e-22		heterocycle biosynthetic process (GO:0018130)	1163	130	87.67	+	1.48	2.01e-05	0.00101
									cellular component assembly (GO:0022607)	408	114	69.88	+	1.63	7.26e-06	0.000178		regulation of cellular macromolecule biosynthetic process (GO:2000112)	967	108	72.89	+	1.48	0.000122	0.00363
									organic cyclic compound metabolic process (GO:1901360)	1836	512	314.46	+	1.63	9.73e-24	1.07e-21		cellular protein metabolic process (GO:0044267)	995	111	75	+	1.48	0.000116	0.00349
									cellular macromolecule biosynthetic process (GO:0034645)	1330	369	227.8	+	1.62	1.38e-16	1.03e-14		regulation of macromolecule biosynthetic process (GO:0010556)	969	108	73.04	+	1.48	0.000126	0.00367
									membrane organization (GO:0061024)	202	56	34.6	+	1.62	0.00241	0.0321		regulation of transcription, DNA-templated (GO:0006355)	880	98	66.33	+	1.48	0.000288	0.00727
									macromolecule biosynthetic process (GO:0009059)	1335	369	228.65	+	1.61	2.09e-16	1.5e-14		regulation of nucleic acid-templated transcription (GO:1903506)	880	98	66.33	+	1.48	0.000288	0.00718
									cellular component organization or biogenesis (GO:0071840)	1284	349	219.92	+	1.59	1.26e-14	6.75e-13		regulation of RNA biosynthetic process (GO:2001141)	880	98	66.33	+	1.48	0.000288	0.00708
									macromolecule metabolic process (GO:0043170)	2784	752	476.83	+	1.58	4.92e-33	3.07e-30		regulation of cellular biosynthetic process (GO:0031326)	974	108	73.42	+	1.47	0.000164	0.00444
									carbohydrate derivative biosynthetic process (GO:1901137)	200	54	34.26	+	1.58	0.00405	0.0498		regulation of biosynthetic process (GO:0009889)	976	108	73.57	+	1.47	0.000168	0.00448
									cellular metabolic process (GO:0044237)	3234	864	553.91	+	1.56	1.09e-37	1.02e-34		regulation of macromolecule metabolic process (GO:0060255)	1221	135	92.04	+	1.47	2.33e-05	0.00104
									cellular macromolecule metabolic process (GO:0044260)	2142	572	366.87	+	1.56	4.82e-23	4.75e-21		organelle organization (GO:0006996)	873	95	65.81	+	1.44	0.000725	0.0152
									protein metabolic process (GO:0019538)	1229	328	210.5	+	1.56	6.36e-13	3.05e-11		regulation of metabolic process (GO:0019222)	1276	138	96.18	+	1.43	5.31e-05	0.00184
									cellular macromolecule localization (GO:0070727)	347	92	59.43	+	1.55	0.000276	0.00532		transcription by RNA polymerase II (GO:0006366)	789	84	59.47	+	1.41	0.0027	0.0451
									organelle organization (GO:0006996)	873	231	149.52	+	1.54	5.68e-09	2.21e-07		regulation of cellular metabolic process (GO:0031323)	1186	125	89.4	+	1.4	0.00037	0.00887
									cellular protein modification process (GO:0006464)	635	167	108.76	+	1.54	1.4e-06	3.63e-05		regulation of nitrogen compound metabolic process (GO:0051171)	1131	119	85.25	+	1.4	0.000531	0.0115
									protein modification process (GO:0036211)	635	167	108.76	+	1.54	1.4e-06	3.58e-05		regulation of primary metabolic process (GO:0080090)	1140	119	85.93	+	1.38	0.000688	0.0146
									cellular biosynthetic process (GO:0044249)	1688	441	289.11	+	1.53	5.63e-16	3.63e-14		cellular process (GO:0009987)	5109	528	385.11	+	1.37	7.66e-17	1.19e-14
									primary metabolic process (GO:0044238)	3186	831	545.69	+	1.52	1.21e-32	4.52e-30		biological_process (GO:0008150)	5808	557	437.8	+	1.27	9.1e-12	8.95e-10
									organic substance biosynthetic process (GO:1901576)	1706	444	292.2	+	1.52	7.5e-16	4.52e-14		Unclassified (UNCLASSIFIED)	9740	615	734.2	-	0.84	9.1e-12	9.45e-10
									biosynthetic process (GO:0009058)	1708	444	292.54	+	1.52	7.81e-16	4.56e-14		multicellular organismal process (GO:0032501)	433	14	32.64	-	0.43	0.000474	0.0108
									protein localization (GO:0008104)	382	99	65.43	+	1.51	0.000312	0.00589		ion transport (GO:0006811)	379	11	28.57	-	0.39	0.000399	0.00945
									macromolecule localization (GO:0033036)	467	121	79.99	+	1.51	6.71e-05	0.00151		cation transmembrane transport (GO:0098655)	219	4	16.51	-	0.24	0.000796	0.0165
									nitrogen compound metabolic process (GO:0006807)	3103	803	531.47	+	1.51	2.38e-30	4.94e-28		inorganic ion transmembrane transport (GO:0098660)	226	4	17.04	-	0.23	0.000584	0.0125
									cellular protein localization (GO:0034613)	344	89	58.92	+	1.51	0.000713	0.012		cation transport (GO:0006812)	269	4	20.28	-	0.2	3.63e-05	0.00144
									cellular nitrogen compound biosynthetic process (GO:0044271)	1420	365	243.21	+	1.5	1.89e-12	8.61e-11		inorganic cation transmembrane transport (GO:0098662)	207	2	15.6	-	0.13	5.65e-05	0.00192
									organic substance metabolic process (GO:0071704)	3415	876	584.91	+	1.5	1.27e-32	3.96e-30		nervous system process (GO:0050877)	175	1	13.19	-	0.08	7.46e-05	0.00232
									organic substance transport (GO:0071702)	397	101	68	+	1.49	0.000498	0.00903		system process (GO:0003008)	183	1	13.79	-	0.07	3.39e-05	0.00138
									metabolic process (GO:0008152)	3560	900	609.74	+	1.48	8.61e-32	2.3e-29		metal ion transport (GO:0030001)	191	1	14.4	-	0.07	2.33e-05	0.00106
									cellular catabolic process (GO:0044248)	524	128	89.75	+	1.43	0.000367	0.00679		detection of stimulus (GO:0051606)	87	0	6.56	-	< 0.01	0.00274	0.0454
									organonitrogen compound metabolic process (GO:1901564)	1656	402	283.63	+	1.42	1.16e-10	4.93e-09		sensory perception of chemical stimulus (GO:0007606)	138	0	10.4	-	< 0.01	7.23e-05	0.00233
									cellular component organization (GO:0016043)	1160	281	198.68	+	1.41	1.45e-07	4.68e-06		sensory perception (GO:0007600)	138	0	10.4	-	< 0.01	7.23e-05	0.00229
									small molecule metabolic process (GO:0044281)	488	118	83.58	+	1.41	0.00103	0.0161		sodium ion transport (GO:0006814)	92	0	6.93	-	< 0.01	0.00298	0.0489
									cellular process (GO:0009987)	5109	1226	875.05	+	1.4	1.61e-38	3.01e-35
									catabolic process (GO:0009056)	602	139	103.11	+	1.35	0.0017	0.0239		PANTHER GO-Slim Molecular Function	Anopheles gambiae - REFLIST (15548)	Input (321)	Expected	Over/Under	Fold Enrichment	raw P-value	FDR
									biological_process (GO:0008150)	5808	1278	994.77	+	1.28	6.62e-25	1.03e-22		snoRNA binding (GO:0030515)	16	8	1.21	+	6.63	0.000152	0.00602
									nucleobase-containing compound biosynthetic process (GO:0034654)	1132	249	193.88	+	1.28	0.000265	0.00522		RNA binding (GO:0003723)	455	82	34.3	+	2.39	2.12e-11	1.09e-08
									aromatic compound biosynthetic process (GO:0019438)	1158	254	198.34	+	1.28	0.000303	0.00579		catalytic activity, acting on RNA (GO:0140098)	190	32	14.32	+	2.23	9.26e-05	0.00434
									heterocycle biosynthetic process (GO:0018130)	1163	255	199.19	+	1.28	0.000269	0.00525		catalytic activity, acting on a nucleic acid (GO:0140640)	272	42	20.5	+	2.05	4.81e-05	0.00355
									RNA biosynthetic process (GO:0032774)	949	208	162.54	+	1.28	0.00108	0.0167		nucleic acid binding (GO:0003676)	1196	151	90.15	+	1.67	3.99e-09	5.14e-07
									nucleic acid-templated transcription (GO:0097659)	940	205	161	+	1.27	0.00159	0.0227		heterocyclic compound binding (GO:1901363)	1407	172	106.06	+	1.62	2.79e-09	4.8e-07
									transcription, DNA-templated (GO:0006351)	940	205	161	+	1.27	0.00159	0.0225		organic cyclic compound binding (GO:0097159)	1431	174	107.87	+	1.61	2.71e-09	6.98e-07
									organic cyclic compound biosynthetic process (GO:1901362)	1171	255	200.56	+	1.27	0.000379	0.00695		binding (GO:0005488)	2865	277	215.96	+	1.28	1.93e-05	0.00199
									regulation of gene expression (GO:0010468)	1071	230	183.44	+	1.25	0.00149	0.0215		molecular_function (GO:0003674)	5666	495	427.1	+	1.16	8.58e-05	0.00443
									establishment of localization (GO:0051234)	1095	233	187.55	+	1.24	0.00216	0.0295		Unclassified (UNCLASSIFIED)	9882	677	744.9	-	0.91	8.58e-05	0.00492
									localization (GO:0051179)	1219	259	208.79	+	1.24	0.00125	0.019		peptidase activity (GO:0008233)	421	15	31.73	-	0.47	0.00165	0.0388
									regulation of macromolecule metabolic process (GO:0060255)	1221	259	209.13	+	1.24	0.00143	0.0211		endopeptidase activity (GO:0004175)	281	8	21.18	-	0.38	0.00233	0.0481
									transport (GO:0006810)	1080	229	184.98	+	1.24	0.00301	0.038		molecular transducer activity (GO:0060089)	346	9	26.08	-	0.35	0.000305	0.00983
									regulation of metabolic process (GO:0019222)	1276	269	218.55	+	1.23	0.00155	0.0224		signaling receptor activity (GO:0038023)	346	9	26.08	-	0.35	0.000305	0.00925
									regulation of cellular metabolic process (GO:0031323)	1186	250	203.13	+	1.23	0.00238	0.032		cation transmembrane transporter activity (GO:0008324)	200	4	15.08	-	0.27	0.0021	0.0451
									Unclassified (UNCLASSIFIED)	9740	1385	1668.23	-	0.83	6.62e-25	1.13e-22		serine hydrolase activity (GO:0017171)	180	3	13.57	-	0.22	0.00188	0.0421
									ion transport (GO:0006811)	379	40	64.91	-	0.62	0.00206	0.0285		inorganic molecular entity transmembrane transporter activity (GO:0015318)	257	4	19.37	-	0.21	7.23e-05	0.00466
									developmental process (GO:0032502)	353	35	60.46	-	0.58	0.00105	0.0163		serine-type endopeptidase activity (GO:0004252)	174	2	13.12	-	0.15	0.000509	0.0125
									anatomical structure development (GO:0048856)	296	28	50.7	-	0.55	0.00144	0.0211		serine-type peptidase activity (GO:0008236)	178	2	13.42	-	0.15	0.000351	0.0101
									cation transport (GO:0006812)	269	23	46.07	-	0.5	0.000578	0.0102		ion channel activity (GO:0005216)	179	2	13.49	-	0.15	0.000352	0.00957
									inorganic ion transmembrane transport (GO:0098660)	226	19	38.71	-	0.49	0.00136	0.0202		passive transmembrane transporter activity (GO:0022803)	194	2	14.62	-	0.14	0.00018	0.00665
									inorganic cation transmembrane transport (GO:0098662)	207	16	35.45	-	0.45	0.000798	0.0133		channel activity (GO:0015267)	194	2	14.62	-	0.14	0.00018	0.00621
									multicellular organismal process (GO:0032501)	433	30	74.16	-	0.4	5.17e-08	1.73e-06		metal ion transmembrane transporter activity (GO:0046873)	154	1	11.61	-	0.09	0.000354	0.00914
									cell-cell signaling (GO:0007267)	137	8	23.46	-	0.34	0.00085	0.0141		inorganic cation transmembrane transporter activity (GO:0022890)	186	1	14.02	-	0.07	3.45e-05	0.00297
									chemical synaptic transmission (GO:0007268)	97	5	16.61	-	0.3	0.0029	0.0377		cation channel activity (GO:0005261)	135	0	10.18	-	< 0.01	0.000114	0.00488
									trans-synaptic signaling (GO:0099537)	97	5	16.61	-	0.3	0.0029	0.0374
									anterograde trans-synaptic signaling (GO:0098916)	97	5	16.61	-	0.3	0.0029	0.0371		PANTHER Protein Class	Anopheles gambiae - REFLIST (15548)	Input (321)	Expected	Over/Under	Fold Enrichment	raw P-value	FDR
									synaptic signaling (GO:0099536)	99	5	16.96	-	0.29	0.00302	0.0379		nucleotide phosphatase (PC00173)	10	5	0.75	+	6.63	0.00278	0.04
									metal ion transport (GO:0030001)	191	6	32.71	-	0.18	1.26e-07	4.14e-06		aminoacyl-tRNA synthetase (PC00047)	49	13	3.69	+	3.52	0.000303	0.00709
									detection of stimulus (GO:0051606)	87	2	14.9	-	0.13	0.000215	0.00436		RNA processing factor (PC00147)	198	34	14.93	+	2.28	4.11e-05	0.00154
									nervous system process (GO:0050877)	175	4	29.97	-	0.13	2.92e-08	1.03e-06		translational protein (PC00263)	353	60	26.61	+	2.25	7.31e-08	6.84e-06
									system process (GO:0003008)	183	4	31.34	-	0.13	1.44e-08	5.39e-07		ribosomal protein (PC00202)	189	32	14.25	+	2.25	8.7e-05	0.00271
									sensory perception of chemical stimulus (GO:0007606)	138	3	23.64	-	0.13	9.22e-07	2.53e-05		RNA splicing factor (PC00148)	113	19	8.52	+	2.23	0.00285	0.0381
									sensory perception (GO:0007600)	138	3	23.64	-	0.13	9.22e-07	2.5e-05		RNA metabolism protein (PC00031)	610	100	45.98	+	2.17	1.62e-11	3.04e-09
									sodium ion transport (GO:0006814)	92	2	15.76	-	0.13	9.63e-05	0.00209		chromatin/chromatin-binding, or -regulatory protein (PC00077)	168	25	12.66	+	1.97	0.00263	0.041
									sodium ion transmembrane transport (GO:0035725)	65	1	11.13	-	0.09	0.000668	0.0113		C2H2 zinc finger transcription factor (PC00248)	298	40	22.46	+	1.78	0.00112	0.0191
																		protease (PC00190)	635	24	47.87	-	0.5	0.000238	0.00636
									PANTHER GO-Slim Molecular Function	Anopheles gambiae - REFLIST (15548)	Input (321)	Expected	Over/Under	Fold Enrichment	raw P-value	FDR		G-protein coupled receptor (PC00021)	266	6	20.05	-	0.3	0.000686	0.0128
									rRNA binding (GO:0019843)	26	20	4.45	+	4.49	2.24e-06	7.21e-05		transmembrane signal receptor (PC00197)	448	9	33.77	-	0.27	1.52e-06	9.49e-05
									translation elongation factor activity (GO:0003746)	13	9	2.23	+	4.04	0.00246	0.0276		serine protease (PC00203)	311	5	23.44	-	0.21	1.68e-05	0.000786
									snoRNA binding (GO:0030515)	16	11	2.74	+	4.01	0.000863	0.0124		intercellular signal molecule (PC00207)	199	3	15	-	0.2	0.000461	0.00958
									structural constituent of ribosome (GO:0003735)	116	77	19.87	+	3.88	6.09e-18	1.57e-15
									RNA polymerase core enzyme binding (GO:0043175)	17	10	2.91	+	3.43	0.00341	0.0345		PANTHER GO-Slim Cellular Component	Anopheles gambiae - REFLIST (15548)	Input (321)	Expected	Over/Under	Fold Enrichment	raw P-value	FDR
									tRNA binding (GO:0000049)	17	10	2.91	+	3.43	0.00341	0.0339		late endosome membrane (GO:0031902)	10	6	0.75	+	7.96	0.000509	0.00663
									RNA methyltransferase activity (GO:0008173)	32	16	5.48	+	2.92	0.00139	0.018		mRNA cleavage and polyadenylation specificity factor complex (GO:0005847)	10	5	0.75	+	6.63	0.00278	0.0263
									ribonucleoprotein complex binding (GO:0043021)	30	14	5.14	+	2.72	0.00396	0.0378		small-subunit processome (GO:0032040)	35	13	2.64	+	4.93	1.76e-05	0.000327
									RNA binding (GO:0003723)	455	203	77.93	+	2.6	3.39e-27	1.75e-24		t-UTP complex (GO:0034455)	49	17	3.69	+	4.6	1.99e-06	4e-05
									catalytic activity, acting on RNA (GO:0140098)	190	80	32.54	+	2.46	1.81e-10	1.34e-08		organellar ribosome (GO:0000313)	32	10	2.41	+	4.15	0.000513	0.0065
									translation factor activity, RNA binding (GO:0008135)	46	19	7.88	+	2.41	0.00226	0.0265		mitochondrial ribosome (GO:0005761)	32	10	2.41	+	4.15	0.000513	0.00634
									structural molecule activity (GO:0005198)	209	84	35.8	+	2.35	5.23e-10	2.7e-08		preribosome (GO:0030684)	75	23	5.65	+	4.07	2.07e-07	4.53e-06
									translation regulator activity, nucleic acid binding (GO:0090079)	51	20	8.74	+	2.29	0.00345	0.0336		90S preribosome (GO:0030686)	33	10	2.49	+	4.02	0.000627	0.00755
									catalytic activity, acting on a nucleic acid (GO:0140640)	272	104	46.59	+	2.23	4e-11	3.44e-09		nucleolus (GO:0005730)	140	42	10.55	+	3.98	3.94e-12	1.46e-10
									transferase activity, transferring one-carbon groups (GO:0016741)	69	26	11.82	+	2.2	0.00115	0.0152		mitochondrial matrix (GO:0005759)	47	11	3.54	+	3.1	0.00206	0.0216
									methyltransferase activity (GO:0008168)	66	24	11.3	+	2.12	0.00251	0.027		membrane-enclosed lumen (GO:0031974)	437	89	32.94	+	2.7	4.78e-15	3.29e-13
									glycosyltransferase activity (GO:0016757)	74	26	12.67	+	2.05	0.00259	0.0273		intracellular organelle lumen (GO:0070013)	437	89	32.94	+	2.7	4.78e-15	2.88e-13
									mRNA binding (GO:0003729)	120	41	20.55	+	1.99	0.000286	0.00475		organelle lumen (GO:0043233)	437	89	32.94	+	2.7	4.78e-15	2.56e-13
									ligase activity (GO:0016874)	121	40	20.72	+	1.93	0.000671	0.00989		nuclear lumen (GO:0031981)	377	76	28.42	+	2.67	8.37e-13	3.36e-11
									transcription coregulator activity (GO:0003712)	97	32	16.61	+	1.93	0.00239	0.0274		integral component of endoplasmic reticulum membrane (GO:0030176)	70	14	5.28	+	2.65	0.00199	0.0213
									nucleic acid binding (GO:0003676)	1196	330	204.85	+	1.61	1.51e-14	2.59e-12		intrinsic component of endoplasmic reticulum membrane (GO:0031227)	71	14	5.35	+	2.62	0.00224	0.0229
									heterocyclic compound binding (GO:1901363)	1407	372	240.99	+	1.54	4.15e-14	5.35e-12		ribonucleoprotein complex (GO:1990904)	377	73	28.42	+	2.57	1.35e-11	4.35e-10
									organic cyclic compound binding (GO:0097159)	1431	374	245.1	+	1.53	1.37e-13	1.41e-11		spliceosomal complex (GO:0005681)	110	20	8.29	+	2.41	0.000787	0.00926
									transferase activity (GO:0016740)	915	198	156.72	+	1.26	0.00251	0.0275		endoplasmic reticulum membrane (GO:0005789)	161	28	12.14	+	2.31	0.000149	0.00247
									binding (GO:0005488)	2865	609	490.71	+	1.24	1.22e-07	5.74e-06		nuclear outer membrane-endoplasmic reticulum membrane network (GO:0042175)	164	28	12.36	+	2.26	0.000273	0.00387
									molecular_function (GO:0003674)	5666	1140	970.45	+	1.17	4.78e-10	3.09e-08		endoplasmic reticulum subcompartment (GO:0098827)	164	28	12.36	+	2.26	0.000273	0.00376
									catalytic activity (GO:0003824)	2771	544	474.61	+	1.15	0.00147	0.0185		nuclear protein-containing complex (GO:0140513)	571	97	43.04	+	2.25	4.16e-12	1.43e-10
									Unclassified (UNCLASSIFIED)	9882	1523	1692.55	-	0.9	4.78e-10	2.74e-08		integral component of organelle membrane (GO:0031301)	117	19	8.82	+	2.15	0.00356	0.033
									transmembrane transporter activity (GO:0022857)	487	54	83.41	-	0.65	0.00158	0.019		intrinsic component of organelle membrane (GO:0031300)	119	19	8.97	+	2.12	0.00403	0.0366
									transporter activity (GO:0005215)	522	57	89.41	-	0.64	0.00064	0.00971		chromosome (GO:0005694)	190	28	14.32	+	1.96	0.00185	0.0203
									ion transmembrane transporter activity (GO:0015075)	284	25	48.64	-	0.51	0.000611	0.00955		organelle subcompartment (GO:0031984)	197	29	14.85	+	1.95	0.00146	0.0164
									peptidase activity (GO:0008233)	421	34	72.11	-	0.47	3.09e-06	8.38e-05		nucleus (GO:0005634)	1772	249	133.57	+	1.86	2.97e-20	2.39e-18
									molecular transducer activity (GO:0060089)	346	24	59.26	-	0.4	1.57e-06	5.78e-05		intracellular non-membrane-bounded organelle (GO:0043232)	823	115	62.04	+	1.85	2.28e-09	6.46e-08
									signaling receptor activity (GO:0038023)	346	24	59.26	-	0.4	1.57e-06	5.39e-05		non-membrane-bounded organelle (GO:0043228)	823	115	62.04	+	1.85	2.28e-09	6.1e-08
									endopeptidase activity (GO:0004175)	281	19	48.13	-	0.39	1.05e-05	0.000207		bounding membrane of organelle (GO:0098588)	211	29	15.91	+	1.82	0.00457	0.04
									cation transmembrane transporter activity (GO:0008324)	200	13	34.26	-	0.38	0.000129	0.00229		intracellular membrane-bounded organelle (GO:0043231)	2865	378	215.96	+	1.75	1.94e-27	9.33e-25
									transmembrane signaling receptor activity (GO:0004888)	230	13	39.39	-	0.33	6.06e-06	0.000136		mitochondrion (GO:0005739)	333	43	25.1	+	1.71	0.00144	0.0165
									inorganic molecular entity transmembrane transporter activity (GO:0015318)	257	13	44.02	-	0.3	3.39e-07	1.34e-05		membrane-bounded organelle (GO:0043227)	2982	385	224.78	+	1.71	2.54e-26	6.12e-24
									passive transmembrane transporter activity (GO:0022803)	194	9	33.23	-	0.27	4.99e-06	0.000123		organelle membrane (GO:0031090)	466	60	35.13	+	1.71	0.000174	0.00254
									channel activity (GO:0015267)	194	9	33.23	-	0.27	4.99e-06	0.000117		endoplasmic reticulum (GO:0005783)	305	39	22.99	+	1.7	0.0027	0.026
									ion channel activity (GO:0005216)	179	8	30.66	-	0.26	8.96e-06	0.000185		protein-containing complex (GO:0032991)	1728	220	130.26	+	1.69	1.63e-13	7.87e-12
									serine hydrolase activity (GO:0017171)	180	8	30.83	-	0.26	6.19e-06	0.000133		transferase complex (GO:1990234)	283	36	21.33	+	1.69	0.00523	0.045
									serine-type endopeptidase activity (GO:0004252)	174	7	29.8	-	0.23	3.85e-06	9.92e-05		intracellular organelle (GO:0043229)	3314	411	249.81	+	1.65	3.62e-25	4.36e-23
									serine-type peptidase activity (GO:0008236)	178	7	30.49	-	0.23	2.78e-06	7.97e-05		organelle (GO:0043226)	3355	416	252.9	+	1.64	1.28e-25	2.06e-23
									cation channel activity (GO:0005261)	135	5	23.12	-	0.22	3.28e-05	0.000605		endomembrane system (GO:0012505)	656	79	49.45	+	1.6	0.00015	0.00241
									metal ion transmembrane transporter activity (GO:0046873)	154	5	26.38	-	0.19	2.59e-06	7.85e-05		intracellular anatomical structure (GO:0005622)	4281	492	322.7	+	1.52	1.89e-24	1.82e-22
									inorganic cation transmembrane transporter activity (GO:0022890)	186	6	31.86	-	0.19	2.71e-07	1.16e-05		catalytic complex (GO:1902494)	562	64	42.36	+	1.51	0.00233	0.0234
									olfactory receptor activity (GO:0004984)	83	2	14.22	-	0.14	0.000304	0.0049		vacuole (GO:0005773)	721	82	54.35	+	1.51	0.000502	0.00673
									gated channel activity (GO:0022836)	104	2	17.81	-	0.11	2.1e-05	0.000401		membrane (GO:0016020)	4267	440	321.64	+	1.37	5.97e-13	2.61e-11
									ligand-gated ion channel activity (GO:0015276)	59	1	10.11	-	0.1	0.00148	0.0182		cytoplasm (GO:0005737)	2646	265	199.45	+	1.33	2.33e-06	4.49e-05
									neurotransmitter receptor activity (GO:0030594)	63	1	10.79	-	0.09	0.00103	0.0144		cellular_component (GO:0005575)	6241	563	470.44	+	1.2	1.52e-07	3.67e-06
									neurotransmitter binding (GO:0042165)	63	1	10.79	-	0.09	0.00103	0.014		cellular anatomical entity (GO:0110165)	6132	549	462.23	+	1.19	7.3e-07	1.53e-05
									sodium ion transmembrane transporter activity (GO:0015081)	60	0	10.28	-	< 0.01	0.000142	0.00244		Unclassified (UNCLASSIFIED)	9307	609	701.56	-	0.87	1.52e-07	3.49e-06
									sodium channel activity (GO:0005272)	41	0	7.02	-	< 0.01	0.00293	0.0303		plasma membrane bounded cell projection (GO:0120025)	337	12	25.4	-	0.47	0.00566	0.0479
																		cell projection (GO:0042995)	342	12	25.78	-	0.47	0.00438	0.0391
									PANTHER Protein Class	Anopheles gambiae - REFLIST (15548)	Input (321)	Expected	Over/Under	Fold Enrichment	raw P-value	FDR		plasma membrane region (GO:0098590)	378	13	28.49	-	0.46	0.00247	0.0243
									ribosomal protein (PC00202)	189	120	32.37	+	3.71	5.37e-26	5.02e-24		integral component of plasma membrane (GO:0005887)	336	8	25.33	-	0.32	0.00016	0.00248
									translational protein (PC00263)	353	192	60.46	+	3.18	3.54e-34	6.62e-32		intrinsic component of plasma membrane (GO:0031226)	338	8	25.48	-	0.31	0.000163	0.00245
									aminoacyl-tRNA synthetase (PC00047)	49	26	8.39	+	3.1	1.86e-05	0.000232		extracellular region (GO:0005576)	579	9	43.64	-	0.21	6.16e-10	1.86e-08
									SNARE protein (PC00034)	19	10	3.25	+	3.07	0.00615	0.0426		extracellular space (GO:0005615)	515	8	38.82	-	0.21	8.31e-09	2.11e-07
									translation initiation factor (PC00224)	76	34	13.02	+	2.61	1.56e-05	0.000208		extracellular matrix (GO:0031012)	276	4	20.8	-	0.19	2.6e-05	0.000464
									RNA splicing factor (PC00148)	113	48	19.35	+	2.48	7.91e-07	1.64e-05		external encapsulating structure (GO:0030312)	276	4	20.8	-	0.19	2.6e-05	0.000447
									RNA processing factor (PC00147)	198	83	33.91	+	2.45	1.17e-10	4.37e-09
									translation factor (PC00223)	111	44	19.01	+	2.31	9.58e-06	0.000149
									RNA metabolism protein (PC00031)	610	226	104.48	+	2.16	1.13e-21	7.04e-20
									phosphatase (PC00181)	90	31	15.41	+	2.01	0.00168	0.0136
									membrane traffic protein (PC00150)	241	69	41.28	+	1.67	0.00033	0.00294
									protein class (PC00000)	8573	1600	1468.35	+	1.09	2e-06	3.4e-05
									Unclassified (UNCLASSIFIED)	6975	1063	1194.65	-	0.89	2e-06	3.74e-05
									protease (PC00190)	635	64	108.76	-	0.59	1.49e-05	0.000215
									cell adhesion molecule (PC00069)	161	10	27.58	-	0.36	0.000453	0.00385
									protease inhibitor (PC00191)	105	6	17.98	-	0.33	0.00418	0.0313
									oxygenase (PC00177)	160	9	27.4	-	0.33	0.000178	0.00175
									ion channel (PC00133)	173	9	29.63	-	0.3	4.97e-05	0.000547
									extracellular matrix protein (PC00102)	100	5	17.13	-	0.29	0.00208	0.0162
									transmembrane signal receptor (PC00197)	448	22	76.73	-	0.29	4.61e-12	2.15e-10
									G-protein coupled receptor (PC00021)	266	13	45.56	-	0.29	1.27e-07	3.38e-06
									serine protease (PC00203)	311	15	53.27	-	0.28	7.51e-09	2.34e-07
									immunoglobulin superfamily cell adhesion molecule (PC00125)	74	3	12.67	-	0.24	0.00519	0.0374
									homeodomain transcription factor (PC00119)	107	4	18.33	-	0.22	0.000235	0.00219
									helix-turn-helix transcription factor (PC00116)	139	5	23.81	-	0.21	2.37e-05	0.000277
									intercellular signal molecule (PC00207)	199	7	34.08	-	0.21	1.56e-07	3.65e-06
									extracellular matrix structural protein (PC00103)	78	1	13.36	-	0.07	8.65e-05	0.000899
									PANTHER GO-Slim Cellular Component	Anopheles gambiae - REFLIST (15548)	Input (321)	Expected	Over/Under	Fold Enrichment	raw P-value	FDR
									mitochondrial small ribosomal subunit (GO:0005763)	8	7	1.37	+	5.11	0.00309	0.0139
									organellar ribosome (GO:0000313)	32	26	5.48	+	4.74	3.22e-08	4.19e-07
									mitochondrial ribosome (GO:0005761)	32	26	5.48	+	4.74	3.22e-08	4.08e-07
									Lsm2-8 complex (GO:0120115)	21	16	3.6	+	4.45	2.5e-05	0.000198
									mitochondrial large ribosomal subunit (GO:0005762)	21	16	3.6	+	4.45	2.5e-05	0.000195
									U6 snRNP (GO:0005688)	21	16	3.6	+	4.45	2.5e-05	0.000192
									eukaryotic translation initiation factor 3 complex (GO:0005852)	12	9	2.06	+	4.38	0.00167	0.00781
									spliceosomal tri-snRNP complex (GO:0097526)	19	14	3.25	+	4.3	0.000103	0.000656
									TRAPP complex (GO:0030008)	11	8	1.88	+	4.25	0.00345	0.015
									U4 snRNP (GO:0005687)	18	13	3.08	+	4.22	0.00021	0.00128
									large ribosomal subunit (GO:0015934)	67	48	11.48	+	4.18	1.43e-12	2.46e-11
									U4/U6 x U5 tri-snRNP complex (GO:0046540)	14	10	2.4	+	4.17	0.0012	0.00586
									late endosome membrane (GO:0031902)	10	7	1.71	+	4.09	0.00716	0.0295
									cytosolic large ribosomal subunit (GO:0022625)	43	30	7.36	+	4.07	3.35e-08	4.04e-07
									ribosome (GO:0005840)	125	87	21.41	+	4.06	4.69e-21	1.19e-19
									ribosomal subunit (GO:0044391)	117	80	20.04	+	3.99	3.87e-19	7.77e-18
									90S preribosome (GO:0030686)	33	22	5.65	+	3.89	3.81e-06	3.17e-05
									mitochondrial matrix (GO:0005759)	47	31	8.05	+	3.85	5.05e-08	5.79e-07
									cytosolic ribosome (GO:0022626)	75	49	12.85	+	3.81	9.41e-12	1.51e-10
									small ribosomal subunit (GO:0015935)	50	32	8.56	+	3.74	5.16e-08	5.78e-07
									small-subunit processome (GO:0032040)	35	22	5.99	+	3.67	7.6e-06	6.21e-05
									preribosome, large subunit precursor (GO:0030687)	23	14	3.94	+	3.55	0.000434	0.00243
									preribosome (GO:0030684)	75	45	12.85	+	3.5	5e-10	7.09e-09
									cytosolic small ribosomal subunit (GO:0022627)	32	19	5.48	+	3.47	5.58e-05	0.000407
									t-UTP complex (GO:0034455)	49	29	8.39	+	3.46	7.17e-07	6.65e-06
									microbody membrane (GO:0031903)	17	10	2.91	+	3.43	0.00341	0.0151
									peroxisomal membrane (GO:0005778)	17	10	2.91	+	3.43	0.00341	0.015
									U2-type spliceosomal complex (GO:0005684)	33	18	5.65	+	3.18	0.000194	0.00122
									nucleolus (GO:0005730)	140	76	23.98	+	3.17	3.26e-14	5.82e-13
									ribonucleoprotein complex (GO:1990904)	377	200	64.57	+	3.1	1.73e-34	1.19e-32
									U5 snRNP (GO:0005682)	68	36	11.65	+	3.09	3.44e-07	3.32e-06
									vesicle tethering complex (GO:0099023)	40	21	6.85	+	3.07	8.87e-05	0.000578
									precatalytic spliceosome (GO:0071011)	29	15	4.97	+	3.02	0.000986	0.00485
									U2 snRNP (GO:0005686)	31	16	5.31	+	3.01	0.000688	0.0036
									endosome membrane (GO:0010008)	37	19	6.34	+	3	0.000376	0.00221
									Prp19 complex (GO:0000974)	53	27	9.08	+	2.97	1.72e-05	0.000138
									spliceosomal snRNP complex (GO:0097525)	83	42	14.22	+	2.95	7.85e-08	8.6e-07
									integral component of Golgi membrane (GO:0030173)	20	10	3.43	+	2.92	0.00803	0.0323
									small nuclear ribonucleoprotein complex (GO:0030532)	84	42	14.39	+	2.92	1.45e-07	1.52e-06
									catalytic step 2 spliceosome (GO:0071013)	50	25	8.56	+	2.92	4.35e-05	0.000328
									Sm-like protein family complex (GO:0120114)	89	43	15.24	+	2.82	1.65e-07	1.65e-06
									spliceosomal complex (GO:0005681)	110	50	18.84	+	2.65	1.01e-07	1.08e-06
									membrane-enclosed lumen (GO:0031974)	437	196	74.85	+	2.62	1.66e-26	8.01e-25
									intracellular organelle lumen (GO:0070013)	437	196	74.85	+	2.62	1.66e-26	7.28e-25
									organelle lumen (GO:0043233)	437	196	74.85	+	2.62	1.66e-26	6.67e-25
									endoplasmic reticulum protein-containing complex (GO:0140534)	38	17	6.51	+	2.61	0.00178	0.00827
									RNA polymerase II, holoenzyme (GO:0016591)	47	21	8.05	+	2.61	0.000757	0.00388
									nuclear lumen (GO:0031981)	377	159	64.57	+	2.46	1.88e-19	3.93e-18
									DNA-directed RNA polymerase complex (GO:0000428)	66	27	11.3	+	2.39	0.000316	0.00191
									RNA polymerase complex (GO:0030880)	67	27	11.48	+	2.35	0.000364	0.00216
									nuclear DNA-directed RNA polymerase complex (GO:0055029)	65	26	11.13	+	2.34	0.000515	0.00273
									intrinsic component of endoplasmic reticulum membrane (GO:0031227)	71	28	12.16	+	2.3	0.000472	0.00256
									mitochondrial protein-containing complex (GO:0098798)	95	37	16.27	+	2.27	5.87e-05	0.000416
									integral component of endoplasmic reticulum membrane (GO:0030176)	70	27	11.99	+	2.25	0.000733	0.0038
									nuclear protein-containing complex (GO:0140513)	571	216	97.8	+	2.21	1.36e-21	3.87e-20
									Golgi membrane (GO:0000139)	48	18	8.22	+	2.19	0.00763	0.0309
									intrinsic component of organelle membrane (GO:0031300)	119	43	20.38	+	2.11	7.26e-05	0.000486
									integral component of organelle membrane (GO:0031301)	117	42	20.04	+	2.1	0.0001	0.000646
									nucleoplasm (GO:0005654)	208	72	35.63	+	2.02	9.06e-07	8.08e-06
									RNA polymerase II transcription regulator complex (GO:0090575)	73	25	12.5	+	2	0.00394	0.0168
									cytoplasmic vesicle membrane (GO:0030659)	80	27	13.7	+	1.97	0.00359	0.0155
									endoplasmic reticulum membrane (GO:0005789)	161	54	27.58	+	1.96	5.59e-05	0.000402
									endosome (GO:0005768)	108	36	18.5	+	1.95	0.00121	0.00584
									protein-containing complex (GO:0032991)	1728	574	295.97	+	1.94	1.02e-44	8.23e-43
									intracellular non-membrane-bounded organelle (GO:0043232)	823	272	140.96	+	1.93	3.96e-20	9.1e-19
									non-membrane-bounded organelle (GO:0043228)	823	272	140.96	+	1.93	3.96e-20	8.69e-19
									nuclear outer membrane-endoplasmic reticulum membrane network (GO:0042175)	164	54	28.09	+	1.92	6.66e-05	0.000459
									endoplasmic reticulum subcompartment (GO:0098827)	164	54	28.09	+	1.92	6.66e-05	0.000452
									vesicle membrane (GO:0012506)	82	27	14.04	+	1.92	0.0059	0.0245
									mitochondrion (GO:0005739)	333	109	57.03	+	1.91	1.71e-08	2.29e-07
									transferase complex (GO:1990234)	283	92	48.47	+	1.9	3.89e-07	3.67e-06
									transferase complex, transferring phosphorus-containing groups (GO:0061695)	120	39	20.55	+	1.9	0.000953	0.00474
									cytosol (GO:0005829)	454	147	77.76	+	1.89	1.03e-10	1.5e-09
									intracellular protein-containing complex (GO:0140535)	296	95	50.7	+	1.87	3.21e-07	3.16e-06
									catalytic complex (GO:1902494)	562	177	96.26	+	1.84	6.87e-12	1.14e-10
									organelle subcompartment (GO:0031984)	197	62	33.74	+	1.84	5.96e-05	0.000416
									bounding membrane of organelle (GO:0098588)	211	66	36.14	+	1.83	4.8e-05	0.000356
									endoplasmic reticulum (GO:0005783)	305	95	52.24	+	1.82	9.49e-07	8.32e-06
									Golgi apparatus (GO:0005794)	207	64	35.45	+	1.81	8.4e-05	0.000554
									endomembrane system (GO:0012505)	656	198	112.36	+	1.76	1.05e-11	1.63e-10
									transcription regulator complex (GO:0005667)	133	40	22.78	+	1.76	0.00324	0.0145
									organelle membrane (GO:0031090)	466	140	79.81	+	1.75	1.58e-08	2.18e-07
									intracellular vesicle (GO:0097708)	194	58	33.23	+	1.75	0.000417	0.00239
									cytoplasmic vesicle (GO:0031410)	194	58	33.23	+	1.75	0.000417	0.00237
									intracellular membrane-bounded organelle (GO:0043231)	2865	853	490.71	+	1.74	2.88e-53	3.46e-51
									nucleus (GO:0005634)	1772	523	303.5	+	1.72	3.58e-29	1.92e-27
									intracellular organelle (GO:0043229)	3314	967	567.61	+	1.7	7.53e-59	1.21e-56
									membrane-bounded organelle (GO:0043227)	2982	869	510.75	+	1.7	4.91e-51	4.73e-49
									organelle (GO:0043226)	3355	976	574.63	+	1.7	4.41e-59	1.06e-56
									vacuole (GO:0005773)	721	209	123.49	+	1.69	5.09e-11	7.67e-10
									vesicle (GO:0031982)	207	59	35.45	+	1.66	0.000843	0.00428
									intracellular anatomical structure (GO:0005622)	4281	1195	733.23	+	1.63	1.17e-68	5.65e-66
									cytoplasm (GO:0005737)	2646	710	453.2	+	1.57	4.39e-30	2.65e-28
									membrane protein complex (GO:0098796)	307	76	52.58	+	1.45	0.00533	0.0223
									membrane (GO:0016020)	4267	979	730.83	+	1.34	7.08e-22	2.13e-20
									cellular_component (GO:0005575)	6241	1345	1068.93	+	1.26	2.37e-23	8.15e-22
									cellular anatomical entity (GO:0110165)	6132	1310	1050.26	+	1.25	6.35e-21	1.53e-19
									Unclassified (UNCLASSIFIED)	9307	1318	1594.07	-	0.83	2.37e-23	8.77e-22
									cell periphery (GO:0071944)	2103	295	360.19	-	0.82	0.000509	0.00273
									intrinsic component of membrane (GO:0031224)	697	86	119.38	-	0.72	0.00268	0.0122
									integral component of membrane (GO:0016021)	687	84	117.67	-	0.71	0.00248	0.0114
									plasma membrane region (GO:0098590)	378	27	64.74	-	0.42	7.53e-07	6.85e-06
									cell projection (GO:0042995)	342	24	58.58	-	0.41	2.04e-06	1.72e-05
									plasma membrane bounded cell projection (GO:0120025)	337	23	57.72	-	0.4	1.19e-06	1.03e-05
									integral component of plasma membrane (GO:0005887)	336	19	57.55	-	0.33	3.34e-08	4.12e-07
									intrinsic component of plasma membrane (GO:0031226)	338	19	57.89	-	0.33	3.44e-08	4.05e-07
									neuron projection (GO:0043005)	223	9	38.19	-	0.24	1.63e-07	1.67e-06
									somatodendritic compartment (GO:0036477)	88	3	15.07	-	0.2	0.000852	0.00428
									axon (GO:0030424)	94	3	16.1	-	0.19	0.000414	0.00241
									extracellular region (GO:0005576)	579	17	99.17	-	0.17	2.58e-22	8.29e-21
									dendritic tree (GO:0097447)	73	2	12.5	-	0.16	0.00146	0.00697
									dendrite (GO:0030425)	73	2	12.5	-	0.16	0.00146	0.00691
									extracellular space (GO:0005615)	515	13	88.21	-	0.15	2.11e-21	5.64e-20
									neuronal cell body (GO:0043025)	68	1	11.65	-	0.09	0.00045	0.00249
									cell body (GO:0044297)	68	1	11.65	-	0.09	0.00045	0.00246
									collagen-containing extracellular matrix (GO:0062023)	74	1	12.67	-	0.08	0.000204	0.00126
									extracellular matrix (GO:0031012)	276	3	47.27	-	0.06	1.66e-15	3.21e-14
									external encapsulating structure (GO:0030312)	276	3	47.27	-	0.06	1.66e-15	3.08e-14
									leading edge membrane (GO:0031256)	36	0	6.17	-	< 0.01	0.00718	0.0293
									cell leading edge (GO:0031252)	38	0	6.51	-	< 0.01	0.00448	0.0189
[truncated: 4 more columns]
