# Supplementary material for: Single-cell profiling of Anopheles gambiae spermatogenesis defines the onset of meiotic silencing and premeiotic overexpression of the X chromosome
Source: Commun Biol. 2023 Aug 15;6:850. doi: 10.1038/s42003-023-05224-z (PMC10427639; doi:10.1038/s42003-023-05224-z)
Supplement: Supplementary file 6 — Supplementary Data 3 [file 42003_2023_5224_MOESM6_ESM.xlsx]

## Sheet: Supplementary data 3.xlsx
Source data Figure 3a: Feature table showing which genes are significantly enriched (1) or not enriched (0) in a specific cell-type cluster.
FeatureID	HC	GSC	P-Spg	L-Spg/P-Spc	Spc	L-Spc/E-Spt	L-Spt	Spz
AGAP000498	0	1	1	1	0	0	0	0
AGAP009133	0	0	1	0	0	0	0	0
AGAP005869	0	0	0	1	0	0	0	0
AGAP000367	0	1	1	0	0	0	0	0
AGAP004960	0	0	1	0	0	0	0	0
AGAP001603	0	0	1	0	0	0	0	0
AGAP012335	0	0	1	0	0	0	0	0
AGAP001447	0	0	1	1	0	0	0	0
AGAP006535	0	0	1	1	0	0	0	0
AGAP029573	1	0	0	0	0	1	0	0
AGAP012077	0	0	1	0	0	0	0	0
AGAP002259	0	0	1	0	0	0	0	0
AGAP008382	0	0	1	0	0	0	0	0
AGAP007577	0	0	1	0	0	0	0	0
AGAP002948	0	0	1	1	0	0	0	0
AGAP013209	0	0	1	0	0	0	0	0
AGAP013148	0	0	1	1	0	0	0	0
AGAP005209	0	0	1	1	0	0	0	0
AGAP029258	0	0	1	1	0	0	0	0
AGAP007301	0	0	1	0	0	0	0	0
AGAP010972	0	0	1	0	0	0	0	0
AGAP000646	1	0	1	0	0	0	0	0
AGAP012041	0	0	1	1	0	0	0	0
AGAP004504	0	0	1	1	0	0	0	0
AGAP003025	0	0	1	0	0	0	0	0
AGAP029778	0	0	1	1	0	0	0	0
AGAP004238	0	0	1	0	0	0	0	0
AGAP000680	0	0	1	0	0	0	0	0
AGAP012228	0	0	1	1	0	0	0	0
AGAP001654	0	0	1	0	0	0	0	0
AGAP003593	0	0	1	0	0	0	0	0
AGAP007917	0	0	1	0	0	0	0	0
AGAP003171	0	0	1	0	0	0	0	0
AGAP012136	0	0	1	0	0	0	0	0
AGAP029052	0	0	0	0	0	0	1	0
AGAP000516	1	1	1	0	0	0	0	0
AGAP008271	0	0	1	0	0	0	0	0
AGAP005977	0	0	1	0	0	0	0	0
AGAP011536	0	0	0	1	0	0	0	0
AGAP005944	0	0	0	0	0	0	1	0
AGAP013287	0	1	1	0	0	0	0	0
AGAP004729	0	0	1	0	0	0	0	0
AGAP000898	1	1	1	0	0	0	0	0
AGAP011193	0	0	1	1	0	0	0	0
AGAP005033	0	0	0	1	0	0	0	0
AGAP002600	0	0	1	1	0	0	0	0
AGAP007947	0	0	1	1	0	0	0	0
AGAP008147	0	0	1	0	0	0	0	0
AGAP000544	0	1	1	0	0	0	0	0
AGAP003553	0	0	1	0	0	0	0	0
AGAP000314	0	1	1	0	0	0	0	0
AGAP006270	0	0	1	0	0	0	0	0
AGAP008133	0	0	1	0	0	0	0	0
AGAP007320	0	0	0	0	0	1	0	0
AGAP002384	0	0	1	0	0	0	0	0
AGAP002094	0	0	1	1	0	0	0	0
AGAP003940	0	0	1	1	0	0	0	0
AGAP002326	0	0	0	1	0	0	0	0
AGAP008093	0	0	0	0	0	1	0	0
AGAP009657	0	0	1	0	0	0	0	0
AGAP012828	0	0	0	0	0	0	1	0
AGAP002402	0	0	1	0	0	0	0	0
AGAP005365	0	0	1	1	0	0	0	0
AGAP029820	0	0	1	0	0	0	0	0
AGAP029478	0	0	0	0	0	1	0	0
AGAP028478	0	0	0	0	0	1	0	0
AGAP000547	0	1	1	0	0	0	0	0
AGAP012177	0	0	1	0	0	0	0	0
AGAP006846	0	0	0	0	0	1	1	0
AGAP007520	0	0	1	0	0	0	0	0
AGAP006926	0	0	0	0	0	0	1	0
AGAP000374	0	1	1	0	0	0	0	0
AGAP009277	0	0	1	1	0	0	0	0
AGAP007959	0	0	0	1	0	0	0	0
AGAP007909	0	0	1	0	0	0	0	0
AGAP010661	0	0	0	0	0	1	0	0
AGAP003421	1	0	0	0	0	0	0	0
AGAP007944	1	0	1	0	0	0	0	0
AGAP004722	0	0	1	1	0	0	0	0
AGAP012046	0	0	1	0	0	0	0	0
AGAP002220	0	0	1	0	0	0	0	0
AGAP000585	1	0	0	0	0	0	0	0
AGAP009841	0	0	1	1	0	0	0	0
AGAP000170	0	1	1	0	0	0	0	0
AGAP012760	0	0	0	1	0	0	0	0
AGAP010281	0	0	0	0	0	0	1	0
AGAP005114	0	0	0	0	0	0	1	0
AGAP002285	0	0	1	0	0	0	0	0
AGAP009046	0	0	1	0	0	0	0	0
AGAP000209	1	0	0	0	0	0	0	0
AGAP009089	0	0	0	0	0	1	0	0
AGAP011924	1	0	0	0	0	0	0	0
AGAP004349	0	0	1	1	0	0	0	0
AGAP012718	0	0	0	1	0	0	0	0
AGAP005253	0	0	1	1	0	0	0	0
AGAP000597	0	0	1	0	0	0	0	0
AGAP006871	0	0	1	0	0	0	0	0
AGAP000950	0	1	1	0	0	0	0	0
AGAP000983	0	0	0	0	0	0	1	0
AGAP013751	0	0	0	0	0	1	0	0
AGAP000754	0	1	1	0	0	0	0	0
AGAP011232	0	0	0	1	0	0	0	0
AGAP029394	0	0	1	0	0	0	0	0
AGAP005882	0	0	1	0	0	0	0	0
AGAP011150	0	0	1	0	0	0	0	0
AGAP028133	0	0	1	0	0	0	0	0
AGAP011222	0	0	0	0	0	1	0	0
AGAP000575	0	1	1	0	0	0	0	0
AGAP009145	0	0	1	0	0	0	0	0
AGAP000923	0	1	1	0	0	0	0	0
AGAP002123	0	0	0	0	0	1	1	0
AGAP011181	0	0	1	1	0	0	0	0
AGAP000939	0	1	1	0	0	0	0	0
AGAP011195	0	0	0	1	0	0	0	0
AGAP029515	0	0	0	0	0	1	0	0
AGAP028519	0	0	1	0	0	0	0	0
AGAP005928	0	0	1	0	0	0	0	0
AGAP009665	0	0	1	0	0	0	0	0
AGAP002546	0	0	1	0	0	0	0	0
AGAP002799	0	0	1	0	0	0	0	0
AGAP010450	0	0	1	1	0	0	0	0
AGAP004377	0	0	1	1	0	0	0	0
AGAP028557	0	0	1	0	0	0	0	0
AGAP000852	1	1	1	0	0	0	0	0
AGAP006842	0	0	0	0	0	1	1	0
AGAP002460	0	0	0	0	0	1	0	0
AGAP006125	0	0	1	0	0	0	0	0
AGAP008153	0	0	1	1	0	0	0	0
AGAP012000	0	0	0	0	0	1	0	0
AGAP008158	0	0	1	0	0	0	0	0
AGAP006781	0	0	1	1	0	0	0	0
AGAP006607	0	0	1	0	0	0	0	0
AGAP008303	0	0	1	0	0	0	0	0
AGAP029761	0	0	1	0	0	0	0	0
AGAP013488	0	0	1	0	0	0	0	0
AGAP006986	0	0	0	0	0	0	1	0
AGAP006824	0	0	0	0	0	0	1	0
AGAP007616	0	0	0	0	0	1	0	0
AGAP000886	0	1	1	0	0	0	0	0
AGAP001507	0	0	0	1	0	0	0	0
AGAP028084	0	0	0	0	0	1	0	0
AGAP000751	0	1	1	0	0	0	0	0
AGAP006239	0	0	1	0	0	0	0	0
AGAP002221	0	0	1	1	0	0	0	0
AGAP028065	0	0	0	0	0	1	0	0
AGAP010969	0	0	1	0	0	0	0	0
AGAP003003	0	0	1	0	0	0	0	0
AGAP011687	0	0	1	0	0	0	0	0
AGAP008621	0	0	0	1	0	0	0	0
AGAP002003	0	0	1	1	0	0	0	0
AGAP000967	1	1	1	0	0	0	0	0
AGAP003968	0	0	1	0	0	0	0	0
AGAP029728	0	0	1	1	0	0	0	0
AGAP012071	0	0	1	0	0	0	0	0
AGAP000289	0	0	1	0	0	0	0	0
AGAP005062	0	0	1	1	0	0	0	0
AGAP006605	0	0	1	0	0	0	0	0
AGAP013189	0	0	0	1	0	0	0	0
AGAP007111	0	0	1	0	0	0	0	0
AGAP001096	0	0	0	0	0	1	0	0
AGAP028464	0	0	1	0	0	0	0	0
AGAP007826	0	0	1	1	0	0	0	0
AGAP000508	0	1	1	0	0	0	0	0
AGAP028685	0	0	1	0	0	0	0	0
AGAP001101	0	0	0	0	0	1	1	0
AGAP029509	0	0	0	0	0	0	1	0
AGAP002895	0	0	1	0	0	0	0	0
AGAP008474	0	0	0	0	0	0	1	0
AGAP012417	0	0	1	1	0	0	0	0
AGAP002984	0	0	1	1	0	0	0	0
AGAP004711	0	0	1	1	0	0	0	0
AGAP009880	0	0	1	0	0	0	0	0
AGAP008916	0	0	1	0	0	0	0	0
AGAP011447	0	0	1	1	0	0	0	0
AGAP012142	0	0	1	1	0	0	0	0
AGAP009637	1	0	0	0	0	0	1	0
AGAP002491	0	0	1	0	0	0	0	0
AGAP000142	0	1	0	0	0	0	0	0
AGAP000061	0	1	1	0	0	0	0	0
AGAP000816	0	1	0	0	0	0	0	0
AGAP007603	0	0	1	0	0	0	0	0
AGAP002522	0	0	1	1	0	0	0	0
AGAP010435	0	0	0	0	0	1	0	0
AGAP000779	1	0	0	0	0	0	0	0
AGAP029299	0	0	1	0	0	0	0	0
AGAP028374	0	0	1	0	0	0	0	0
AGAP011288	0	0	1	1	0	0	0	0
AGAP013495	0	1	0	0	0	0	0	0
AGAP003526	0	0	1	0	0	0	0	0
AGAP001051	1	1	0	0	0	0	0	0
AGAP003062	0	0	0	1	0	0	0	0
AGAP008227	0	0	0	0	0	0	1	0
AGAP002140	0	0	1	0	0	0	0	0
AGAP005955	0	0	1	0	0	0	0	0
AGAP003834	1	0	0	0	0	0	0	0
AGAP000416	0	1	1	0	0	0	0	0
AGAP001402	0	0	1	0	0	0	0	0
AGAP001040	0	1	1	0	0	0	0	0
AGAP012584	0	0	0	0	0	1	0	0
AGAP002942	0	0	1	0	0	0	0	0
AGAP002150	0	0	1	1	0	0	0	0
AGAP012140	0	0	1	0	0	0	0	0
AGAP009025	0	0	1	0	0	0	0	0
AGAP011752	0	0	1	1	0	0	0	0
AGAP006437	0	0	1	0	0	0	0	0
AGAP003677	0	0	1	0	0	0	0	0
AGAP028174	0	0	1	0	0	0	0	0
AGAP000312	0	0	1	0	0	0	0	0
AGAP003139	0	0	0	1	0	0	0	0
AGAP000737	0	1	1	0	0	0	0	0
AGAP002918	0	0	1	0	0	0	0	0
AGAP009247	0	0	0	0	0	1	1	0
AGAP029441	0	1	1	0	0	0	0	0
AGAP010305	0	0	1	1	0	0	0	0
AGAP007825	0	0	1	0	0	0	0	0
AGAP011431	0	0	0	0	0	1	0	0
AGAP029670	0	1	1	0	0	0	0	0
AGAP006012	0	0	0	0	0	0	1	0
AGAP029651	0	0	0	1	0	0	0	0
AGAP006840	0	0	0	0	0	1	1	0
AGAP008624	0	0	1	1	0	0	0	0
AGAP000623	0	1	0	0	0	0	0	0
AGAP001068	1	1	1	0	0	0	0	0
AGAP000825	0	1	1	0	0	0	0	0
AGAP001341	0	0	1	1	0	0	0	0
AGAP001502	0	0	1	0	0	0	0	0
AGAP001872	0	0	1	0	0	0	0	0
AGAP013360	0	1	0	0	0	0	0	0
AGAP006864	0	0	0	0	0	1	1	0
AGAP010355	0	0	0	0	0	0	1	0
AGAP012072	0	0	1	1	0	0	0	0
AGAP009543	0	0	0	0	0	1	0	0
AGAP002932	0	0	1	1	0	0	0	0
AGAP029454	0	0	1	0	0	0	0	0
AGAP009745	1	0	0	0	0	0	0	0
AGAP003433	0	0	0	0	0	0	1	0
AGAP008085	0	0	1	1	0	0	0	0
AGAP003459	0	0	1	0	0	0	0	0
AGAP007242	0	0	1	0	0	0	0	0
AGAP006533	0	0	1	1	0	0	0	0
AGAP006175	0	0	1	0	0	0	0	0
AGAP012330	0	0	1	0	0	0	0	0
AGAP005369	0	0	1	1	0	0	0	0
AGAP000931	0	1	1	0	0	0	0	0
AGAP003319	0	0	0	0	0	1	1	0
AGAP007904	0	0	0	0	0	0	1	0
AGAP008661	0	0	0	0	0	0	1	0
AGAP011690	0	0	1	0	0	0	0	0
AGAP007318	0	0	0	0	0	1	1	0
AGAP007209	1	0	1	0	0	0	0	0
AGAP001045	0	1	0	0	0	0	0	0
AGAP007442	0	0	0	0	0	1	0	0
AGAP006445	0	0	1	0	0	0	0	0
AGAP007658	0	0	1	0	0	0	0	0
AGAP013202	0	0	1	0	0	0	0	0
KU902416.1	0	0	0	0	0	1	0	0
AGAP001014	0	1	0	0	0	0	0	0
AGAP011556	1	0	0	0	0	0	0	0
AGAP010833	0	0	0	0	0	1	0	0
AGAP010752	0	0	1	1	0	0	0	0
AGAP000835	0	1	1	0	0	0	0	0
AGAP004519	0	0	1	1	0	0	0	0
AGAP002004	0	0	1	1	0	0	0	0
AGAP001729	0	0	1	0	0	0	0	0
AGAP009013	0	0	1	0	0	0	0	0
AGAP029175	0	0	0	0	0	1	0	0
AGAP004230	0	0	0	0	0	1	1	0
AGAP004100	0	0	1	0	0	0	0	0
AGAP000146	0	1	1	0	0	0	0	0
AGAP007778	0	0	1	1	0	0	0	0
AGAP004872	0	0	0	1	0	0	0	0
AGAP001610	1	0	1	1	0	0	0	0
AGAP001156	0	0	1	0	0	0	0	0
AGAP004263	0	0	0	0	0	1	0	0
AGAP000672	0	1	1	0	0	0	0	0
AGAP010228	0	0	1	1	0	0	0	0
AGAP002374	0	0	1	1	0	0	0	0
AGAP005643	0	0	1	0	0	0	0	0
AGAP011367	0	0	0	0	0	1	1	0
AGAP005788	0	0	1	0	0	0	0	0
AGAP010956	0	0	0	1	0	0	0	0
AGAP008991	0	0	1	0	0	0	0	0
AGAP000250	0	1	1	0	0	0	0	0
AGAP028189	0	0	1	0	0	0	0	0
AGAP000694	1	0	0	0	0	0	0	0
AGAP002308	0	0	1	1	0	0	0	0
AGAP003411	0	0	1	0	0	0	0	0
AGAP000550	1	0	0	0	0	0	0	0
AGAP000862	0	1	1	0	0	0	0	0
AGAP000601	0	1	1	0	0	0	0	0
AGAP005191	0	0	1	1	0	0	0	0
AGAP000133	0	1	1	0	0	0	0	0
AGAP000171	0	1	1	0	0	0	0	0
AGAP012792	0	0	1	1	0	0	0	0
AGAP005136	0	0	1	0	0	0	0	0
AGAP005320	0	0	1	1	0	0	0	0
AGAP011140	1	0	0	0	0	0	0	0
AGAP004975	0	0	0	0	0	1	0	0
AGAP005438	0	0	1	0	0	0	0	0
AGAP029943	0	0	0	0	0	0	1	0
AGAP003315	0	0	1	1	0	0	0	0
AGAP029602	0	0	1	0	0	0	0	0
AGAP013465	0	0	0	1	0	0	0	0
AGAP029965	0	1	1	0	0	0	0	0
AGAP007573	0	0	1	0	0	0	0	0
AGAP004614	0	0	1	1	0	0	0	0
AGAP000562	1	1	0	0	0	0	0	0
AGAP002353	0	0	1	1	0	0	0	0
AGAP001353	0	0	0	0	1	0	0	0
AGAP000173	0	1	1	0	0	0	0	0
AGAP010587	0	0	0	1	0	0	0	0
AGAP001565	0	0	1	1	0	0	0	0
AGAP005684	0	0	1	1	0	0	0	0
AGAP013063	0	0	0	1	0	0	0	0
AGAP002218	0	0	1	0	0	0	0	0
AGAP002155	0	0	1	0	0	0	0	0
AGAP010248	0	0	1	0	0	0	0	0
AGAP029742	0	0	1	0	0	0	0	0
AGAP002617	0	0	1	1	0	0	0	0
AGAP004086	0	0	1	1	0	0	0	0
AGAP029986	0	0	0	0	0	1	0	0
AGAP009289	0	0	1	1	0	0	0	0
AGAP003324	0	0	1	0	0	0	0	0
AGAP005581	0	0	1	0	0	0	0	0
AGAP006979	0	0	0	0	0	1	1	0
AGAP000523	1	0	1	0	0	0	0	0
AGAP008275	0	0	0	0	0	0	1	0
AGAP010209	0	0	0	0	0	1	0	0
AGAP007580	0	0	1	0	0	0	0	0
AGAP002498	0	0	1	0	0	0	0	0
AGAP012258	0	0	1	0	0	0	0	0
AGAP000078	0	0	1	0	0	0	0	0
AGAP009129	0	0	0	0	0	0	1	0
AGAP001081	1	0	0	0	0	0	0	0
AGAP000093	1	1	1	0	0	0	0	0
AGAP005852	0	0	1	1	0	0	0	0
AGAP003191	0	0	1	0	0	0	0	0
AGAP000474	0	1	1	0	0	0	0	0
AGAP005885	0	0	1	1	0	0	0	0
AGAP001975	0	0	1	0	0	0	0	0
AGAP029877	0	0	0	0	0	1	0	0
AGAP000674	0	1	1	0	0	0	0	0
AGAP002305	0	0	1	1	0	0	0	0
AGAP001398	0	0	1	0	0	0	0	0
AGAP008946	0	0	0	1	0	0	0	0
AGAP029309	0	0	1	1	0	0	0	0
AGAP003271	0	0	0	0	0	1	0	0
AGAP005058	0	0	1	1	0	0	0	0
AGAP001815	0	0	1	0	0	0	0	0
AGAP005585	0	0	1	0	0	0	0	0
AGAP000126	0	1	0	0	0	0	0	0
AGAP011666	0	0	0	0	0	1	0	0
AGAP001310	0	0	1	0	0	0	0	0
AGAP029915	0	0	0	1	0	0	0	0
AGAP003148	0	0	1	0	0	0	0	0
AGAP005528	0	0	1	0	0	0	0	0
AGAP002901	0	0	1	0	0	0	0	0
AGAP003900	0	0	1	0	0	0	0	0
AGAP010931	0	0	1	1	0	0	0	0
AGAP009567	0	0	1	0	0	0	0	0
AGAP007069	0	0	0	0	0	1	0	0
AGAP010273	0	0	0	0	0	0	1	0
AGAP003004	0	0	1	0	0	0	0	0
AGAP003967	0	0	0	0	0	0	0	1
AGAP006973	0	0	0	0	0	1	0	0
AGAP001488	1	0	0	0	0	0	0	0
AGAP008953	0	0	1	1	0	0	0	0
AGAP006008	0	0	0	0	0	1	1	0
AGAP004788	0	0	1	0	0	0	0	0
AGAP029803	0	0	1	0	0	0	0	0
AGAP002619	0	0	1	1	0	0	0	0
AGAP008073	0	0	1	0	0	0	0	0
AGAP004768	0	0	1	1	0	0	0	0
AGAP007508	0	0	0	1	0	0	0	0
AGAP003343	1	0	0	0	0	0	0	0
AGAP013742	0	0	1	0	0	0	0	0
AGAP013695	0	0	1	0	0	0	0	0
AGAP005394	0	0	1	1	0	0	0	0
AGAP010518	0	0	1	0	0	0	0	0
AGAP001753	0	0	1	0	0	0	0	0
AGAP008749	0	0	1	0	0	0	0	0
AGAP004921	0	0	0	0	0	0	1	0
AGAP005006	0	0	1	0	0	0	0	0
AGAP003159	0	0	1	0	0	0	0	0
AGAP001438	0	0	1	0	0	0	0	0
AGAP009100	0	0	0	1	0	0	0	0
AGAP000932	0	1	0	0	0	0	0	0
AGAP007180	0	0	1	0	0	0	0	0
AGAP004654	0	0	1	0	0	0	0	0
AGAP009004	0	0	1	0	0	0	0	0
AGAP002063	0	0	1	1	0	0	0	0
AGAP002007	0	0	0	0	0	0	1	0
AGAP001818	0	0	1	0	0	0	0	0
AGAP008122	0	0	1	1	0	0	0	0
AGAP009923	0	0	1	0	0	0	0	0
AGAP001139	0	0	1	1	0	0	0	0
AGAP004997	0	0	0	0	0	1	1	0
AGAP003501	0	0	0	0	0	0	1	0
AGAP000880	1	1	1	0	0	0	0	0
AGAP012381	0	0	1	0	0	0	0	0
AGAP007147	0	0	1	1	0	0	0	0
AGAP002570	0	0	1	1	0	0	0	0
AGAP005738	0	0	1	1	0	0	0	0
AGAP009199	0	0	1	0	0	0	0	0
AGAP028642	0	0	1	0	0	0	0	0
AGAP003475	1	0	1	1	0	0	0	0
AGAP012956	1	1	0	0	0	0	0	0
AGAP000119	0	1	1	0	0	0	0	0
AGAP001278	0	0	1	0	0	0	0	0
AGAP005133	0	0	1	0	0	0	0	0
AGAP000379	0	1	0	0	0	0	0	0
AGAP004081	0	0	1	1	0	0	0	0
AGAP006624	0	0	1	0	0	0	0	0
AGAP029612	0	0	1	1	0	0	0	0
AGAP000145	0	0	1	0	0	0	0	0
AGAP004422	0	0	1	0	0	0	0	0
AGAP000053	1	1	0	0	0	0	0	0
AGAP007116	0	0	1	1	0	0	0	0
AGAP009538	0	0	1	0	0	0	0	0
AGAP006682	0	0	1	1	0	0	0	0
AGAP007028	0	0	0	0	0	1	1	0
AGAP029312	0	0	1	1	0	0	0	0
AGAP005387	0	0	0	0	0	1	0	0
AGAP009560	0	0	0	0	0	0	1	0
AGAP000591	0	1	0	0	0	0	0	0
AGAP011372	0	0	0	0	0	1	0	0
AGAP002306	0	0	1	0	0	0	0	0
AGAP000627	1	1	1	0	0	0	0	0
AGAP005769	0	0	1	0	0	0	0	0
AGAP028073	0	0	1	1	0	0	0	0
AGAP009254	0	0	1	0	0	0	0	0
AGAP007170	0	0	0	0	1	0	0	0
AGAP011947	0	0	0	0	0	1	0	0
AGAP011344	0	0	1	0	0	0	0	0
AGAP028373	0	0	0	0	0	0	0	1
AGAP001214	0	0	1	1	0	0	0	0
AGAP013478	0	0	1	1	0	0	0	0
AGAP013500	0	1	1	0	0	0	0	0
AGAP011072	0	0	1	0	0	0	0	0
AGAP004099	0	0	1	1	0	0	0	0
AGAP028142	1	0	0	0	0	0	0	0
AGAP005121	0	0	1	1	0	0	0	0
AGAP005351	0	0	1	1	0	0	0	0
AGAP007970	0	0	1	0	0	0	0	0
AGAP005914	0	0	1	0	0	0	0	0
AGAP008299	0	0	1	0	0	0	0	0
AGAP001766	0	0	0	0	0	1	0	0
AGAP005254	0	0	0	0	0	1	0	0
AGAP000500	1	1	1	0	0	0	0	0
AGAP004631	0	0	1	0	0	0	0	0
AGAP007346	0	0	0	0	0	0	1	0
AGAP029916	0	0	1	0	0	0	0	0
AGAP008757	0	0	1	0	0	0	0	0
AGAP005264	0	0	1	1	0	0	0	0
AGAP012083	0	0	1	0	0	0	0	0
AGAP006367	0	0	0	0	0	1	0	0
AGAP012444	0	0	1	1	0	0	0	0
AGAP010620	0	0	0	1	0	0	0	0
AGAP004439	0	0	0	1	0	0	0	0
AGAP002408	0	0	1	0	0	0	0	0
AGAP009635	0	0	1	0	0	0	0	0
AGAP005854	0	0	0	1	0	0	0	0
AGAP009552	0	0	0	1	0	0	0	0
AGAP010622	0	0	1	0	0	0	0	0
AGAP003106	1	0	0	0	0	0	0	0
AGAP001219	0	0	1	1	0	0	0	0
AGAP002073	0	0	1	1	0	0	0	0
AGAP011554	0	0	1	1	0	0	0	0
AGAP001699	0	0	1	0	0	0	0	0
AGAP008877	0	0	1	0	0	0	0	0
AGAP005632	0	0	1	1	0	0	0	0
AGAP003759	0	0	0	0	0	1	0	0
AGAP028626	0	0	1	1	0	0	0	0
AGAP027986	0	0	0	1	0	0	0	0
AGAP000242	0	1	1	0	0	0	0	0
AGAP003715	0	0	0	1	0	0	0	0
AGAP029080	0	0	0	0	0	1	0	0
AGAP010756	0	0	1	1	0	0	0	0
AGAP004664	0	0	0	0	0	1	0	0
AGAP002184	0	0	0	1	0	0	0	0
AGAP010722	0	0	1	1	0	0	0	0
AGAP005673	0	0	1	0	0	0	0	0
AGAP007510	0	0	1	1	0	0	0	0
AGAP011517	0	0	1	0	0	0	0	0
AGAP001223	0	0	1	1	0	0	0	0
AGAP000960	0	1	1	0	0	0	0	0
AGAP001069	1	1	1	0	0	0	0	0
AGAP001416	0	0	0	0	0	0	1	0
AGAP001018	0	1	0	0	0	0	0	0
AGAP000489	1	1	1	0	0	0	0	0
AGAP002661	0	0	1	1	0	0	0	0
AGAP011816	0	0	1	0	0	0	0	0
AGAP006529	0	0	1	1	0	0	0	0
AGAP006797	0	0	1	1	0	0	0	0
AGAP007054	0	0	0	0	0	1	1	0
AGAP028467	0	0	1	1	0	0	0	0
AGAP011931	0	0	1	0	0	0	0	0
AGAP009439	0	0	1	0	0	0	0	0
AGAP010161	0	0	0	0	0	0	1	0
AGAP002531	0	0	0	1	0	0	0	0
AGAP013035	0	0	0	1	0	0	0	0
AGAP003489	0	0	0	0	0	0	0	1
AGAP000792	0	1	1	0	0	0	0	0
AGAP006952	0	0	1	0	0	0	0	0
AGAP000543	0	0	1	0	0	0	0	0
AGAP000943	1	1	1	0	0	0	0	0
AGAP003217	0	0	1	1	0	0	0	0
AGAP000044	1	1	0	0	0	0	0	0
AGAP005991	0	0	1	0	0	0	0	0
AGAP002704	0	0	1	1	0	0	0	0
AGAP000888	0	1	1	0	0	0	0	0
AGAP006548	0	0	1	0	0	0	0	0
AGAP012729	0	0	1	0	0	0	0	0
AGAP010341	0	0	0	0	0	0	1	0
AGAP010094	0	0	0	0	0	1	0	0
AGAP010179	0	0	1	0	0	0	0	0
AGAP000566	0	1	0	0	0	0	0	0
AGAP001004	1	0	0	0	0	0	0	0
AGAP012252	0	0	1	0	0	0	0	0
AGAP000355	0	1	1	0	0	0	0	0
AGAP004488	0	0	1	1	0	0	0	0
AGAP002535	0	0	1	0	0	0	0	0
AGAP010369	0	0	0	0	0	0	1	0
AGAP002915	1	0	0	0	0	0	0	0
AGAP007941	0	0	1	0	0	0	0	0
AGAP006251	0	0	1	0	0	0	0	0
AGAP002024	0	0	1	0	0	0	0	0
AGAP028681	0	0	1	0	0	0	0	0
AGAP005610	0	0	1	0	0	0	0	0
AGAP000740	0	1	1	0	0	0	0	0
AGAP004719	0	0	0	0	0	1	0	0
AGAP002533	0	0	1	0	0	0	0	0
AGAP008635	0	0	0	1	0	0	0	0
AGAP000676	0	1	0	0	0	0	0	0
AGAP007879	0	0	1	0	0	0	0	0
AGAP012801	0	0	0	1	0	0	0	0
AGAP003155	0	0	1	1	0	0	0	0
AGAP004402	0	0	1	0	0	0	0	0
AGAP000495	0	0	1	0	0	0	0	0
AGAP002747	0	0	1	1	0	0	0	0
AGAP000813	0	1	1	0	0	0	0	0
AGAP029690	0	0	1	0	0	0	0	0
AGAP005625	0	0	0	0	0	1	0	0
AGAP002338	0	0	1	0	0	0	0	0
AGAP005368	0	0	1	1	0	0	0	0
AGAP002924	1	0	0	0	0	0	0	0
AGAP000023	0	1	0	0	0	0	0	0
AGAP000756	0	1	1	0	0	0	0	0
AGAP000778	0	1	0	0	0	0	0	0
AGAP005540	0	0	1	0	0	0	0	0
AGAP009614	0	0	1	1	0	0	0	0
AGAP000405	0	1	1	0	0	0	0	0
AGAP003405	0	0	1	0	0	0	0	0
AGAP029442	0	0	1	0	0	0	0	0
AGAP009549	0	0	0	1	0	0	0	0
AGAP004943	0	0	0	0	0	1	0	0
AGAP008427	0	0	1	1	0	0	0	0
AGAP009839	0	0	1	0	0	0	0	0
AGAP012143	0	0	1	0	0	0	0	0
AGAP010460	0	0	1	1	0	0	0	0
AGAP007173	0	0	1	1	0	0	0	0
AGAP028144	0	0	1	0	0	0	0	0
AGAP009324	0	0	1	0	0	0	0	0
AGAP004091	0	0	1	1	0	0	0	0
AGAP005871	0	0	1	0	0	0	0	0
AGAP028667	0	0	0	1	0	0	0	0
AGAP002840	0	0	0	1	0	0	0	0
AGAP005170	0	0	0	0	0	1	0	0
AGAP009886	0	0	1	1	0	0	0	0
AGAP001907	0	0	1	1	0	0	0	0
AGAP004840	0	0	1	0	0	0	0	0
AGAP002959	0	0	1	1	0	0	0	0
AGAP010586	0	0	1	0	0	0	0	0
AGAP011169	0	0	0	0	0	1	0	0
AGAP007020	0	0	1	0	0	0	0	0
AGAP010428	0	0	1	1	0	0	0	0
AGAP029679	0	0	0	1	0	0	0	0
AGAP000554	0	1	1	0	0	0	0	0
AGAP005260	0	0	1	0	0	0	0	0
AGAP029413	0	0	0	0	0	0	1	0
AGAP010545	0	0	0	0	0	1	1	0
AGAP000480	0	1	0	0	0	0	0	0
AGAP012397	0	0	1	0	0	0	0	0
AGAP001036	1	1	1	0	0	0	0	0
AGAP028542	0	0	1	0	0	0	0	0
AGAP028565	0	0	1	0	0	0	0	0
AGAP004844	0	0	1	1	0	0	0	0
AGAP000794	0	1	1	1	0	0	0	0
AGAP012957	0	0	0	0	0	0	1	0
AGAP006104	0	0	1	1	0	0	0	0
AGAP010061	0	0	1	0	0	0	0	0
AGAP029744	0	0	1	1	0	0	0	0
AGAP003743	0	0	1	1	0	0	0	0
AGAP029357	0	0	1	0	0	0	0	0
AGAP005410	0	0	1	0	0	0	0	0
AGAP006792	0	0	0	0	0	1	0	0
AGAP012111	0	0	1	1	0	0	0	0
AGAP009645	0	0	1	0	0	0	0	0
AGAP009624	0	0	1	0	0	0	0	0
AGAP005029	0	0	0	0	0	0	1	0
AGAP003350	1	0	0	0	0	0	0	0
AGAP007711	0	0	0	0	0	0	1	0
AGAP000606	0	1	0	0	0	0	0	0
AGAP028605	0	0	1	0	0	0	0	0
AGAP010137	0	0	1	1	0	0	0	0
AGAP000901	1	1	1	0	0	0	0	0
AGAP029050	0	1	1	0	0	0	0	0
AGAP007635	0	0	1	0	0	0	0	0
AGAP001792	0	0	0	1	0	0	0	0
AGAP007481	0	0	1	1	0	0	0	0
AGAP003794	0	0	1	0	0	0	0	0
AGAP011133	0	0	0	1	0	0	0	0
AGAP004510	1	0	0	0	0	0	0	0
AGAP007417	0	0	1	1	0	0	0	0
AGAP003544	0	0	1	0	0	0	0	0
AGAP000546	0	1	1	0	0	0	0	0
AGAP029109	1	1	1	0	0	0	0	0
AGAP007949	0	0	1	1	0	0	0	0
AGAP009079	0	0	1	1	0	0	0	0
AGAP028553	0	0	0	0	1	0	0	0
AGAP006398	0	0	0	0	0	1	0	0
AGAP029588	0	0	0	0	0	1	0	0
AGAP005560	0	0	1	1	0	0	0	0
AGAP011634	0	0	1	0	0	0	0	0
AGAP029622	0	0	0	0	0	1	0	0
AGAP028609	0	0	1	1	0	0	0	0
AGAP029845	0	0	0	0	0	0	1	0
AGAP010937	0	0	1	1	0	0	0	0
AGAP013283	0	0	1	1	0	0	0	0
AGAP003461	0	0	1	0	0	0	0	0
AGAP000974	0	0	0	0	0	1	0	0
AGAP000120	1	1	1	0	0	0	0	0
AGAP005573	0	0	1	0	0	0	0	0
AGAP029241	0	0	0	0	0	0	1	0
AGAP005629	0	0	1	0	0	0	0	0
AGAP008897	0	0	1	1	0	0	0	0
AGAP006780	1	0	1	1	0	0	0	0
AGAP001994	0	0	1	1	0	0	0	0
AGAP029772	0	0	0	1	0	0	0	0
AGAP008113	0	0	0	1	0	0	0	0
AGAP005472	0	0	0	0	0	0	0	1
AGAP028075	0	0	0	0	0	1	0	0
AGAP000699	0	1	1	0	0	0	0	0
AGAP000070	0	0	1	0	0	0	0	0
AGAP006596	0	0	0	0	0	1	0	0
AGAP008785	1	0	1	0	0	0	0	0
AGAP001725	0	0	1	0	0	0	0	0
AGAP010583	0	0	0	0	0	0	1	0
AGAP013254	0	0	0	0	0	0	1	0
AGAP001702	0	0	1	1	0	0	0	0
AGAP000894	0	1	1	0	0	0	0	0
AGAP000531	0	1	1	0	0	0	0	0
AGAP004557	0	0	1	0	0	0	0	0
AGAP002734	0	0	1	1	0	0	0	0
AGAP006941	0	0	1	1	0	0	0	0
AGAP009227	0	0	1	0	0	0	0	0
AGAP006039	0	0	0	1	0	0	0	0
AGAP012394	0	0	0	0	1	0	0	0
AGAP012229	0	0	1	1	0	0	0	0
AGAP011319	0	0	0	0	0	1	0	0
AGAP008921	0	0	1	0	0	0	0	0
AGAP004637	0	0	0	0	0	1	0	0
AGAP029890	0	1	1	0	0	0	0	0
AGAP000629	0	1	0	0	0	0	1	0
AGAP007703	0	0	1	0	0	0	0	0
AGAP002314	0	0	0	1	0	0	0	0
AGAP005652	0	0	1	1	0	0	0	0
AGAP011186	0	0	0	0	0	1	0	0
AGAP013303	0	0	0	0	0	0	1	0
AGAP010389	0	0	0	0	0	1	1	0
AGAP005734	1	0	0	0	0	0	0	0
AGAP010802	0	0	1	0	0	0	0	0
AGAP011504	0	0	1	0	0	0	0	0
AGAP029531	0	0	1	0	0	0	0	0
AGAP001454	0	0	1	0	0	0	0	0
AGAP011458	0	0	1	1	0	0	0	0
AGAP005570	0	0	1	1	0	0	0	0
AGAP007566	0	0	1	0	0	0	0	0
AGAP001473	0	0	0	1	0	0	0	0
AGAP000555	0	0	1	0	0	0	0	0
AGAP028677	0	0	0	1	0	0	0	0
AGAP010885	0	0	0	0	0	1	0	0
AGAP002783	0	0	0	1	0	0	0	0
AGAP029560	1	0	0	0	0	0	0	0
AGAP028223	0	0	1	0	0	0	0	0
AGAP009112	0	0	0	0	0	1	1	0
AGAP009648	0	0	1	0	0	0	0	0
AGAP001773	0	0	0	0	0	0	1	0
AGAP000324	0	1	1	0	0	0	0	0
AGAP002939	0	0	1	0	0	0	0	0
AGAP005237	0	0	1	1	0	0	0	0
AGAP029644	1	0	0	0	0	0	0	0
AGAP009078	0	0	1	0	0	0	0	0
AGAP013542	0	0	1	0	0	0	0	0
AGAP004766	0	0	1	0	0	0	0	0
AGAP005179	0	0	0	0	0	0	1	0
AGAP028438	0	0	0	0	0	0	1	0
AGAP008637	0	0	1	1	0	0	0	0
AGAP011599	0	0	1	0	0	0	0	0
AGAP012369	0	0	1	1	0	0	0	0
AGAP006899	0	0	0	0	0	0	1	0
AGAP028389	0	0	0	0	0	0	0	1
AGAP028495	0	0	0	0	0	0	1	0
AGAP013259	0	1	1	0	0	0	0	0
AGAP001211	0	0	1	0	0	0	0	0
AGAP029317	0	0	1	0	0	0	0	0
AGAP008381	0	0	1	1	0	0	0	0
AGAP009140	0	0	1	1	0	0	0	0
AGAP002742	0	0	1	0	0	0	0	0
AGAP001616	0	0	1	1	0	0	0	0
AGAP011509	0	0	0	0	0	1	1	0
AGAP001613	0	0	1	1	0	0	0	0
AGAP012287	0	0	0	1	0	0	0	0
AGAP011149	0	0	1	1	0	0	0	0
AGAP000977	0	1	1	0	0	0	0	0
AGAP003001	0	0	1	0	0	0	0	0
AGAP009908	0	0	1	0	0	0	0	0
AGAP007498	0	0	1	0	0	0	0	0
AGAP009891	0	0	1	0	0	0	0	0
AGAP029488	1	0	0	0	0	0	0	0
AGAP011733	0	0	1	0	0	0	0	0
AGAP007739	0	0	1	1	0	0	0	0
AGAP003556	0	0	1	1	0	0	0	0
AGAP029649	0	1	1	0	0	0	0	0
AGAP000826	0	1	1	0	0	0	0	0
AGAP010732	0	0	1	0	0	0	0	0
AGAP008764	0	0	0	0	0	1	0	0
AGAP006710	0	0	1	0	0	0	0	0
AGAP003791	0	0	1	0	0	0	0	0
AGAP006895	0	0	1	0	0	0	0	0
AGAP010553	0	0	1	0	0	0	0	0
AGAP010519	0	0	1	1	0	0	0	0
AGAP001724	0	0	1	0	0	0	0	0
AGAP003698	0	0	1	0	0	0	0	0
AGAP007579	0	0	1	0	0	0	0	0
AGAP002559	0	0	0	0	1	0	0	0
AGAP010351	0	0	1	0	0	0	0	0
AGAP000292	0	1	1	0	0	0	0	0
AGAP000979	0	1	1	0	0	0	0	0
AGAP002618	0	0	1	1	0	0	0	0
AGAP000158	0	1	1	0	0	0	0	0
AGAP003077	0	0	1	1	0	0	0	0
AGAP000199	0	1	1	0	0	0	1	0
AGAP028182	0	0	1	1	0	0	0	0
AGAP012981	0	0	1	0	0	0	0	0
AGAP029821	0	0	1	0	0	0	0	0
AGAP029967	0	0	0	1	0	0	0	0
AGAP010447	0	0	0	1	0	0	0	0
AGAP028011	0	0	1	1	0	0	0	0
AGAP003338	1	0	0	0	0	0	0	0
AGAP013298	0	0	0	0	0	1	0	0
AGAP006373	0	0	1	0	0	0	0	0
AGAP007683	0	0	1	0	0	0	0	0
AGAP012992	0	0	1	0	0	0	0	0
AGAP003415	0	0	1	1	0	0	0	0
AGAP003858	0	0	1	1	0	0	0	0
AGAP010609	0	0	1	0	0	0	0	0
AGAP011281	0	0	0	0	0	1	0	0
AGAP002127	0	0	1	1	0	0	0	0
AGAP029240	0	0	0	0	0	0	1	0
AGAP003629	1	0	0	0	0	0	0	0
AGAP000462	0	1	1	0	0	0	0	0
AGAP006904	1	0	0	0	0	0	0	0
AGAP006460	0	0	1	0	0	0	0	0
AGAP010591	0	0	1	0	0	0	0	0
AGAP004336	0	0	1	1	0	0	0	0
AGAP003647	0	0	1	1	0	0	0	0
AGAP007714	0	0	1	0	0	0	0	0
AGAP009419	0	0	0	0	0	0	1	0
AGAP028052	0	0	0	0	0	1	0	0
AGAP000002	1	1	1	1	0	0	0	0
AGAP012115	0	0	1	1	0	0	0	0
AGAP005782	0	0	1	1	0	0	0	0
AGAP007964	0	0	1	0	0	0	0	0
AGAP001985	0	0	0	1	0	0	0	0
AGAP008436	0	0	0	0	0	0	1	0
AGAP003573	0	0	0	0	0	0	1	0
AGAP001237	0	0	1	0	0	0	0	0
AGAP008819	1	0	0	0	0	0	0	0
AGAP000681	0	1	1	0	0	0	0	0
AGAP000461	0	1	1	0	0	0	0	0
AGAP007867	0	0	1	1	0	0	0	0
AGAP007366	0	0	1	1	0	0	0	0
AGAP000155	0	1	1	0	0	0	0	0
AGAP008571	0	0	1	0	0	0	0	0
AGAP000721	0	1	1	0	0	0	0	0
AGAP003132	0	0	1	0	0	0	0	0
AGAP013386	0	0	1	0	0	0	0	0
AGAP003010	0	0	0	1	0	0	0	0
AGAP007217	0	0	1	0	0	0	0	0
AGAP008623	0	0	1	0	0	0	0	0
AGAP008480	0	0	0	0	0	1	0	0
AGAP002154	1	0	0	0	0	0	0	0
AGAP000847	0	1	1	0	0	0	0	0
AGAP001912	0	0	1	0	0	0	0	0
AGAP005393	0	0	1	1	0	0	0	0
AGAP010491	0	0	1	1	0	0	0	0
AGAP007955	0	0	1	1	0	0	0	0
AGAP006984	0	0	0	0	1	0	0	0
KP878483.1	0	0	1	0	0	0	0	0
AGAP007211	0	0	1	0	0	0	0	0
AGAP009175	0	0	1	0	0	0	0	0
AGAP005336	0	0	0	1	0	0	0	0
AGAP003071	0	0	0	0	0	0	1	0
AGAP006645	1	0	0	0	0	0	0	0
AGAP000035	0	1	1	0	0	0	0	0
AGAP000116	1	1	1	0	0	0	0	0
AGAP001307	0	0	0	0	0	0	1	0
AGAP002157	1	0	0	0	0	0	0	0
AGAP005675	0	0	1	0	0	0	0	0
AGAP011721	0	0	1	0	0	0	0	0
AGAP001428	0	0	1	1	0	0	0	0
AGAP007206	0	0	1	0	0	0	0	0
AGAP011801	0	0	1	0	0	0	0	0
AGAP001093	1	0	1	0	0	0	0	0
AGAP011880	0	0	1	1	0	0	0	0
AGAP008604	0	0	1	1	0	0	0	0
AGAP001042	0	1	0	0	0	0	0	0
AGAP000824	1	1	1	0	0	0	0	0
AGAP003517	0	0	1	0	0	0	0	0
AGAP000949	0	1	1	0	0	0	0	0
AGAP012361	0	0	1	0	0	0	0	0
AGAP009617	0	0	0	0	0	0	1	0
AGAP007765	0	0	1	0	0	0	0	0
AGAP007484	0	0	1	0	0	0	0	0
AGAP011249	0	0	1	1	0	0	0	0
AGAP004391	0	0	1	0	0	0	0	0
AGAP029884	1	1	0	0	0	0	0	0
AGAP010223	0	0	1	1	0	0	0	0
AGAP001037	1	1	1	0	0	0	0	0
AGAP007145	0	0	1	1	0	0	0	0
AGAP000017	0	1	1	0	0	0	0	0
AGAP002355	1	0	1	0	0	0	0	0
AGAP011330	0	0	1	1	0	0	0	0
AGAP028205	0	0	1	1	0	0	0	0
AGAP001817	0	0	1	1	0	0	0	0
AGAP011887	0	0	1	1	0	0	0	0
KP666114.1	1	0	0	0	0	0	0	0
AGAP009449	0	0	0	1	0	0	0	0
AGAP029408	0	1	0	1	0	0	0	0
AGAP000990	0	1	0	0	0	0	0	0
AGAP000012	0	1	1	0	0	0	0	0
AGAP000538	0	1	0	0	0	0	1	0
AGAP013387	0	0	1	0	0	0	0	0
AGAP010504	0	0	0	0	0	1	0	0
AGAP013296	0	0	1	0	0	0	0	0
AGAP005522	0	0	1	0	0	0	0	0
AGAP004573	0	0	1	1	0	0	0	0
AGAP004543	0	0	1	1	0	0	0	0
AGAP013033	0	0	1	1	0	0	0	0
AGAP002173	0	0	1	0	0	0	0	0
AGAP002524	0	0	1	0	0	0	0	0
AGAP011681	0	0	0	0	0	1	0	0
AGAP004635	0	0	0	0	0	1	0	0
AGAP000018	0	1	0	0	0	0	0	0
AGAP006000	0	0	0	0	0	0	1	0
AGAP000497	0	1	0	0	0	0	1	0
AGAP001087	0	0	0	0	0	1	0	0
AGAP004793	0	0	1	1	0	0	0	0
AGAP008334	0	0	0	0	0	0	1	0
AGAP009123	0	0	0	0	0	1	0	0
AGAP008951	0	0	1	1	0	0	0	0
AGAP029686	0	0	0	1	0	0	0	0
AGAP008033	0	0	1	0	0	0	0	0
AGAP028175	0	0	0	0	0	0	1	0
AGAP000625	1	1	1	0	0	0	0	0
AGAP005028	0	0	0	0	0	0	1	0
AGAP028500	0	0	0	0	0	0	1	0
AGAP007803	0	0	0	1	0	0	0	0
AGAP002135	0	0	0	0	0	1	0	0
AGAP003869	0	0	1	1	0	0	0	0
AGAP007113	0	0	0	1	0	0	0	0
AGAP029860	0	0	0	0	0	0	1	0
AGAP010625	0	0	1	0	0	0	0	0
AGAP000759	0	1	1	1	0	0	0	0
AGAP006885	0	0	1	1	0	0	0	0
AGAP029796	0	0	0	0	0	1	1	0
AGAP004783	0	0	1	1	0	0	0	0
AGAP004549	0	0	1	0	0	0	0	0
AGAP000934	1	1	0	0	0	0	0	0
AGAP012292	0	0	1	0	0	0	0	0
AGAP006439	0	0	0	0	0	0	1	0
AGAP009539	0	0	1	0	0	0	0	0
AGAP001362	0	0	1	1	0	0	0	0
AGAP003412	0	0	1	0	0	0	0	0
AGAP005159	0	0	1	1	0	0	0	0
AGAP002856	0	0	0	0	0	1	0	0
AGAP000346	1	0	0	0	0	0	0	0
AGAP000167	1	1	0	0	0	0	0	0
AGAP001883	0	0	1	0	0	0	0	0
AGAP028137	0	0	0	0	0	1	1	0
AGAP010066	0	0	0	0	0	1	0	0
AGAP011531	0	0	1	0	0	0	0	0
AGAP004509	0	0	1	0	0	0	0	0
AGAP028364	0	0	0	0	0	0	0	1
AGAP005093	0	0	0	0	0	1	0	0
AGAP011906	0	0	1	0	0	0	0	0
AGAP012100	0	0	1	0	0	0	0	0
AGAP001630	0	0	1	1	0	0	0	0
AGAP006184	1	0	0	0	0	0	0	0
AGAP003925	0	0	1	1	0	0	0	0
AGAP003819	0	0	1	1	0	0	0	0
AGAP004139	0	0	1	0	0	0	0	0
AGAP013220	0	0	0	0	0	0	1	0
AGAP005427	0	0	1	1	0	0	0	0
AGAP008550	0	0	1	1	0	0	0	0
AGAP013291	1	0	1	0	0	0	0	0
AGAP002393	0	0	1	1	0	0	0	0
AGAP011148	0	0	1	0	0	0	0	0
AGAP000261	0	1	1	0	0	0	0	0
AGAP008950	0	0	1	1	0	0	0	0
AGAP000110	0	1	1	0	0	0	0	0
AGAP003992	0	0	1	1	0	0	0	0
AGAP029374	0	0	1	1	0	0	0	0
AGAP005646	0	0	0	0	0	0	1	0
AGAP001234	0	0	1	0	0	0	0	0
AGAP007784	0	0	1	1	0	0	0	0
AGAP000707	1	1	0	0	0	0	0	0
AGAP013192	0	0	1	0	0	0	0	0
AGAP009333	0	0	1	0	0	0	0	0
AGAP029741	0	0	1	1	0	0	0	0
AGAP003600	0	0	1	1	0	0	0	0
AGAP002571	0	0	1	1	0	0	0	0
AGAP006789	0	0	1	1	0	0	0	0
AGAP009866	0	0	1	0	0	0	0	0
AGAP000184	0	1	0	0	0	0	1	0
AGAP029699	0	0	1	0	0	0	0	0
AGAP008374	0	0	1	1	0	0	0	0
AGAP003730	0	0	0	0	0	0	1	0
AGAP000394	0	1	1	0	0	0	0	0
AGAP013440	0	0	1	0	0	0	0	0
AGAP005732	0	0	1	0	0	0	0	0
AGAP009037	0	0	0	1	0	0	0	0
AGAP006172	0	0	0	1	0	0	0	0
AGAP009991	0	0	0	0	0	1	0	0
AGAP008285	0	0	1	1	0	0	0	0
AGAP009458	0	0	1	0	0	0	0	0
AGAP003648	0	0	0	1	0	0	0	0
AGAP003167	0	0	1	0	0	0	0	0
AGAP005989	1	0	0	0	0	0	0	0
AGAP029054	0	0	0	0	0	0	0	1
AGAP011708	0	0	1	0	0	0	0	0
AGAP009095	1	0	1	0	0	0	0	0
AGAP004184	0	0	0	0	0	1	0	0
AGAP003521	0	0	1	0	0	0	0	0
AGAP000076	0	0	1	0	0	0	0	0
AGAP029721	0	0	0	0	0	1	0	0
AGAP001522	0	0	1	1	0	0	0	0
AGAP004494	1	0	0	0	0	0	1	0
AGAP007378	0	0	1	1	0	0	0	0
AGAP013047	0	1	1	1	0	0	0	0
AGAP001291	0	0	1	0	0	0	0	0
AGAP008037	0	0	1	0	0	0	0	0
AGAP008106	0	0	1	0	0	0	0	0
AGAP005450	0	0	0	0	0	0	1	0
AGAP001767	0	0	0	0	0	0	1	0
AGAP001039	1	0	0	0	0	0	0	0
AGAP000763	0	1	1	0	0	0	0	0
AGAP000295	0	1	0	0	0	0	0	0
AGAP003051	0	0	1	1	0	0	0	0
AGAP003620	0	0	0	0	0	0	1	0
AGAP004513	0	0	1	0	0	0	0	0
AGAP028460	0	0	0	0	0	0	1	0
AGAP012030	0	0	1	0	0	0	0	0
AGAP002014	0	0	1	0	0	0	0	0
AGAP029365	1	1	1	0	0	0	0	0
AGAP003814	0	0	1	1	0	0	0	0
AGAP003726	0	0	1	1	0	0	0	0
AGAP005309	0	0	0	0	0	0	1	0
AGAP011023	0	0	0	0	0	1	0	0
AGAP007411	0	0	0	0	0	0	1	0
AGAP010293	0	0	0	0	0	0	1	0
AGAP004011	0	0	1	1	0	0	0	0
AGAP005117	0	0	1	1	0	0	0	0
AGAP012202	0	0	1	0	0	0	0	0
AGAP012485	0	0	1	0	0	0	0	0
AGAP011852	0	0	0	0	0	1	0	0
AGAP008625	0	0	1	1	0	0	0	0
AGAP004062	0	0	1	1	0	0	0	0
AGAP005624	0	0	1	0	0	0	0	0
AGAP012708	0	0	1	0	0	0	0	0
AGAP000558	1	1	1	0	0	0	0	0
AGAP000656	0	1	1	0	0	0	0	0
AGAP004707	0	0	0	0	0	1	0	0
AGAP001902	0	0	1	0	0	0	0	0
AGAP001159	0	0	1	0	0	0	0	0
AGAP007213	0	0	1	0	0	0	0	0
AGAP011874	0	0	1	1	0	0	0	0
AGAP029866	0	0	0	1	0	0	0	0
AGAP029417	0	0	0	0	0	0	1	0
AGAP009058	1	0	1	1	0	0	0	0
AGAP013055	1	1	1	0	0	0	0	0
AGAP007125	0	0	1	1	0	0	0	0
AGAP013275	0	1	0	0	0	0	0	0
AGAP003535	0	0	0	1	0	0	0	0
AGAP008023	0	0	0	1	0	0	0	0
AGAP012189	1	0	0	0	0	0	0	0
AGAP012357	1	0	0	0	0	0	0	0
AGAP001736	0	0	1	0	0	0	0	0
AGAP008111	0	0	1	0	0	0	0	0
AGAP000287	0	0	1	0	0	0	0	0
AGAP011940	1	0	0	0	0	0	0	0
AGAP008195	0	0	1	0	0	0	0	0
AGAP000284	0	0	1	0	0	0	0	0
AGAP013286	0	0	1	0	0	0	0	0
AGAP012379	0	0	1	0	0	0	0	0
AGAP000622	0	1	0	0	0	0	0	0
AGAP011234	0	0	1	1	0	0	0	0
AGAP004481	0	0	1	1	0	0	0	0
AGAP028178	0	0	0	0	0	0	1	0
AGAP007824	0	0	0	0	1	0	0	0
AGAP005267	0	0	1	0	0	0	0	0
AGAP003278	0	0	1	0	0	0	0	0
AGAP000942	0	0	1	0	0	0	0	0
AGAP011814	0	0	1	0	0	0	0	0
AGAP029954	0	0	1	0	0	0	0	0
AGAP003493	1	0	0	0	0	0	0	0
AGAP004207	0	0	1	0	0	0	0	0
AGAP002062	0	0	1	0	0	0	0	0
AGAP005662	0	0	0	1	0	0	0	0
AGAP001828	1	0	0	0	0	0	0	0
AGAP000774	0	1	1	0	0	0	0	0
AGAP003800	0	0	1	1	0	0	0	0
AGAP000662	0	1	1	0	0	0	0	0
AGAP007891	0	0	1	0	0	0	0	0
AGAP010159	0	0	1	0	0	0	0	0
AGAP003579	0	0	0	0	0	1	0	0
AGAP007781	0	0	0	0	0	1	0	0
AGAP009711	0	0	1	0	0	0	0	0
AGAP029348	0	0	1	0	0	0	0	0
AGAP029983	0	0	0	0	0	1	0	0
AGAP012246	0	0	1	0	0	0	0	0
AGAP003530	0	0	0	0	0	1	0	0
AGAP003538	0	0	1	0	0	0	0	0
AGAP000141	1	1	1	0	0	0	0	0
AGAP001805	0	0	1	1	0	0	0	0
AGAP007591	0	0	1	0	0	0	0	0
AGAP028123	0	0	1	0	0	0	0	0
AGAP008002	0	0	0	1	0	0	0	0
AGAP008508	1	0	1	0	0	0	0	0
AGAP000118	0	1	1	0	0	0	0	0
AGAP008424	0	0	1	0	0	0	0	0
AGAP008420	0	0	1	0	0	0	0	0
AGAP006890	0	0	1	1	0	0	0	0
AGAP007546	0	0	1	0	0	0	0	0
AGAP006924	0	0	1	0	0	0	0	0
AGAP008808	0	0	0	0	0	0	1	0
AGAP009673	0	0	1	1	0	0	0	0
AGAP000010	0	1	1	0	0	0	0	0
AGAP029311	0	0	1	1	0	0	0	0
AGAP002018	0	0	1	1	0	0	0	0
AGAP008903	0	0	1	0	0	0	0	0
AGAP000048	0	1	1	0	0	0	0	0
AGAP000653	0	1	1	0	0	0	0	0
AGAP006015	0	0	1	1	0	0	0	0
AGAP028362	0	0	0	1	0	0	0	0
AGAP001041	0	1	1	0	0	0	0	0
AGAP009238	0	0	1	1	0	0	0	0
AGAP005334	0	0	0	0	0	1	0	0
AGAP011925	0	0	1	0	0	0	0	0
AGAP004362	0	0	1	0	0	0	0	0
AGAP011097	0	0	0	0	0	1	0	0
AGAP004714	0	0	1	0	0	0	0	0
AGAP003413	0	0	1	0	0	0	0	0
AGAP007168	0	0	1	1	0	0	0	0
AGAP001279	0	0	1	0	0	0	0	0
AGAP000947	0	0	1	1	0	0	0	0
AGAP000971	0	1	0	0	0	0	0	0
AGAP000481	0	0	1	0	0	0	0	0
AGAP000178	0	0	1	0	0	0	0	0
AGAP006248	0	0	1	0	0	0	0	0
AGAP005106	0	0	1	0	0	0	0	0
AGAP005236	0	0	1	1	0	0	0	0
AGAP003883	0	0	1	0	0	0	0	0
AGAP001781	0	0	0	1	0	0	0	0
AGAP029372	1	0	1	0	0	0	0	0
AGAP002472	0	0	1	0	0	0	0	0
AGAP011990	0	0	0	0	0	1	0	0
AGAP003286	0	0	1	0	0	0	0	0
AGAP009499	0	0	1	0	0	0	0	0
AGAP003972	0	0	0	1	0	0	0	0
AGAP000705	0	0	1	0	0	0	0	0
AGAP008730	0	0	1	0	0	0	0	0
AGAP000255	1	1	1	0	0	0	0	0
AGAP005473	0	0	1	1	0	0	0	0
AGAP000005	0	1	0	0	0	0	0	0
AGAP007682	0	0	1	0	0	0	0	0
AGAP011843	0	0	1	0	0	0	0	0
AGAP004976	0	0	0	0	0	1	0	0
AGAP002080	0	0	0	0	0	1	0	0
AGAP003454	0	0	1	0	0	0	0	0
AGAP012998	0	0	0	0	0	0	1	0
AGAP029057	0	0	1	0	0	0	0	0
AGAP007746	0	0	0	0	0	0	1	0
AGAP012715	0	0	0	1	0	0	0	0
AGAP000300	0	1	0	0	0	0	0	0
AGAP011657	0	0	0	0	0	1	0	0
AGAP002430	0	0	0	0	0	1	0	0
AGAP001854	0	0	1	1	0	0	0	0
AGAP004240	0	0	1	1	0	0	0	0
AGAP009464	1	0	0	0	0	0	0	0
AGAP000865	1	1	1	0	0	0	0	0
AGAP010403	0	0	1	1	0	0	0	0
AGAP028090	0	0	1	0	0	0	0	0
AGAP000297	1	0	0	0	0	0	0	0
AGAP004487	0	0	1	1	0	0	0	0
AGAP010644	0	0	1	1	0	0	0	0
AGAP007291	0	0	0	0	0	0	1	0
AGAP000320	0	1	1	0	0	0	0	0
AGAP007653	0	0	1	0	0	0	0	0
AGAP003824	0	0	1	0	0	0	0	0
AGAP005960	0	0	1	0	0	0	0	0
AGAP005746	0	0	1	0	0	0	0	0
AGAP005770	0	0	1	0	0	0	0	0
AGAP007936	0	0	1	0	0	0	0	0
AGAP011739	0	0	1	0	0	0	0	0
AGAP028367	0	0	1	0	0	0	0	0
AGAP007534	0	1	1	0	0	0	0	0
AGAP028208	0	0	0	0	0	0	1	0
AGAP001230	0	0	0	0	0	1	1	0
AGAP029480	0	0	1	1	0	0	0	0
AGAP029327	0	0	1	0	0	0	0	0
AGAP006474	0	0	0	1	0	0	0	0
AGAP008832	0	0	1	1	0	0	0	0
AGAP005055	1	0	1	0	0	0	0	0
AGAP011392	0	0	1	0	0	0	0	0
AGAP000456	0	1	1	0	0	0	0	0
AGAP006808	0	0	1	1	0	0	0	0
AGAP006181	0	0	1	0	0	0	0	0
AGAP006163	0	0	1	0	0	0	0	0
AGAP006482	0	0	0	0	0	0	1	0
AGAP003231	0	0	1	0	0	0	0	0
AGAP007405	0	0	1	0	0	0	0	0
AGAP028437	1	0	1	1	0	0	0	0
AGAP000351	0	1	0	0	0	0	0	0
AGAP003024	0	0	1	0	0	0	0	0
AGAP009564	0	0	1	0	0	0	0	0
AGAP010767	0	0	1	0	0	0	0	0
AGAP010503	0	0	0	0	0	0	1	0
AGAP029386	0	0	0	0	0	0	1	0
AGAP000884	1	0	1	0	0	0	0	0
AGAP005018	0	0	1	0	0	0	0	0
AGAP002721	0	0	0	0	0	1	0	0
AGAP011508	0	0	0	1	0	0	0	0
AGAP011294	1	0	0	0	0	0	1	0
AGAP008297	0	0	1	1	0	0	0	0
AGAP012284	0	0	1	0	0	0	0	0
AGAP003156	0	0	1	1	0	0	0	0
AGAP010233	1	0	0	0	0	0	0	0
AGAP007177	0	0	0	0	0	0	1	0
AGAP011782	0	0	0	0	0	1	0	0
AGAP006363	0	0	1	0	0	0	0	0
AGAP008836	0	0	1	0	0	0	0	0
AGAP006838	0	0	0	0	0	1	1	0
AGAP006024	0	0	0	0	0	1	1	0
AGAP007988	0	0	1	0	0	0	0	0
AGAP009337	0	0	1	1	0	0	0	0
AGAP004079	0	0	1	1	0	0	0	0
AGAP008923	0	0	0	0	0	0	1	0
AGAP029702	0	0	1	0	0	0	0	0
AGAP000954	0	1	1	0	0	0	0	0
AGAP001769	0	0	1	0	0	0	0	0
AGAP027981	0	0	0	0	0	1	0	0
AGAP000317	0	1	0	0	0	0	0	0
AGAP028672	0	0	1	1	0	0	0	0
AGAP009798	0	0	0	0	0	1	0	0
AGAP029448	0	0	1	1	0	0	0	0
AGAP008405	0	0	1	0	0	0	0	0
AGAP010269	0	0	0	0	0	0	1	0
AGAP006806	0	0	1	0	0	0	0	0
AGAP000253	0	1	0	0	0	0	0	0
AGAP011987	0	0	1	0	0	0	0	0
AGAP001559	0	0	1	0	0	0	0	0
AGAP008686	0	0	1	0	0	0	0	0
AGAP009832	0	0	0	0	0	1	0	0
AGAP010961	0	0	1	0	0	0	0	0
AGAP011448	0	0	1	0	0	0	0	0
AGAP010702	0	0	1	1	0	0	0	0
AGAP003699	0	0	1	0	0	0	0	0
AGAP006653	0	0	1	0	0	0	0	0
AGAP008246	0	0	0	0	0	1	0	0
AGAP013165	0	0	1	0	0	0	0	0
AGAP011562	0	0	1	0	0	0	0	0
AGAP005054	0	0	1	0	0	0	0	0
AGAP009068	0	0	1	1	0	0	0	0
AGAP028543	0	0	0	0	0	0	1	0
AGAP007914	0	0	0	1	0	0	0	0
AGAP007890	0	0	1	0	0	0	0	0
AGAP001125	0	0	0	0	0	1	0	0
AGAP001231	0	0	1	0	0	0	0	0
AGAP003016	0	0	1	0	0	0	0	0
AGAP009945	1	0	0	0	0	0	0	0
AGAP029876	0	0	0	0	0	1	1	0
AGAP005384	0	0	0	0	0	1	1	0
AGAP010996	0	0	0	0	1	0	0	0
AGAP010279	0	0	0	0	0	0	1	0
AGAP011315	1	0	1	1	0	0	0	0
AGAP002706	0	0	1	0	0	0	0	0
AGAP006372	0	0	1	1	0	0	0	0
AGAP006446	0	0	1	0	0	0	0	0
AGAP010589	0	0	1	0	0	0	0	0
AGAP010736	0	0	1	0	0	0	0	0
AGAP011635	0	0	1	0	0	0	0	0
AGAP029420	0	0	0	0	0	0	1	0
AGAP012655	0	0	1	0	0	0	0	0
AGAP008344	0	0	1	0	0	0	0	0
AGAP000105	0	1	1	0	0	0	0	0
AGAP013054	0	0	1	1	0	0	0	0
AGAP007254	0	0	1	1	0	0	0	0
AGAP005557	0	0	1	0	0	0	0	0
AGAP011832	0	0	1	0	0	0	0	0
AGAP000021	0	1	0	0	0	0	0	0
AGAP009077	0	0	1	1	0	0	0	0
AGAP000948	0	1	1	0	0	0	0	0
AGAP003165	0	0	1	0	0	0	0	0
AGAP006953	0	0	1	0	0	0	0	0
AGAP007324	0	0	1	0	0	0	0	0
AGAP028066	0	0	1	0	0	0	0	0
AGAP004571	0	0	0	0	0	1	1	0
AGAP028060	0	0	1	0	0	0	0	0
AGAP004677	0	0	1	0	0	0	0	0
AGAP004050	1	0	0	0	0	0	0	0
AGAP004695	0	0	1	0	0	0	0	0
AGAP029359	0	0	1	1	0	0	0	0
AGAP011233	0	0	1	1	0	0	0	0
AGAP002477	0	0	0	0	0	1	0	0
AGAP012180	0	0	1	0	0	0	0	0
AGAP004410	0	0	1	1	0	0	0	0
AGAP004814	0	0	0	0	0	0	1	0
AGAP004570	0	0	0	0	0	1	0	0
AGAP001611	0	0	1	0	0	0	0	0
AGAP011679	0	0	1	1	0	0	0	0
AGAP008157	0	0	1	0	0	0	0	0
AGAP000307	1	0	0	0	0	0	0	0
AGAP008647	1	0	0	0	0	0	0	0
AGAP002648	0	0	0	1	0	0	0	0
AGAP008156	0	0	1	0	0	0	0	0
AGAP005654	0	0	1	0	0	0	0	0
AGAP001936	0	0	1	0	0	0	0	0
AGAP005565	0	0	1	0	0	0	0	0
AGAP003844	0	0	1	0	0	0	0	0
AGAP000637	0	1	0	0	0	0	0	0
AGAP000652	0	1	1	0	0	0	0	0
AGAP000908	1	1	1	0	0	0	0	0
AGAP000109	0	1	1	0	0	0	0	0
AGAP000791	0	1	1	0	0	0	0	0
AGAP009392	0	0	0	0	0	1	0	0
AGAP010690	0	0	1	0	0	0	0	0
AGAP005331	0	0	1	1	0	0	0	0
AGAP004716	0	0	0	0	0	1	1	0
AGAP028449	0	0	1	0	0	0	0	0
AGAP029868	0	0	1	0	0	0	0	0
AGAP029252	0	0	1	1	0	0	0	0
AGAP029944	0	0	0	1	0	0	0	0
AGAP011593	0	0	1	1	0	0	0	0
AGAP028025	1	0	0	0	0	0	0	0
AGAP027999	0	0	0	0	0	1	0	0
AGAP007493	0	0	1	0	0	0	0	0
AGAP012333	0	0	1	0	0	0	0	0
AGAP013414	0	0	0	0	0	0	1	0
AGAP005474	0	0	0	1	0	0	0	0
AGAP028054	0	0	0	0	0	1	0	0
AGAP012608	0	0	1	0	0	0	0	0
AGAP001403	0	0	1	0	0	0	0	0
AGAP011084	0	0	1	0	0	0	0	0
AGAP010615	0	0	0	0	0	1	1	0
AGAP004177	0	0	1	0	0	0	0	0
AGAP004226	0	0	1	0	0	0	0	0
AGAP008533	0	0	0	0	0	1	0	0
AGAP012964	0	0	0	0	1	0	0	0
AGAP011141	0	0	0	0	0	0	1	0
AGAP005902	0	0	0	1	0	0	0	0
AGAP000808	0	1	1	0	0	0	0	0
AGAP001782	0	0	1	0	0	0	0	0
AGAP007897	0	0	1	0	0	0	0	0
AGAP029492	1	0	0	0	0	0	0	0
AGAP001083	1	1	1	0	0	0	0	0
AGAP005555	0	0	1	1	0	0	0	0
AGAP000220	0	1	0	0	0	0	0	0
AGAP007974	0	0	0	0	0	1	0	0
AGAP005211	0	0	1	1	0	0	0	0
AGAP007787	0	0	1	1	0	0	0	0
AGAP010214	0	0	1	1	0	0	0	0
AGAP011460	1	0	0	0	0	0	0	0
AGAP000589	0	1	1	0	0	0	0	0
AGAP013727	0	0	1	1	0	0	0	0
AGAP012144	0	0	1	1	0	0	0	0
AGAP028050	0	0	0	1	0	0	0	0
AGAP000933	0	1	1	0	0	0	0	0
AGAP002855	0	0	0	0	0	1	1	0
AGAP029807	0	0	1	1	0	0	0	0
AGAP010593	0	0	1	0	0	0	0	0
AGAP008325	0	0	1	1	0	0	0	0
AGAP005118	0	0	1	0	0	0	0	0
AGAP001043	1	1	1	0	0	0	0	0
AGAP000598	0	0	1	1	0	0	0	0
AGAP009178	0	0	1	1	0	0	0	0
AGAP009994	0	0	1	1	0	0	0	0
AGAP002288	0	0	1	0	0	0	0	0
AGAP008265	0	0	1	0	0	0	0	0
AGAP000760	0	1	1	0	0	0	0	0
AGAP028159	0	0	1	0	0	0	0	0
AGAP006946	0	0	1	0	0	0	0	0
AGAP001625	0	0	0	0	0	0	1	0
AGAP028447	0	0	0	0	0	0	1	0
AGAP000223	0	1	1	0	0	0	0	0
AGAP012121	0	0	1	1	0	0	0	0
AGAP002378	0	0	1	0	0	0	0	0
AGAP006454	0	0	1	1	0	0	0	0
AGAP028468	1	0	0	0	0	0	0	0
AGAP002109	0	0	0	1	0	0	0	0
AGAP010610	0	0	1	1	0	0	0	0
AGAP011964	0	0	1	1	0	0	0	0
AGAP008315	0	0	1	1	0	0	0	0
AGAP007767	0	0	1	1	0	0	0	0
AGAP006785	0	0	1	1	0	0	0	0
AGAP006266	0	0	1	1	0	0	0	0
AGAP010231	0	0	0	0	0	1	0	0
AGAP004468	0	0	1	1	0	0	0	0
AGAP000304	1	0	0	0	0	0	0	0
AGAP007965	0	0	1	0	0	0	0	0
AGAP005228	0	0	0	0	0	0	1	0
AGAP007313	1	0	0	0	0	0	0	0
AGAP011876	0	0	1	1	0	0	0	0
AGAP011353	0	0	1	0	0	0	0	0
AGAP004376	0	0	0	0	0	0	1	0
AGAP005596	0	0	0	0	0	1	0	0
AGAP005787	0	0	0	1	0	0	0	0
AGAP003097	1	0	0	0	0	0	0	0
AGAP010510	1	0	0	0	0	0	0	0
AGAP011522	0	0	1	1	0	0	0	0
AGAP003676	0	0	1	1	0	0	0	0
AGAP004820	0	0	1	0	0	0	0	0
AGAP007686	0	0	1	1	0	0	0	0
AGAP012993	0	0	1	0	0	0	0	0
AGAP029191	0	0	0	0	0	1	0	0
AGAP002087	1	0	1	0	0	0	0	0
AGAP028717	0	0	1	0	0	0	0	0
AGAP012377	0	0	1	0	0	0	0	0
AGAP001070	0	1	1	0	0	0	0	0
AGAP029847	0	0	0	0	0	1	0	0
AGAP008429	0	0	1	1	0	0	0	0
AGAP010215	0	0	1	1	0	0	0	0
AGAP013258	0	0	0	0	0	1	0	0
AGAP011021	0	0	0	0	0	1	0	0
AGAP004747	0	0	1	1	0	0	0	0
AGAP011442	0	0	0	0	0	0	0	1
AGAP004254	0	0	1	0	0	0	0	0
AGAP009639	0	0	0	0	0	0	1	0
AGAP004296	0	0	1	0	0	0	0	0
AGAP000325	0	1	1	0	0	0	0	0
AGAP001682	0	0	1	0	0	0	0	0
AGAP002812	0	0	1	1	0	0	0	0
AGAP003663	0	0	1	0	0	0	0	0
AGAP010960	0	0	1	0	0	0	0	0
AGAP000822	0	1	0	0	0	0	0	0
AGAP004025	0	0	1	1	0	0	0	0
AGAP005685	0	0	1	0	0	0	0	0
AGAP001911	0	0	1	0	0	0	0	0
AGAP006668	0	0	1	1	0	0	0	0
AGAP028587	0	0	1	1	0	0	0	0
AGAP004085	0	0	1	1	0	0	0	0
AGAP007345	0	0	0	0	0	0	1	0
AGAP003809	0	0	1	1	0	0	0	0
AGAP009842	1	0	0	0	0	0	0	0
AGAP012231	0	0	0	0	0	1	0	0
AGAP008165	1	0	0	0	0	0	0	0
AGAP013351	0	0	1	0	0	0	0	0
AGAP000470	0	1	1	0	0	0	0	0
AGAP007730	0	0	0	0	0	0	1	0
AGAP009568	0	0	0	0	0	0	0	1
AGAP028024	1	0	1	1	0	0	0	0
AGAP006537	0	0	0	0	0	1	0	0
AGAP001442	0	0	1	0	0	0	0	0
AGAP010380	0	0	1	1	0	0	0	0
AGAP007064	0	0	1	0	0	0	0	0
AGAP002069	0	0	1	0	0	0	0	0
AGAP000112	0	0	1	0	0	0	0	0
AGAP007412	0	0	0	1	0	0	0	0
AGAP001515	0	0	1	1	0	0	0	0
AGAP006133	0	0	1	0	0	0	0	0
AGAP002474	0	0	1	0	0	0	0	0
AGAP006975	0	0	0	0	0	1	0	0
AGAP011077	0	0	1	0	0	0	0	0
AGAP004608	0	0	1	1	0	0	0	0
AGAP003265	0	0	1	0	0	0	0	0
AGAP000952	0	1	1	0	0	0	0	0
AGAP002162	0	0	1	0	0	0	0	0
AGAP008431	0	0	1	1	0	0	0	0
AGAP001309	0	0	1	1	0	0	0	0
AGAP011160	0	0	1	0	0	0	0	0
AGAP010497	0	0	1	1	0	0	0	0
AGAP029576	0	0	0	1	0	0	0	0
AGAP004335	0	0	1	0	0	0	0	0
AGAP000951	0	0	1	0	0	0	0	0
AGAP002517	0	0	1	1	0	0	0	0
AGAP004190	0	0	1	1	0	0	0	0
AGAP000499	0	1	1	0	0	0	0	0
AGAP006365	0	0	1	1	0	0	0	0
AGAP006056	0	0	1	1	0	0	0	0
AGAP001775	0	0	1	0	0	0	0	0
AGAP010793	0	0	1	0	0	0	0	0
AGAP002365	0	0	0	0	0	0	1	0
AGAP005880	0	0	0	0	0	0	1	0
AGAP010641	1	0	0	0	0	0	0	0
AGAP004078	0	0	1	1	0	0	0	0
AGAP006102	1	0	0	0	0	0	0	0
AGAP000704	1	0	1	0	0	0	0	0
AGAP009905	0	0	1	1	0	0	0	0
AGAP007365	0	0	0	1	0	0	0	0
AGAP003313	0	0	1	0	0	0	0	0
AGAP012310	0	0	1	0	0	0	0	0
AGAP008190	0	0	1	1	0	0	0	0
AGAP010251	0	0	1	0	0	0	0	0
AGAP002002	0	0	1	0	0	0	0	0
AGAP002831	0	0	1	0	0	0	0	0
AGAP000323	0	1	1	0	0	0	0	0
AGAP003650	0	0	1	1	0	0	0	0
AGAP006457	0	0	1	0	0	0	0	0
AGAP000326	0	1	1	0	0	0	0	0
AGAP028143	0	0	1	0	0	0	0	0
AGAP004809	0	0	1	0	0	0	0	0
AGAP000136	0	1	0	0	0	0	0	0
AGAP001538	0	0	1	0	0	0	0	0
AGAP010621	0	0	0	0	0	0	1	0
AGAP029395	0	0	0	0	0	1	1	0
AGAP003681	0	0	0	1	0	0	0	0
AGAP007754	1	0	0	0	0	0	0	0
AGAP028723	0	0	1	1	0	0	0	0
AGAP028576	1	0	0	1	0	0	0	0
AGAP009176	0	0	0	0	0	0	0	1
AGAP002137	0	0	1	1	0	0	0	0
AGAP010104	0	0	0	0	0	1	0	0
AGAP002156	0	0	1	0	0	0	0	0
AGAP001046	1	1	1	0	0	0	0	0
AGAP011440	0	0	1	1	0	0	0	0
AGAP009959	0	0	0	0	0	0	1	0
AGAP001480	0	0	1	0	0	0	0	0
AGAP029581	0	0	1	1	0	0	0	0
AGAP012399	0	0	1	0	0	0	0	0
AGAP013105	0	0	0	0	0	1	0	0
AGAP002841	0	0	1	0	0	0	0	0
AGAP000270	0	1	1	0	0	0	0	0
AGAP005314	0	0	1	0	0	0	0	0
AGAP007626	0	0	1	0	0	0	0	0
AGAP000631	0	1	1	0	0	0	0	0
AGAP007540	0	0	1	0	0	0	0	0
AGAP000533	1	0	0	0	0	0	0	0
AGAP011817	1	0	0	0	0	0	0	0
AGAP000201	0	1	1	0	0	0	0	0
AGAP006740	0	0	1	0	0	0	0	0
AGAP028589	0	0	0	1	0	0	0	0
AGAP004626	0	0	1	0	0	0	0	0
AGAP001240	0	0	1	0	0	0	0	0
AGAP012910	0	0	0	0	1	0	0	0
AGAP029338	0	0	1	0	0	0	0	0
AGAP000776	0	1	1	0	0	0	0	0
AGAP001149	0	0	1	0	0	0	0	0
AGAP000617	0	1	1	0	0	0	0	0
AGAP005874	0	0	1	1	0	0	0	0
AGAP002038	0	0	1	1	0	0	0	0
AGAP007819	0	0	1	0	0	0	0	0
AGAP006250	0	0	1	0	0	0	0	0
AGAP002296	0	0	0	1	0	0	0	0
AGAP001233	0	0	1	0	0	0	0	0
AGAP001990	0	0	0	0	0	0	1	0
AGAP029751	0	0	1	1	0	0	0	0
AGAP010845	0	0	0	0	1	0	0	0
AGAP010163	0	0	1	0	0	0	0	0
AGAP010867	0	0	0	0	1	0	0	0
AGAP000400	0	1	0	0	0	0	0	0
AGAP011360	0	0	1	0	0	0	0	0
AGAP013505	0	0	0	1	0	0	0	0
AGAP005227	0	0	1	0	0	0	0	0
AGAP005926	0	0	1	1	0	0	0	0
AGAP008471	0	0	0	1	0	0	0	0
AGAP028559	0	0	0	0	0	1	0	0
AGAP000805	0	1	0	0	0	0	0	0
AGAP009588	0	0	1	1	0	0	0	0
AGAP009583	0	0	0	0	0	0	1	0
AGAP009406	0	0	1	0	0	0	0	0
AGAP007459	0	0	1	1	0	0	0	0
AGAP007747	0	0	0	0	0	0	1	0
AGAP004895	0	0	0	0	0	1	0	0
AGAP006880	0	0	1	0	0	0	0	0
AGAP002337	0	0	1	0	0	0	0	0
AGAP005834	0	0	1	0	0	0	0	0
AGAP003539	0	0	1	0	0	0	0	0
AGAP010803	0	0	1	1	0	0	0	0
AGAP028502	0	0	1	1	0	0	0	0
AGAP003486	0	0	1	1	0	0	0	0
AGAP029569	1	0	0	0	0	0	0	0
AGAP009032	0	0	1	0	0	0	0	0
AGAP028645	0	0	0	1	0	0	0	0
AGAP005563	0	0	0	0	0	1	0	0
AGAP011274	0	0	1	1	0	0	0	0
AGAP002420	0	0	1	1	0	0	0	0
AGAP029936	0	1	1	0	0	0	0	0
AGAP008185	0	0	0	0	0	0	0	1
AGAP005143	0	0	0	1	0	0	0	0
AGAP003580	0	0	0	0	0	1	0	0
AGAP004749	0	0	1	1	0	0	0	0
AGAP011719	0	0	0	0	0	1	0	0
AGAP000783	0	1	1	0	0	0	0	0
AGAP000708	0	1	1	0	0	0	0	0
AGAP006608	0	0	1	1	0	0	0	0
AGAP003187	0	0	1	1	0	0	0	0
AGAP003962	0	0	0	1	0	0	0	0
AGAP000630	0	1	0	0	0	0	0	0
AGAP002892	0	0	1	1	0	0	0	0
AGAP028640	0	0	1	1	0	0	0	0
AGAP005166	0	0	0	0	0	0	1	0
AGAP010759	0	0	0	0	0	1	0	0
AGAP002101	0	0	1	1	0	0	0	0
AGAP004496	0	0	1	0	0	0	0	0
AGAP012590	0	0	1	1	0	0	0	0
AGAP001683	0	0	0	0	0	0	1	0
AGAP002684	0	0	1	0	0	0	0	0
AGAP006802	0	0	1	1	0	0	0	0
AGAP008311	0	0	1	0	0	0	0	0
AGAP029946	0	0	1	0	0	0	0	0
AGAP007296	0	0	1	1	0	0	0	0
AGAP010910	0	0	1	0	0	0	0	0
AGAP010326	0	0	0	0	0	1	0	0
AGAP006733	0	0	1	0	0	0	0	0
AGAP028564	0	0	0	0	0	0	0	1
AGAP013761	0	0	1	1	0	0	0	0
AGAP000733	0	1	1	0	0	0	0	0
AGAP004934	0	0	1	0	0	0	0	0
AGAP000192	0	1	0	0	0	0	0	0
AGAP005904	0	0	1	0	0	0	0	0
AGAP005805	0	0	0	0	0	0	1	0
AGAP000444	0	1	1	0	0	0	0	0
AGAP000831	0	1	1	0	0	0	0	0
AGAP012042	1	0	1	0	0	0	0	0
AGAP002017	0	0	1	0	0	0	0	0
AGAP009182	0	0	1	1	0	0	0	0
AGAP001136	0	0	1	1	0	0	0	0
AGAP002631	0	0	0	0	0	0	1	0
AGAP002521	0	0	1	0	0	0	0	0
AGAP003026	0	0	0	1	0	0	0	0
AGAP011821	0	0	1	0	0	0	0	0
AGAP001900	0	0	1	1	0	0	0	0
AGAP029841	0	0	0	0	0	1	1	0
AGAP000321	1	1	0	0	0	0	0	0
AGAP002960	0	0	1	1	0	0	0	0
AGAP001321	0	0	1	1	0	0	0	0
AGAP012148	0	0	1	0	0	0	0	0
AGAP009931	0	0	1	1	0	0	0	0
AGAP012161	0	0	0	1	0	0	0	0
AGAP028516	0	0	1	1	0	0	0	0
AGAP005461	0	0	1	1	0	0	0	0
AGAP003236	0	0	1	1	0	0	0	0
AGAP007811	0	0	1	1	0	0	0	0
AGAP004370	0	0	1	0	0	0	0	0
AGAP001082	1	1	1	0	0	0	0	0
AGAP003560	0	0	1	0	0	0	0	0
AGAP004070	0	0	1	1	0	0	0	0
AGAP028511	0	0	1	1	0	0	0	0
AGAP011959	0	0	1	0	0	0	0	0
AGAP028002	0	0	0	0	0	1	1	0
AGAP004739	0	0	1	1	0	0	0	0
AGAP007055	1	0	0	0	0	0	0	0
AGAP013021	1	0	0	0	0	0	0	0
AGAP000180	0	1	1	0	0	0	0	0
AGAP000636	0	1	1	0	0	0	0	0
AGAP028735	0	0	0	0	0	1	0	0
AGAP000771	0	1	1	0	0	0	0	0
AGAP028383	0	0	1	0	0	0	0	1
AGAP007662	0	0	0	0	0	1	0	0
AGAP004131	0	0	0	0	0	1	0	0
AGAP000930	1	0	1	0	0	0	0	0
AGAP011911	0	0	1	0	0	0	0	0
AGAP005295	0	0	1	1	0	0	0	0
AGAP002613	0	0	0	0	0	1	0	0
AGAP029752	0	0	1	0	0	0	0	0
AGAP000969	0	1	1	0	0	0	0	0
AGAP004318	1	0	0	0	0	0	0	0
AGAP008418	0	0	1	0	0	0	0	0
AGAP002183	0	0	1	0	0	0	0	0
AGAP000649	0	1	1	0	0	0	0	0
AGAP011091	0	0	1	1	0	0	0	0
AGAP000725	1	1	1	0	0	0	0	0
AGAP006613	0	0	1	0	0	0	0	0
AGAP011661	0	0	1	1	0	0	0	0
AGAP003194	0	0	1	0	0	0	0	0
AGAP007058	0	0	0	1	0	0	0	0
AGAP007004	0	0	0	0	0	0	1	0
AGAP004181	0	0	0	0	0	0	1	0
AGAP011445	0	0	1	1	0	0	0	0
AGAP028528	0	0	1	0	0	0	0	0
AGAP002422	0	0	0	0	0	0	0	1
AGAP002761	0	0	1	1	0	0	0	0
AGAP006546	0	0	1	0	0	0	0	0
AGAP001028	0	0	1	0	0	0	0	0
AGAP009028	0	0	0	0	0	0	1	0
AGAP011327	0	0	1	1	0	0	0	0
AGAP008335	0	0	0	0	0	1	0	0
AGAP004492	0	0	1	1	0	0	0	0
AGAP011061	0	0	1	0	0	0	0	0
AGAP003585	0	0	1	0	0	0	0	0
AGAP010438	0	0	0	0	0	1	1	0
AGAP000127	0	1	1	0	0	0	0	0
AGAP009265	0	0	1	1	0	0	0	0
AGAP005397	0	0	1	1	0	0	0	0
AGAP001734	0	0	1	0	0	0	0	0
AGAP010114	0	0	0	0	0	1	0	0
AGAP003725	0	0	0	0	0	1	0	0
AGAP006995	0	0	1	1	0	0	0	0
AGAP011049	0	0	0	0	0	0	1	0
AGAP010693	0	0	1	0	0	0	0	0
AGAP011573	0	0	1	1	0	0	0	0
AGAP007586	0	0	1	1	0	0	0	0
AGAP000395	0	1	1	0	0	0	0	0
AGAP008925	0	0	1	0	0	0	0	0
AGAP006684	0	0	1	0	0	0	0	0
AGAP000620	0	1	1	0	0	0	0	0
AGAP004120	0	0	1	1	0	0	0	0
AGAP008684	0	0	1	1	0	0	0	0
AGAP012977	0	0	0	0	0	0	1	0
AGAP003154	0	0	1	0	0	0	0	0
AGAP005866	0	0	0	1	0	0	0	0
AGAP004834	0	0	0	0	0	1	0	0
AGAP000765	0	1	1	0	0	0	0	0
AGAP029082	0	0	1	0	0	0	0	0
AGAP001797	1	0	0	0	0	0	0	0
AGAP006119	0	0	1	0	0	0	0	0
AGAP010229	0	0	1	0	0	0	0	0
AGAP006610	0	0	1	0	0	0	0	0
AGAP004907	0	0	0	1	0	0	0	0
AGAP010548	0	0	0	0	0	1	0	0
AGAP028193	0	0	0	0	0	1	0	0
AGAP011071	0	0	1	1	0	0	0	0
AGAP000022	0	1	1	0	0	0	0	0
AGAP007256	1	0	1	1	0	0	0	0
AGAP010211	0	0	1	0	0	0	0	0
AGAP001856	0	0	0	1	0	0	0	0
AGAP013730	0	0	1	1	0	0	0	0
AGAP012373	0	0	1	1	0	0	0	0
AGAP012167	0	0	1	0	0	0	0	0
AGAP007812	0	0	1	0	0	0	0	0
AGAP011323	0	0	1	0	0	0	0	0
AGAP028688	0	0	1	1	0	0	0	0
AGAP029723	0	0	0	0	0	1	0	0
AGAP002387	0	0	1	0	0	0	0	0
AGAP004194	0	0	0	1	0	0	0	0
AGAP000310	0	1	1	0	0	0	0	0
AGAP000868	0	1	1	0	0	0	0	0
AGAP000909	0	1	1	0	0	0	0	0
AGAP004877	0	0	0	1	0	0	0	0
AGAP028228	0	0	0	0	0	1	0	0
AGAP005823	0	0	1	1	0	0	0	0
AGAP007119	0	0	1	0	0	0	0	0
AGAP029659	0	0	0	0	0	0	1	0
AGAP000336	0	1	1	0	0	0	0	0
AGAP007700	0	0	1	0	0	0	0	0
AGAP029783	1	0	0	0	0	0	0	0
AGAP013753	0	0	1	1	0	0	0	0
AGAP004061	0	0	1	0	0	0	0	0
AGAP001261	0	0	1	0	0	0	0	0
AGAP004340	0	0	0	0	0	0	1	0
AGAP001918	0	0	1	1	0	0	0	0
AGAP001629	0	0	1	1	0	0	0	0
AGAP004435	0	0	1	0	0	0	0	0
AGAP000713	0	1	1	0	0	0	0	0
AGAP009473	0	0	0	0	0	1	0	0
AGAP004035	0	0	0	0	0	1	0	0
AGAP011533	0	0	1	0	0	0	0	0
AGAP005096	0	0	0	0	0	1	0	0
AGAP008570	1	0	0	0	0	0	0	0
AGAP000458	0	1	0	0	0	0	0	0
AGAP028102	0	0	0	0	0	1	0	0
AGAP006033	0	0	1	1	0	0	0	0
AGAP008917	0	0	1	1	0	0	0	0
AGAP008597	0	0	0	1	0	0	0	0
AGAP029669	0	1	1	0	0	0	0	0
AGAP002406	0	0	1	0	0	0	0	0
AGAP013398	0	0	1	1	0	0	0	0
AGAP000431	0	1	0	0	0	0	0	0
AGAP029949	0	0	1	0	0	0	0	0
AGAP029762	0	0	1	0	0	0	0	0
AGAP002122	0	0	1	0	0	0	0	0
AGAP003325	0	0	1	1	0	0	0	0
AGAP005872	0	0	0	0	0	0	1	0
AGAP005480	0	0	1	1	0	0	0	0
AGAP011677	0	0	1	0	0	0	0	0
AGAP005500	0	0	0	0	0	1	0	0
AGAP002647	0	0	1	0	0	0	0	0
AGAP006408	0	0	1	1	0	0	0	0
AGAP005544	0	0	1	1	0	0	0	0
AGAP028734	0	0	0	0	0	0	1	0
AGAP004170	1	0	0	0	0	0	0	0
AGAP000938	0	1	0	0	0	0	0	0
AGAP005313	0	0	1	0	0	0	0	0
AGAP009650	0	0	1	0	0	0	0	0
AGAP001894	0	0	1	1	0	0	0	0
AGAP000402	0	1	1	0	0	0	0	0
AGAP000407	1	1	1	0	0	0	0	0
AGAP004717	0	0	0	0	0	1	0	0
AGAP001296	0	0	0	0	0	0	0	1
AGAP000887	0	1	1	0	0	0	0	0
AGAP001044	1	0	0	0	0	0	0	0
AGAP000984	0	1	0	0	0	0	0	0
AGAP011107	0	0	1	1	0	0	0	0
AGAP008163	0	0	1	1	0	0	0	0
AGAP008354	0	0	0	0	0	1	0	0
AGAP002330	0	0	1	0	0	0	0	0
AGAP011609	0	0	0	1	0	0	0	0
AGAP011560	1	0	0	0	0	0	0	0
AGAP008209	1	0	0	0	0	0	0	0
AGAP002876	0	0	1	1	0	0	0	0
AGAP004353	1	0	0	0	0	0	0	0
AGAP002437	0	0	1	0	0	0	0	0
AGAP002541	0	0	1	0	0	0	0	0
AGAP028375	0	0	0	0	0	0	0	1
AGAP012240	0	0	1	1	0	0	0	0
AGAP007702	0	0	1	0	0	0	0	0
AGAP011997	0	0	1	1	0	0	0	0
AGAP007562	0	0	0	0	0	1	0	0
AGAP005249	0	0	1	1	0	0	0	0
AGAP012134	0	0	1	0	0	0	0	0
AGAP012306	0	0	1	0	0	0	0	0
AGAP000882	0	0	1	0	0	0	0	0
AGAP009063	0	0	0	0	0	1	0	0
AGAP001945	0	0	1	0	0	0	0	0
AGAP001505	0	0	1	0	0	0	0	0
AGAP010544	0	0	1	1	0	0	0	0
AGAP000682	0	1	0	0	0	0	0	0
AGAP013266	0	0	1	0	0	0	0	0
AGAP004843	0	0	1	1	0	0	0	0
AGAP004031	0	0	1	1	0	0	0	0
AGAP002875	0	0	1	1	0	0	0	0
AGAP003845	0	0	1	1	0	0	0	0
AGAP001064	1	1	1	0	0	0	0	0
AGAP005183	1	0	0	0	0	0	1	0
AGAP011316	0	0	1	0	0	0	0	0
AGAP006663	0	0	1	0	0	0	0	0
AGAP028194	0	0	1	0	0	0	0	0
AGAP008442	0	0	0	0	0	1	0	0
AGAP000891	0	1	1	0	0	0	0	0
AGAP000897	0	1	1	0	0	0	0	0
AGAP000425	0	1	1	1	0	0	0	0
AGAP000564	0	0	1	0	0	0	0	0
AGAP000007	0	1	0	0	0	0	0	0
AGAP000856	0	1	1	0	0	0	0	0
AGAP009623	0	0	1	0	0	0	0	0
AGAP002419	1	0	0	0	0	0	0	0
AGAP011248	0	0	1	1	0	0	0	0
AGAP000941	1	1	1	0	0	0	0	0
AGAP003744	0	0	1	1	0	0	0	0
AGAP011244	0	0	1	1	0	0	0	0
AGAP005098	0	0	0	0	0	1	1	0
AGAP010123	0	0	0	0	0	1	0	0
AGAP005942	1	0	0	0	0	0	0	0
AGAP001394	0	0	1	0	0	0	0	0
AGAP006203	0	0	1	1	0	0	0	0
AGAP008151	0	0	1	0	0	0	0	0
AGAP011190	0	0	1	0	0	0	0	0
AGAP005462	0	0	1	1	0	0	0	0
AGAP009772	0	0	1	1	0	0	0	0
AGAP005265	0	0	1	0	0	0	0	0
AGAP001612	0	0	1	1	0	0	0	0
AGAP009212	1	0	1	0	0	0	0	0
AGAP005623	0	0	1	1	0	0	0	0
AGAP013536	0	0	0	1	0	0	0	0
AGAP000659	0	1	0	0	0	0	0	0
AGAP006977	0	0	0	0	0	0	1	0
AGAP007280	1	0	0	0	0	0	0	0
AGAP007315	1	0	0	0	0	0	0	0
AGAP008962	0	0	0	0	0	0	1	0
AGAP011126	0	0	1	1	0	0	0	0
AGAP011837	0	0	1	0	0	0	0	0
AGAP013689	0	0	1	0	0	0	0	0
AGAP003128	0	0	0	1	0	0	0	0
AGAP004636	0	0	0	0	0	0	1	0
AGAP007381	0	0	1	0	0	0	0	0
AGAP003902	0	0	1	0	0	0	0	0
AGAP005152	0	0	1	0	0	0	0	0
AGAP007665	0	0	1	0	0	0	0	0
AGAP029216	0	0	0	0	0	1	0	0
AGAP010290	0	0	0	0	0	1	0	0
AGAP009687	0	0	1	0	0	0	0	0
AGAP011757	0	0	1	0	0	0	0	0
AGAP011170	0	0	1	1	0	0	0	0
AGAP013106	0	0	1	1	0	0	0	0
AGAP005242	0	0	1	1	0	0	0	0
AGAP001459	0	0	1	0	0	0	0	0
AGAP009506	0	0	1	0	0	0	0	0
AGAP005599	0	0	0	0	0	1	0	0
AGAP000504	1	1	0	0	0	0	0	0
AGAP007519	0	0	1	1	0	0	0	0
AGAP007068	0	0	1	0	0	0	0	0
AGAP005824	0	0	1	0	0	0	0	0
AGAP012404	0	0	1	0	0	0	0	0
AGAP006634	1	0	0	0	0	0	0	0
AGAP005148	0	0	1	0	0	0	0	0
AGAP001224	0	0	1	1	0	0	0	0
AGAP028585	0	0	1	0	0	0	0	0
AGAP005244	0	0	1	0	0	0	0	0
AGAP005812	0	0	1	0	0	0	0	0
AGAP009438	0	0	1	1	0	0	0	0
AGAP007306	0	0	0	1	0	0	0	0
AGAP012950	0	0	0	0	0	1	1	0
AGAP005127	0	0	1	1	0	0	0	0
AGAP006166	0	0	1	1	0	0	0	0
AGAP000781	1	1	1	0	0	0	0	0
AGAP013289	0	1	1	0	0	0	0	0
AGAP005325	0	0	1	1	0	0	0	0
AGAP003207	0	0	1	0	0	0	0	0
AGAP010922	0	0	0	0	0	1	0	0
AGAP029992	0	0	0	0	0	1	0	0
AGAP006696	0	0	1	1	0	0	0	0
AGAP009565	0	0	0	0	0	1	0	0
AGAP003589	0	0	1	1	0	0	0	0
AGAP011409	0	0	1	1	0	0	0	0
AGAP002332	0	0	1	0	0	0	0	0
AGAP013315	0	0	0	0	0	1	0	0
AGAP007475	0	0	1	0	0	0	0	0
AGAP001025	0	1	0	0	0	0	0	0
AGAP002935	0	0	1	0	0	0	0	0
AGAP028044	0	0	0	0	0	1	0	0
AGAP011608	0	0	0	0	0	0	1	0
AGAP005044	0	0	1	0	0	0	0	0
AGAP004773	0	0	1	1	0	0	0	0
AGAP007762	0	0	0	0	0	0	1	0
AGAP012503	0	0	1	1	0	0	0	0
AGAP008135	0	0	1	0	0	0	0	0
AGAP003178	0	0	1	0	0	0	0	0
AGAP001265	0	0	0	0	0	1	0	0
AGAP003747	0	0	0	0	0	0	1	0
AGAP011069	0	0	1	0	0	0	0	0
AGAP003584	0	0	0	1	0	0	0	0
AGAP008844	0	0	1	0	0	0	0	0
AGAP007625	0	0	1	0	0	0	0	0
AGAP001521	0	0	1	1	0	0	0	0
AGAP005903	0	0	0	0	1	0	0	0
AGAP000864	0	1	1	0	0	0	0	0
AGAP029310	0	0	1	0	0	0	0	0
AGAP008763	0	0	0	0	0	1	0	0
AGAP000849	0	0	1	0	0	0	0	0
AGAP029963	0	1	0	0	0	0	0	0
AGAP001007	0	1	1	0	0	0	0	0
AGAP007801	1	0	0	0	0	0	0	0
AGAP010368	0	0	1	0	0	0	0	0
AGAP008398	0	0	1	0	0	0	0	0
AGAP001410	0	0	0	0	0	1	0	0
AGAP001426	0	0	1	0	0	0	0	0
AGAP008272	0	0	1	0	0	0	0	0
AGAP007796	0	0	0	1	0	0	0	0
AGAP008878	0	0	1	0	0	0	0	0
AGAP010488	0	0	1	0	0	0	0	0
AGAP001030	0	1	0	0	0	0	0	0
AGAP002586	0	0	1	0	0	0	0	0
AGAP008857	0	0	1	0	0	0	0	0
AGAP029124	0	0	0	0	0	1	0	0
AGAP010237	0	0	1	0	0	0	0	0
AGAP001035	0	1	1	0	0	0	0	0
AGAP028034	0	0	1	0	0	0	0	0
AGAP000269	1	1	1	0	0	0	0	0
AGAP009497	0	0	1	1	0	0	0	0
AGAP010019	0	0	1	0	0	0	0	0
AGAP012281	0	0	1	0	0	0	0	0
AGAP005971	0	0	0	0	0	0	1	0
AGAP010143	0	0	1	0	0	0	0	0
AGAP010614	0	0	0	0	0	1	0	0
AGAP000940	0	1	0	0	0	0	0	0
AGAP004163	0	0	1	0	0	0	0	0
AGAP000082	0	1	1	0	0	0	0	0
AGAP001208	0	0	1	0	0	0	0	0
AGAP008270	0	0	1	0	0	0	0	0
AGAP007016	0	0	0	0	0	1	0	0
AGAP005537	0	0	1	0	0	0	0	0
AGAP000670	0	1	1	0	0	0	0	0
AGAP002759	0	0	1	0	0	0	0	0
AGAP000810	0	1	1	0	0	0	0	0
AGAP012916	0	0	0	0	0	1	0	0
AGAP008938	0	0	1	0	0	0	0	0
AGAP009447	0	0	1	0	0	0	0	0
AGAP000428	0	1	1	0	0	0	1	0
AGAP007553	1	0	0	0	0	0	0	0
AGAP012336	0	0	1	0	0	0	0	0
AGAP008854	0	0	1	1	0	0	0	0
AGAP001217	0	0	1	1	0	0	0	0
AGAP007202	0	0	1	1	0	0	0	0
AGAP010442	0	0	1	0	0	0	0	0
AGAP013268	0	0	0	0	0	1	0	0
AGAP001620	0	0	0	0	0	0	1	0
AGAP010440	0	0	1	1	0	0	0	0
AGAP029398	0	0	0	1	0	0	0	0
AGAP008523	0	0	1	0	0	0	0	0
AGAP003208	0	0	1	1	0	0	0	0
AGAP001887	0	0	1	0	0	0	0	0
AGAP000331	1	0	0	0	0	0	0	0
AGAP006681	0	0	1	1	0	0	0	0
AGAP004984	0	0	1	0	0	0	0	0
AGAP012181	0	0	0	0	0	1	0	0
AGAP009010	0	0	1	0	0	0	0	0
AGAP010330	0	0	0	0	0	1	1	0
AGAP029055	0	0	0	0	0	1	0	0
AGAP004985	0	0	1	1	0	0	0	0
AGAP010041	0	0	1	1	0	0	0	0
AGAP006007	0	0	0	0	0	0	1	0
AGAP013091	0	0	1	1	0	0	0	0
AGAP002033	0	0	0	0	0	0	1	0
AGAP013317	0	1	1	0	0	0	0	0
AGAP004908	0	0	0	0	0	1	0	0
AGAP003896	0	0	1	0	0	0	0	0
AGAP006003	0	0	0	0	0	1	0	0
AGAP001397	0	0	1	1	0	0	0	0
AGAP003558	0	0	1	0	0	0	0	0
AGAP029812	0	0	1	0	0	0	0	0
AGAP012294	1	0	0	0	0	0	0	0
AGAP002118	0	0	1	0	0	0	0	0
AGAP029281	0	0	0	1	0	0	0	0
AGAP001021	0	1	0	0	0	0	0	0
AGAP005131	0	0	1	0	0	0	0	0
AGAP002242	0	0	1	0	0	0	0	0
AGAP002336	1	0	0	0	0	0	0	0
AGAP029497	0	0	1	0	0	0	0	0
AGAP004057	0	0	1	1	0	0	0	0
AGAP003041	0	0	1	0	0	0	0	0
AGAP000375	0	1	1	0	0	0	0	0
AGAP003061	0	0	1	1	0	0	0	0
AGAP013357	0	0	1	1	0	0	0	0
AGAP008876	0	0	1	0	0	0	0	0
AGAP007772	0	0	1	0	0	0	0	0
AGAP009700	0	0	1	0	0	0	0	0
AGAP007531	0	0	1	0	0	0	0	0
AGAP007416	0	0	0	0	0	1	0	0
AGAP004020	0	0	1	1	0	0	0	0
AGAP004644	0	0	0	0	0	0	1	0
AGAP000526	0	1	1	0	0	0	0	0
AGAP000626	0	1	1	0	0	0	0	0
AGAP004080	0	0	1	1	0	0	0	0
AGAP000399	0	1	1	0	0	0	0	0
AGAP000900	1	1	1	0	0	0	0	0
AGAP002194	0	0	0	0	0	1	0	0
AGAP029508	1	1	1	0	0	0	0	0
AGAP028689	0	0	1	1	0	0	0	0
AGAP008929	0	0	1	0	0	0	0	0
AGAP028526	0	0	0	1	0	0	0	0
AGAP011775	0	0	0	1	0	0	0	0
AGAP010984	0	0	1	0	0	0	0	0
AGAP002943	0	0	1	0	0	0	0	0
AGAP006096	0	0	1	0	0	0	0	0
AGAP012124	0	0	1	1	0	0	0	0
AGAP029730	0	0	0	1	0	0	0	0
AGAP006683	0	0	1	1	0	0	0	0
AGAP005273	0	0	1	0	0	0	0	0
AGAP002906	0	0	1	1	0	0	0	0
AGAP009642	0	0	1	0	0	0	0	0
AGAP009702	0	0	1	1	0	0	0	0
AGAP005937	0	0	1	0	0	0	0	0
AGAP011836	0	0	0	1	0	0	0	0
AGAP005580	0	0	0	0	0	0	1	0
AGAP000213	0	1	0	0	0	0	0	0
AGAP007080	0	0	1	1	0	0	0	0
AGAP000863	0	1	0	0	0	0	0	0
AGAP008236	0	0	1	1	0	0	0	0
AGAP009336	0	0	1	1	0	0	0	0
AGAP001147	0	0	1	1	0	0	0	0
AGAP003093	0	0	1	1	0	0	0	0
AGAP007023	0	0	1	0	0	0	0	0
AGAP029570	0	0	0	0	0	1	0	0
AGAP012498	0	0	0	0	0	1	0	0
AGAP006570	0	0	1	1	0	0	0	0
AGAP012658	0	0	0	0	0	1	0	0
AGAP010920	0	0	0	0	0	0	1	0
AGAP010814	0	0	1	0	0	0	0	0
AGAP009388	0	0	0	0	0	1	0	0
AGAP000290	0	1	0	0	0	0	1	0
AGAP029680	0	0	1	1	0	0	0	0
AGAP000029	1	1	1	0	0	0	0	0
AGAP007501	0	0	1	0	0	0	0	0
AGAP001430	0	0	1	1	0	0	0	0
AGAP000769	0	1	0	0	0	0	0	0
AGAP003074	0	0	1	1	0	0	0	0
AGAP029869	0	0	0	1	0	0	0	0
AGAP000728	1	1	0	0	0	0	0	0
AGAP001865	0	0	1	0	0	0	0	0
AGAP005651	0	0	1	1	0	0	0	0
AGAP010135	0	0	1	1	0	0	0	0
AGAP029118	0	0	0	0	0	1	0	0
AGAP005456	0	0	0	0	0	1	0	0
AGAP001432	0	0	1	1	0	0	0	0
AGAP009971	0	0	1	0	0	0	0	0
AGAP000767	1	0	0	0	0	0	0	0
AGAP000271	0	1	1	0	0	0	0	0
AGAP010698	0	0	1	0	0	0	0	0
AGAP000762	0	1	1	0	0	0	0	0
AGAP009528	1	0	0	0	0	0	0	0
AGAP000615	0	1	1	0	0	0	0	0
AGAP003215	0	0	1	1	0	0	0	0
AGAP009472	1	0	0	0	0	0	0	0
AGAP010938	0	0	0	1	0	0	0	0
AGAP006741	0	0	0	0	0	1	1	0
AGAP000248	0	1	1	0	0	0	0	0
AGAP003276	0	0	1	0	0	0	0	0
[truncated: 2,014 more rows]

## Sheet: source_data_fig3b
Source data Figure 3b: Total number of significantly enriched genes for in chromosome in each cell-type cluster.
Cluster	Chromosome	Genes
HC	2L	45
GSC	2L	2
P-Spg	2L	543
L-Spg/P-Spc	2L	271
Spc	2L	7
L-Spc/E-Spt	2L	112
L-Spt	2L	102
Spz	2L	3
HC	2R	61
GSC	2R	4
P-Spg	2R	787
L-Spg/P-Spc	2R	426
Spc	2R	9
L-Spc/E-Spt	2R	93
L-Spt	2R	77
Spz	2R	6
HC	3L	40
GSC	3L	0
P-Spg	3L	409
L-Spg/P-Spc	3L	214
Spc	3L	5
L-Spc/E-Spt	3L	100
L-Spt	3L	50
Spz	3L	4
HC	3R	50
GSC	3R	6
P-Spg	3R	473
L-Spg/P-Spc	3R	229
Spc	3R	2
L-Spc/E-Spt	3R	91
L-Spt	3R	82
Spz	3R	7
HC	Mitochondrial	0
GSC	Mitochondrial	0
P-Spg	Mitochondrial	7
L-Spg/P-Spc	Mitochondrial	2
Spc	Mitochondrial	0
L-Spc/E-Spt	Mitochondrial	0
L-Spt	Mitochondrial	1
Spz	Mitochondrial	16
HC	X	149
GSC	X	529
P-Spg	X	456
L-Spg/P-Spc	X	23
Spc	X	1
L-Spc/E-Spt	X	3
L-Spt	X	14
Spz	X	1
HC	Y contigs	2
GSC	Y contigs	0
P-Spg	Y contigs	2
L-Spg/P-Spc	Y contigs	0
Spc	Y contigs	0
L-Spc/E-Spt	Y contigs	1
L-Spt	Y contigs	0
Spz	Y contigs	0
