# Supplementary material for: Single-cell profiling of Anopheles gambiae spermatogenesis defines the onset of meiotic silencing and premeiotic overexpression of the X chromosome
Source: Commun Biol. 2023 Aug 15;6:850. doi: 10.1038/s42003-023-05224-z (PMC10427639; doi:10.1038/s42003-023-05224-z)
Supplement: Supplementary file 7 — Supplementary Data 4 [file 42003_2023_5224_MOESM7_ESM.xlsx]

## Sheet: A_counts_data
Cluster	Autosomal UMIs per cell
HC	967
HC	757
HC	2025
HC	2054
HC	1767
HC	1534
HC	1041
HC	2834
HC	3238
HC	2949
HC	5266
GSC	6822
GSC	18168
GSC	8293
GSC	11502
GSC	18138
GSC	6692
GSC	20184
GSC	12022
GSC	23097
GSC	6141
GSC	15807
GSC	673
GSC	13425
GSC	7371
GSC	10201
GSC	11575
GSC	11456
GSC	9230
GSC	8968
P-Spg	18987
P-Spg	17000
P-Spg	20116
P-Spg	19838
P-Spg	1610
P-Spg	18422
P-Spg	18578
P-Spg	18416
P-Spg	11589
P-Spg	13223
P-Spg	23247
P-Spg	16333
P-Spg	20068
P-Spg	14837
P-Spg	29239
P-Spg	18309
P-Spg	18642
P-Spg	4894
P-Spg	9297
P-Spg	23596
P-Spg	5104
P-Spg	13797
P-Spg	21697
P-Spg	23287
P-Spg	14169
P-Spg	2336
P-Spg	13416
P-Spg	16389
P-Spg	27928
P-Spg	12219
P-Spg	22078
P-Spg	12907
P-Spg	20553
P-Spg	21100
P-Spg	5304
P-Spg	1784
P-Spg	16699
P-Spg	24017
P-Spg	22306
P-Spg	21531
P-Spg	21941
P-Spg	19511
P-Spg	14245
P-Spg	17837
P-Spg	18043
P-Spg	11686
P-Spg	14038
P-Spg	20914
P-Spg	10299
P-Spg	15578
P-Spg	19097
P-Spg	8930
P-Spg	14006
P-Spg	17321
P-Spg	15299
P-Spg	26376
P-Spg	21101
P-Spg	18830
P-Spg	24442
P-Spg	4426
P-Spg	22143
P-Spg	24632
P-Spg	18406
P-Spg	21116
P-Spg	1276
P-Spg	15595
P-Spg	20892
P-Spg	18893
P-Spg	18724
P-Spg	15884
P-Spg	18624
P-Spg	12574
P-Spg	9022
P-Spg	16974
P-Spg	21967
P-Spg	15782
P-Spg	1692
P-Spg	19854
P-Spg	3694
P-Spg	20029
P-Spg	4786
P-Spg	11419
P-Spg	31091
P-Spg	24035
P-Spg	23179
P-Spg	18924
P-Spg	10543
P-Spg	18055
P-Spg	15713
P-Spg	17761
P-Spg	23652
P-Spg	8955
P-Spg	10154
P-Spg	22934
P-Spg	21395
P-Spg	1937
P-Spg	17744
P-Spg	3068
P-Spg	12858
P-Spg	22858
P-Spg	19996
P-Spg	4417
P-Spg	23724
P-Spg	22533
P-Spg	18920
P-Spg	21369
P-Spg	20073
P-Spg	15831
P-Spg	19304
P-Spg	19517
P-Spg	18097
P-Spg	16252
P-Spg	2824
P-Spg	7129
P-Spg	25661
P-Spg	21217
P-Spg	2637
P-Spg	17483
P-Spg	25263
P-Spg	1956
P-Spg	20905
P-Spg	13769
P-Spg	12665
P-Spg	19303
P-Spg	14556
P-Spg	14452
P-Spg	18824
P-Spg	12058
P-Spg	22194
P-Spg	13294
L-Spg/P-Spc	22079
L-Spg/P-Spc	23552
L-Spg/P-Spc	24017
L-Spg/P-Spc	20383
L-Spg/P-Spc	18386
L-Spg/P-Spc	22514
L-Spg/P-Spc	18201
L-Spg/P-Spc	17043
L-Spg/P-Spc	24850
L-Spg/P-Spc	22324
L-Spg/P-Spc	15868
L-Spg/P-Spc	18836
L-Spg/P-Spc	30165
L-Spg/P-Spc	29545
L-Spg/P-Spc	22143
L-Spg/P-Spc	24096
L-Spg/P-Spc	14520
L-Spg/P-Spc	26081
L-Spg/P-Spc	19426
L-Spg/P-Spc	20731
L-Spg/P-Spc	24186
L-Spg/P-Spc	25593
L-Spg/P-Spc	17090
L-Spg/P-Spc	18105
L-Spg/P-Spc	16325
L-Spg/P-Spc	28822
L-Spg/P-Spc	13514
L-Spg/P-Spc	32295
L-Spg/P-Spc	9279
L-Spg/P-Spc	27062
L-Spg/P-Spc	16339
L-Spg/P-Spc	18730
L-Spg/P-Spc	20754
L-Spg/P-Spc	18699
L-Spg/P-Spc	18978
L-Spg/P-Spc	27826
L-Spg/P-Spc	27864
L-Spg/P-Spc	14612
L-Spg/P-Spc	27526
L-Spg/P-Spc	9635
L-Spg/P-Spc	24036
L-Spg/P-Spc	27095
L-Spg/P-Spc	19556
L-Spg/P-Spc	25124
L-Spg/P-Spc	18912
L-Spg/P-Spc	19874
L-Spg/P-Spc	19489
L-Spg/P-Spc	4819
L-Spg/P-Spc	23167
L-Spg/P-Spc	21925
L-Spg/P-Spc	21110
L-Spg/P-Spc	23848
L-Spg/P-Spc	20835
L-Spg/P-Spc	21941
L-Spg/P-Spc	29016
L-Spg/P-Spc	25904
L-Spg/P-Spc	20408
L-Spg/P-Spc	21313
L-Spg/P-Spc	21946
L-Spg/P-Spc	26023
L-Spg/P-Spc	4335
L-Spg/P-Spc	7893
L-Spg/P-Spc	24746
L-Spg/P-Spc	22973
L-Spg/P-Spc	16690
L-Spg/P-Spc	22951
L-Spg/P-Spc	11451
L-Spg/P-Spc	27301
L-Spg/P-Spc	18465
L-Spg/P-Spc	30382
L-Spg/P-Spc	21105
L-Spg/P-Spc	8073
L-Spg/P-Spc	4728
L-Spg/P-Spc	7274
L-Spg/P-Spc	43896
L-Spg/P-Spc	31465
L-Spg/P-Spc	15256
L-Spg/P-Spc	32003
L-Spg/P-Spc	19026
L-Spg/P-Spc	19336
L-Spg/P-Spc	16149
L-Spg/P-Spc	7652
L-Spg/P-Spc	37285
L-Spg/P-Spc	23897
L-Spg/P-Spc	15927
L-Spg/P-Spc	24449
L-Spg/P-Spc	20183
L-Spg/P-Spc	18643
L-Spg/P-Spc	13276
L-Spg/P-Spc	20384
L-Spg/P-Spc	20877
L-Spg/P-Spc	16896
L-Spg/P-Spc	26296
L-Spg/P-Spc	20606
L-Spg/P-Spc	18765
L-Spg/P-Spc	23730
L-Spg/P-Spc	24583
L-Spg/P-Spc	14593
L-Spg/P-Spc	29685
L-Spg/P-Spc	25163
L-Spg/P-Spc	4242
L-Spg/P-Spc	20615
L-Spg/P-Spc	24588
L-Spg/P-Spc	17398
L-Spg/P-Spc	21472
L-Spg/P-Spc	25112
L-Spg/P-Spc	28856
L-Spg/P-Spc	20414
L-Spg/P-Spc	13294
L-Spg/P-Spc	23332
L-Spg/P-Spc	8973
L-Spg/P-Spc	21443
L-Spg/P-Spc	19491
L-Spg/P-Spc	22005
L-Spg/P-Spc	28626
L-Spg/P-Spc	30040
L-Spg/P-Spc	12055
L-Spg/P-Spc	18415
L-Spg/P-Spc	18611
L-Spg/P-Spc	4038
L-Spg/P-Spc	23912
L-Spg/P-Spc	3506
L-Spg/P-Spc	23665
L-Spg/P-Spc	27499
L-Spg/P-Spc	19358
L-Spg/P-Spc	19992
L-Spg/P-Spc	24062
L-Spg/P-Spc	26773
L-Spg/P-Spc	20109
L-Spg/P-Spc	9719
L-Spg/P-Spc	15275
L-Spg/P-Spc	27788
L-Spg/P-Spc	19690
L-Spg/P-Spc	22665
L-Spg/P-Spc	21084
L-Spg/P-Spc	22845
L-Spg/P-Spc	23072
L-Spg/P-Spc	13731
L-Spg/P-Spc	15480
L-Spg/P-Spc	26753
L-Spg/P-Spc	14815
L-Spg/P-Spc	15901
L-Spg/P-Spc	3438
L-Spg/P-Spc	16604
L-Spg/P-Spc	27754
L-Spg/P-Spc	24597
L-Spg/P-Spc	21252
L-Spg/P-Spc	20690
L-Spg/P-Spc	23275
L-Spg/P-Spc	26434
L-Spg/P-Spc	25828
L-Spg/P-Spc	20773
L-Spg/P-Spc	26593
L-Spg/P-Spc	24095
L-Spg/P-Spc	21294
L-Spg/P-Spc	20111
L-Spg/P-Spc	4993
L-Spg/P-Spc	42701
L-Spg/P-Spc	19593
L-Spg/P-Spc	27719
L-Spg/P-Spc	33239
L-Spg/P-Spc	38917
L-Spg/P-Spc	20172
L-Spg/P-Spc	17446
L-Spg/P-Spc	21933
L-Spg/P-Spc	21623
L-Spg/P-Spc	21605
L-Spg/P-Spc	21195
L-Spg/P-Spc	10702
L-Spg/P-Spc	25237
L-Spg/P-Spc	24652
L-Spg/P-Spc	16911
L-Spg/P-Spc	26636
L-Spg/P-Spc	23008
L-Spg/P-Spc	25858
L-Spg/P-Spc	20117
L-Spg/P-Spc	25885
L-Spg/P-Spc	22568
L-Spg/P-Spc	28142
L-Spg/P-Spc	17711
L-Spg/P-Spc	28888
L-Spg/P-Spc	22099
L-Spg/P-Spc	15892
L-Spg/P-Spc	5640
L-Spg/P-Spc	26661
L-Spg/P-Spc	22475
L-Spg/P-Spc	27090
L-Spg/P-Spc	22581
L-Spg/P-Spc	21561
L-Spg/P-Spc	20478
L-Spg/P-Spc	21637
L-Spg/P-Spc	23250
L-Spg/P-Spc	17298
L-Spg/P-Spc	25264
L-Spg/P-Spc	28917
L-Spg/P-Spc	17183
L-Spg/P-Spc	19339
L-Spg/P-Spc	21017
L-Spg/P-Spc	16534
L-Spg/P-Spc	23712
L-Spg/P-Spc	26598
L-Spg/P-Spc	25914
L-Spg/P-Spc	20960
L-Spg/P-Spc	30212
L-Spg/P-Spc	20208
L-Spg/P-Spc	22618
L-Spg/P-Spc	29585
L-Spg/P-Spc	24627
L-Spg/P-Spc	32180
L-Spg/P-Spc	23059
L-Spg/P-Spc	21442
L-Spg/P-Spc	27292
L-Spg/P-Spc	25717
L-Spg/P-Spc	17527
L-Spg/P-Spc	29671
L-Spg/P-Spc	29290
L-Spg/P-Spc	23303
L-Spg/P-Spc	19384
L-Spg/P-Spc	29193
L-Spg/P-Spc	22359
L-Spg/P-Spc	21338
L-Spg/P-Spc	19438
L-Spg/P-Spc	20133
L-Spg/P-Spc	17940
L-Spg/P-Spc	29434
L-Spg/P-Spc	23015
L-Spg/P-Spc	30213
L-Spg/P-Spc	22514
L-Spg/P-Spc	22215
L-Spg/P-Spc	21422
L-Spg/P-Spc	22595
L-Spg/P-Spc	24034
L-Spg/P-Spc	21246
L-Spg/P-Spc	19712
L-Spg/P-Spc	27828
L-Spg/P-Spc	24959
L-Spg/P-Spc	25343
L-Spg/P-Spc	27028
L-Spg/P-Spc	26929
L-Spg/P-Spc	17938
L-Spg/P-Spc	20335
L-Spg/P-Spc	10538
L-Spg/P-Spc	16705
L-Spg/P-Spc	23782
L-Spg/P-Spc	19719
L-Spg/P-Spc	29856
L-Spg/P-Spc	23161
L-Spg/P-Spc	28447
L-Spg/P-Spc	23785
L-Spg/P-Spc	24202
L-Spg/P-Spc	29701
L-Spg/P-Spc	14566
L-Spg/P-Spc	22807
L-Spg/P-Spc	42969
L-Spg/P-Spc	17223
L-Spg/P-Spc	18854
L-Spg/P-Spc	29465
L-Spg/P-Spc	24164
L-Spg/P-Spc	18135
L-Spg/P-Spc	31530
L-Spg/P-Spc	7155
L-Spg/P-Spc	27730
L-Spg/P-Spc	22197
L-Spg/P-Spc	19960
L-Spg/P-Spc	17669
L-Spg/P-Spc	16546
L-Spg/P-Spc	20076
L-Spg/P-Spc	18372
L-Spg/P-Spc	23510
L-Spg/P-Spc	29507
L-Spg/P-Spc	26674
L-Spg/P-Spc	5039
L-Spg/P-Spc	2357
L-Spg/P-Spc	15727
L-Spg/P-Spc	19178
L-Spg/P-Spc	20820
L-Spg/P-Spc	15803
L-Spg/P-Spc	20629
L-Spg/P-Spc	15271
L-Spg/P-Spc	22918
L-Spg/P-Spc	21333
L-Spg/P-Spc	27810
L-Spg/P-Spc	19831
L-Spg/P-Spc	11642
L-Spg/P-Spc	24120
L-Spg/P-Spc	22689
L-Spg/P-Spc	20760
L-Spg/P-Spc	18955
L-Spg/P-Spc	20626
L-Spg/P-Spc	4828
L-Spg/P-Spc	20575
L-Spg/P-Spc	23200
L-Spg/P-Spc	22741
L-Spg/P-Spc	21820
L-Spg/P-Spc	13978
L-Spg/P-Spc	26695
L-Spg/P-Spc	22177
L-Spg/P-Spc	21309
L-Spg/P-Spc	23773
L-Spg/P-Spc	21301
L-Spg/P-Spc	26188
L-Spg/P-Spc	2944
L-Spg/P-Spc	19287
L-Spg/P-Spc	20670
L-Spg/P-Spc	11122
L-Spg/P-Spc	11239
L-Spg/P-Spc	19604
L-Spg/P-Spc	9427
L-Spg/P-Spc	18893
L-Spg/P-Spc	21923
L-Spg/P-Spc	29352
L-Spg/P-Spc	21787
L-Spg/P-Spc	23734
L-Spg/P-Spc	19019
L-Spg/P-Spc	25605
L-Spg/P-Spc	9339
L-Spg/P-Spc	12391
L-Spg/P-Spc	17363
L-Spg/P-Spc	22427
L-Spg/P-Spc	7561
L-Spg/P-Spc	25728
L-Spg/P-Spc	26550
L-Spg/P-Spc	42613
L-Spg/P-Spc	18879
L-Spg/P-Spc	16959
L-Spg/P-Spc	22948
L-Spg/P-Spc	22192
L-Spg/P-Spc	17168
L-Spg/P-Spc	24425
L-Spg/P-Spc	30939
L-Spg/P-Spc	27681
L-Spg/P-Spc	19757
L-Spg/P-Spc	22307
L-Spg/P-Spc	22291
L-Spg/P-Spc	21048
L-Spg/P-Spc	26256
L-Spg/P-Spc	2903
L-Spg/P-Spc	16037
L-Spg/P-Spc	26521
L-Spg/P-Spc	20956
L-Spg/P-Spc	32148
L-Spg/P-Spc	21821
L-Spg/P-Spc	18725
L-Spg/P-Spc	21610
L-Spg/P-Spc	22348
L-Spg/P-Spc	31270
L-Spg/P-Spc	24018
L-Spg/P-Spc	22047
L-Spg/P-Spc	28436
L-Spg/P-Spc	22823
L-Spg/P-Spc	21048
L-Spg/P-Spc	30549
L-Spg/P-Spc	24743
L-Spg/P-Spc	16754
L-Spg/P-Spc	26307
L-Spg/P-Spc	17600
L-Spg/P-Spc	12775
L-Spg/P-Spc	18362
L-Spg/P-Spc	13400
L-Spg/P-Spc	22537
L-Spg/P-Spc	19271
L-Spg/P-Spc	20563
L-Spg/P-Spc	18652
L-Spg/P-Spc	25354
L-Spg/P-Spc	22829
L-Spg/P-Spc	20989
L-Spg/P-Spc	19166
L-Spg/P-Spc	18751
L-Spg/P-Spc	20791
L-Spg/P-Spc	25442
L-Spg/P-Spc	28290
L-Spg/P-Spc	18837
L-Spg/P-Spc	22402
L-Spg/P-Spc	23940
L-Spg/P-Spc	22363
L-Spg/P-Spc	23936
L-Spg/P-Spc	20642
L-Spg/P-Spc	28542
L-Spg/P-Spc	23422
L-Spg/P-Spc	26302
L-Spg/P-Spc	23156
L-Spg/P-Spc	20584
L-Spg/P-Spc	19312
L-Spg/P-Spc	15049
L-Spg/P-Spc	11873
L-Spg/P-Spc	21643
L-Spg/P-Spc	27044
L-Spg/P-Spc	32901
L-Spg/P-Spc	27877
L-Spg/P-Spc	19167
L-Spg/P-Spc	18393
L-Spg/P-Spc	22088
L-Spg/P-Spc	20563
L-Spg/P-Spc	16018
L-Spg/P-Spc	16085
L-Spg/P-Spc	23545
L-Spg/P-Spc	25284
L-Spg/P-Spc	22892
L-Spg/P-Spc	19976
L-Spg/P-Spc	43183
L-Spg/P-Spc	30839
L-Spg/P-Spc	24499
L-Spg/P-Spc	25559
L-Spg/P-Spc	22441
L-Spg/P-Spc	24875
L-Spg/P-Spc	4799
L-Spg/P-Spc	20050
L-Spg/P-Spc	24237
L-Spg/P-Spc	20943
L-Spg/P-Spc	26868
L-Spg/P-Spc	20798
L-Spg/P-Spc	20299
L-Spg/P-Spc	23146
L-Spg/P-Spc	21629
L-Spg/P-Spc	18297
L-Spg/P-Spc	19473
L-Spg/P-Spc	21812
L-Spg/P-Spc	22554
L-Spg/P-Spc	22071
L-Spg/P-Spc	22682
L-Spg/P-Spc	25446
L-Spg/P-Spc	9334
L-Spg/P-Spc	24279
L-Spg/P-Spc	21084
L-Spg/P-Spc	17195
L-Spg/P-Spc	23836
L-Spg/P-Spc	29363
L-Spg/P-Spc	24790
L-Spg/P-Spc	22684
L-Spg/P-Spc	22278
L-Spg/P-Spc	21905
L-Spg/P-Spc	20800
L-Spg/P-Spc	19842
L-Spg/P-Spc	25626
L-Spg/P-Spc	24787
L-Spg/P-Spc	33937
L-Spg/P-Spc	26207
L-Spg/P-Spc	19480
L-Spg/P-Spc	31613
L-Spg/P-Spc	14508
L-Spg/P-Spc	4927
L-Spg/P-Spc	4927
L-Spg/P-Spc	23268
L-Spg/P-Spc	19172
L-Spg/P-Spc	22519
L-Spg/P-Spc	20849
L-Spg/P-Spc	26697
L-Spg/P-Spc	14616
L-Spg/P-Spc	19093
L-Spg/P-Spc	25645
L-Spg/P-Spc	29806
L-Spg/P-Spc	29677
L-Spg/P-Spc	5211
L-Spg/P-Spc	25671
L-Spg/P-Spc	12747
L-Spg/P-Spc	20298
L-Spg/P-Spc	5163
L-Spg/P-Spc	21714
L-Spg/P-Spc	23566
L-Spg/P-Spc	23044
L-Spg/P-Spc	12589
L-Spg/P-Spc	25232
L-Spg/P-Spc	24908
L-Spg/P-Spc	25303
L-Spg/P-Spc	19035
L-Spg/P-Spc	22548
L-Spg/P-Spc	21267
L-Spg/P-Spc	15221
L-Spg/P-Spc	24878
L-Spg/P-Spc	17908
L-Spg/P-Spc	18475
L-Spg/P-Spc	21874
L-Spg/P-Spc	24889
L-Spg/P-Spc	23924
L-Spg/P-Spc	18414
L-Spg/P-Spc	14323
L-Spg/P-Spc	26778
L-Spg/P-Spc	26329
L-Spg/P-Spc	22627
L-Spg/P-Spc	13341
L-Spg/P-Spc	16706
L-Spg/P-Spc	17133
L-Spg/P-Spc	18589
L-Spg/P-Spc	20185
L-Spg/P-Spc	25231
L-Spg/P-Spc	17642
L-Spg/P-Spc	25603
L-Spg/P-Spc	23824
L-Spg/P-Spc	25012
L-Spg/P-Spc	23969
L-Spg/P-Spc	21181
L-Spg/P-Spc	20483
L-Spg/P-Spc	24840
L-Spg/P-Spc	37311
L-Spg/P-Spc	24767
L-Spg/P-Spc	24116
L-Spg/P-Spc	17085
L-Spg/P-Spc	27297
L-Spg/P-Spc	17901
L-Spg/P-Spc	20544
L-Spg/P-Spc	18256
L-Spg/P-Spc	2963
L-Spg/P-Spc	16338
L-Spg/P-Spc	11714
L-Spg/P-Spc	21964
L-Spg/P-Spc	19511
L-Spg/P-Spc	25225
L-Spg/P-Spc	22019
L-Spg/P-Spc	18207
L-Spg/P-Spc	22496
L-Spg/P-Spc	24999
L-Spg/P-Spc	10145
L-Spg/P-Spc	16660
L-Spg/P-Spc	20862
L-Spg/P-Spc	27992
L-Spg/P-Spc	18395
L-Spg/P-Spc	20146
L-Spg/P-Spc	8578
L-Spg/P-Spc	24915
L-Spg/P-Spc	18950
L-Spg/P-Spc	26464
L-Spg/P-Spc	25035
L-Spg/P-Spc	22882
L-Spg/P-Spc	10753
L-Spg/P-Spc	23320
L-Spg/P-Spc	8893
L-Spg/P-Spc	30632
L-Spg/P-Spc	19377
L-Spg/P-Spc	17994
L-Spg/P-Spc	23879
L-Spg/P-Spc	18273
L-Spg/P-Spc	19023
L-Spg/P-Spc	18640
L-Spg/P-Spc	20620
L-Spg/P-Spc	22526
L-Spg/P-Spc	23410
L-Spg/P-Spc	22257
L-Spg/P-Spc	19715
L-Spg/P-Spc	9618
L-Spg/P-Spc	21662
L-Spg/P-Spc	17173
L-Spg/P-Spc	24571
L-Spg/P-Spc	21388
L-Spg/P-Spc	24605
L-Spg/P-Spc	26059
L-Spg/P-Spc	21726
L-Spg/P-Spc	26091
L-Spg/P-Spc	23059
L-Spg/P-Spc	23816
L-Spg/P-Spc	22747
L-Spg/P-Spc	22341
L-Spg/P-Spc	23588
L-Spg/P-Spc	25452
L-Spg/P-Spc	23294
L-Spg/P-Spc	25397
L-Spg/P-Spc	21936
L-Spg/P-Spc	25639
L-Spg/P-Spc	34624
L-Spg/P-Spc	25299
L-Spg/P-Spc	17843
L-Spg/P-Spc	20946
L-Spg/P-Spc	20628
L-Spg/P-Spc	11023
L-Spg/P-Spc	21371
L-Spg/P-Spc	18091
L-Spg/P-Spc	18239
L-Spg/P-Spc	20237
L-Spg/P-Spc	26126
L-Spg/P-Spc	31623
L-Spg/P-Spc	12054
L-Spg/P-Spc	21586
L-Spg/P-Spc	15684
L-Spg/P-Spc	16491
L-Spg/P-Spc	25265
L-Spg/P-Spc	22973
L-Spg/P-Spc	19365
L-Spg/P-Spc	23455
L-Spg/P-Spc	23331
L-Spg/P-Spc	17183
L-Spg/P-Spc	28664
L-Spg/P-Spc	20798
L-Spg/P-Spc	38109
L-Spg/P-Spc	15139
L-Spg/P-Spc	23319
L-Spg/P-Spc	12882
L-Spg/P-Spc	15391
L-Spg/P-Spc	20872
L-Spg/P-Spc	20305
L-Spg/P-Spc	22189
L-Spg/P-Spc	38991
L-Spg/P-Spc	33208
L-Spg/P-Spc	21312
L-Spg/P-Spc	29885
L-Spg/P-Spc	29653
L-Spg/P-Spc	26651
L-Spg/P-Spc	28012
L-Spg/P-Spc	28486
L-Spg/P-Spc	10486
L-Spg/P-Spc	21368
L-Spg/P-Spc	28421
L-Spg/P-Spc	20124
L-Spg/P-Spc	15734
L-Spg/P-Spc	23923
L-Spg/P-Spc	24779
L-Spg/P-Spc	31846
L-Spg/P-Spc	15167
L-Spg/P-Spc	32466
L-Spg/P-Spc	21322
L-Spg/P-Spc	26574
L-Spg/P-Spc	27204
L-Spg/P-Spc	26483
L-Spg/P-Spc	12122
L-Spg/P-Spc	26187
L-Spg/P-Spc	19334
L-Spg/P-Spc	26505
L-Spg/P-Spc	20387
L-Spg/P-Spc	17565
L-Spg/P-Spc	17766
L-Spg/P-Spc	20205
L-Spg/P-Spc	26470
L-Spg/P-Spc	18659
L-Spg/P-Spc	16575
L-Spg/P-Spc	24050
L-Spg/P-Spc	27386
L-Spg/P-Spc	22632
L-Spg/P-Spc	21754
L-Spg/P-Spc	21473
L-Spg/P-Spc	22192
L-Spg/P-Spc	21710
L-Spg/P-Spc	17238
L-Spg/P-Spc	23362
L-Spg/P-Spc	19747
L-Spg/P-Spc	25910
L-Spg/P-Spc	25627
L-Spg/P-Spc	18898
L-Spg/P-Spc	19271
L-Spg/P-Spc	22383
L-Spg/P-Spc	23632
L-Spg/P-Spc	21731
L-Spg/P-Spc	29361
L-Spg/P-Spc	22192
L-Spg/P-Spc	32610
L-Spg/P-Spc	21756
L-Spg/P-Spc	19080
L-Spg/P-Spc	19266
L-Spg/P-Spc	21159
L-Spg/P-Spc	26139
L-Spg/P-Spc	23896
L-Spg/P-Spc	26540
L-Spg/P-Spc	18928
L-Spg/P-Spc	15650
L-Spg/P-Spc	27303
L-Spg/P-Spc	17008
L-Spg/P-Spc	18317
L-Spg/P-Spc	19531
L-Spg/P-Spc	22003
L-Spg/P-Spc	4224
L-Spg/P-Spc	11732
L-Spg/P-Spc	18065
L-Spg/P-Spc	27712
L-Spg/P-Spc	28037
L-Spg/P-Spc	31822
L-Spg/P-Spc	26346
L-Spg/P-Spc	24673
L-Spg/P-Spc	31611
L-Spg/P-Spc	25803
L-Spg/P-Spc	16149
L-Spg/P-Spc	8485
L-Spg/P-Spc	24065
L-Spg/P-Spc	25007
L-Spg/P-Spc	20930
L-Spg/P-Spc	14860
L-Spg/P-Spc	16679
L-Spg/P-Spc	21408
L-Spg/P-Spc	23240
L-Spg/P-Spc	15282
L-Spg/P-Spc	21420
L-Spg/P-Spc	10906
L-Spg/P-Spc	24254
L-Spg/P-Spc	18927
L-Spg/P-Spc	23742
L-Spg/P-Spc	14617
L-Spg/P-Spc	20376
L-Spg/P-Spc	21164
L-Spg/P-Spc	23222
L-Spg/P-Spc	22420
L-Spg/P-Spc	21014
L-Spg/P-Spc	23240
L-Spg/P-Spc	21724
L-Spg/P-Spc	16217
L-Spg/P-Spc	18900
L-Spg/P-Spc	27810
L-Spg/P-Spc	24371
L-Spg/P-Spc	26702
L-Spg/P-Spc	22954
L-Spg/P-Spc	20571
L-Spg/P-Spc	24112
L-Spg/P-Spc	32062
L-Spg/P-Spc	16122
L-Spg/P-Spc	10913
L-Spg/P-Spc	20644
Spc	30131
Spc	26640
Spc	19950
Spc	35479
Spc	23448
Spc	9975
Spc	24008
Spc	27532
Spc	7148
Spc	16630
Spc	26535
Spc	31627
Spc	30457
Spc	10074
Spc	27347
Spc	27551
Spc	22511
Spc	24816
Spc	32570
Spc	30815
Spc	25947
Spc	4304
Spc	26367
Spc	9967
Spc	24673
Spc	3467
Spc	14078
Spc	32355
Spc	31553
Spc	24462
Spc	25565
Spc	34460
Spc	28024
Spc	23844
Spc	27154
Spc	30363
Spc	30949
Spc	23481
Spc	24445
Spc	34793
Spc	29359
Spc	25258
Spc	26623
Spc	30031
Spc	21321
Spc	27246
Spc	26254
Spc	10664
Spc	31320
Spc	39530
Spc	8126
Spc	22282
Spc	21083
Spc	25773
Spc	34549
Spc	33254
Spc	25763
Spc	33288
Spc	28661
Spc	24593
Spc	21069
Spc	27743
Spc	25154
Spc	26198
Spc	28421
Spc	26266
Spc	29388
Spc	21421
Spc	32110
Spc	31085
Spc	33992
Spc	23654
Spc	28414
Spc	2857
Spc	6670
Spc	30438
Spc	24709
Spc	29073
Spc	23897
Spc	3381
Spc	29958
Spc	39773
Spc	28951
Spc	25768
Spc	23651
Spc	31423
Spc	28887
Spc	26755
Spc	22743
Spc	24902
Spc	25568
Spc	25439
Spc	33339
Spc	21373
Spc	27624
Spc	26770
Spc	30731
Spc	28780
Spc	27270
Spc	19989
Spc	30404
Spc	31339
Spc	30162
Spc	15062
Spc	13296
Spc	10209
Spc	28881
Spc	26538
Spc	21325
Spc	28671
Spc	20561
Spc	32704
Spc	25360
Spc	15886
Spc	24076
Spc	30010
Spc	26404
Spc	35769
Spc	20477
Spc	34703
Spc	20545
Spc	14396
Spc	30959
Spc	28951
Spc	16154
Spc	33471
Spc	31200
Spc	32023
Spc	4596
Spc	28866
Spc	29929
Spc	28387
Spc	26090
Spc	20093
Spc	37301
Spc	25988
Spc	28774
Spc	20532
Spc	16611
Spc	19802
Spc	27383
Spc	37310
Spc	34931
Spc	33081
Spc	25969
Spc	11796
Spc	26268
Spc	21858
Spc	26551
Spc	30084
Spc	6762
Spc	28629
Spc	33880
Spc	23956
Spc	9231
Spc	24249
Spc	33731
Spc	20342
Spc	25125
Spc	28294
Spc	29084
Spc	27306
Spc	26718
Spc	24463
Spc	27570
Spc	29224
Spc	33796
Spc	42455
Spc	31022
Spc	33239
Spc	2649
Spc	29717
Spc	34484
Spc	28970
Spc	31872
Spc	25241
Spc	29656
Spc	32958
Spc	34317
Spc	19703
Spc	25014
Spc	33151
Spc	32318
Spc	12678
Spc	27088
Spc	23339
Spc	23468
Spc	29601
Spc	20835
Spc	29136
Spc	26131
Spc	32852
Spc	2480
Spc	23915
Spc	23545
Spc	27802
Spc	24094
Spc	37088
Spc	33536
Spc	25385
Spc	23379
Spc	31619
Spc	23796
Spc	25891
Spc	30219
Spc	31260
Spc	35411
Spc	27176
Spc	24390
Spc	26371
Spc	26596
Spc	28680
Spc	31853
Spc	33096
Spc	24960
Spc	23783
Spc	35696
Spc	24405
Spc	40194
Spc	25483
Spc	25512
Spc	34796
Spc	26020
Spc	25975
Spc	32524
Spc	25183
Spc	17613
Spc	16466
Spc	22937
Spc	34782
Spc	36252
Spc	26820
Spc	23491
Spc	31156
Spc	28651
Spc	28979
Spc	24143
Spc	19960
Spc	27587
Spc	33011
Spc	28628
Spc	21688
Spc	33352
Spc	30625
Spc	33564
Spc	26675
Spc	30259
Spc	7035
Spc	26699
Spc	33109
Spc	18761
Spc	27810
Spc	25537
Spc	29007
Spc	24705
Spc	22193
Spc	33240
Spc	34443
Spc	29977
Spc	10307
Spc	24894
Spc	34390
Spc	35016
Spc	32424
Spc	15513
Spc	24955
Spc	11042
Spc	46756
Spc	29752
Spc	33900
Spc	26026
Spc	21052
Spc	34280
Spc	38008
Spc	27112
Spc	30666
Spc	23291
Spc	38400
Spc	22276
Spc	24058
Spc	27584
Spc	24766
Spc	34574
Spc	29381
Spc	28374
Spc	33660
Spc	31565
Spc	23957
Spc	20710
Spc	3550
Spc	17791
Spc	25417
Spc	28701
Spc	28407
Spc	26829
Spc	20925
Spc	26527
Spc	26451
Spc	21962
Spc	33219
Spc	28081
Spc	14455
Spc	29644
Spc	37164
Spc	32665
Spc	31706
Spc	25600
Spc	23651
Spc	29128
Spc	42999
Spc	41379
Spc	30555
Spc	25971
Spc	30029
Spc	29535
Spc	34284
Spc	31937
Spc	30099
Spc	29293
Spc	31848
Spc	23043
Spc	31127
Spc	26998
Spc	33774
Spc	25381
Spc	25722
Spc	27538
Spc	2767
Spc	25615
Spc	7695
Spc	25492
Spc	26084
Spc	31132
Spc	29270
Spc	28636
Spc	29887
Spc	3035
Spc	23431
Spc	23536
Spc	23179
Spc	35179
Spc	25794
Spc	33154
Spc	28232
Spc	10229
Spc	27721
Spc	34395
Spc	30594
Spc	23980
Spc	27849
Spc	28248
Spc	23665
Spc	20609
Spc	25327
Spc	23804
Spc	25828
Spc	27088
Spc	32588
Spc	32509
Spc	22206
Spc	33662
Spc	17110
Spc	31943
Spc	22837
Spc	19927
Spc	28000
Spc	26210
Spc	28587
Spc	5699
Spc	24001
Spc	28424
Spc	20771
Spc	33793
Spc	25233
Spc	22069
Spc	31770
Spc	30013
Spc	33423
Spc	22092
Spc	27510
Spc	25483
Spc	25165
Spc	29557
Spc	20822
Spc	29192
Spc	20601
Spc	8498
Spc	19808
Spc	19182
Spc	29517
Spc	16774
Spc	31639
Spc	24043
Spc	27297
Spc	20398
Spc	27237
Spc	4153
Spc	8703
Spc	32699
Spc	10818
Spc	24740
Spc	27865
Spc	41056
Spc	41906
Spc	24819
Spc	19567
Spc	25878
Spc	24482
Spc	30482
Spc	31323
Spc	4726
Spc	21586
Spc	26504
Spc	29701
Spc	6764
Spc	31494
Spc	27714
Spc	29551
Spc	25446
Spc	34411
Spc	25917
Spc	46849
Spc	20360
Spc	25411
Spc	25420
Spc	24591
Spc	31097
Spc	35372
Spc	29329
Spc	27135
Spc	34110
Spc	24462
Spc	29050
Spc	26731
Spc	27966
Spc	29930
Spc	30302
Spc	21622
Spc	2696
Spc	30134
Spc	30788
Spc	27785
Spc	27839
Spc	26096
Spc	21893
Spc	22832
Spc	27931
Spc	20184
Spc	35904
Spc	21193
Spc	10220
Spc	32333
Spc	27417
Spc	2352
Spc	28453
Spc	3992
Spc	25491
Spc	27878
Spc	26888
Spc	13211
Spc	21220
Spc	3554
Spc	24483
Spc	30433
Spc	30032
Spc	2716
Spc	32492
Spc	21686
Spc	31904
Spc	17053
Spc	30927
Spc	37369
Spc	29287
Spc	31888
Spc	30110
Spc	33706
Spc	30503
Spc	32487
Spc	31127
Spc	12202
Spc	22261
Spc	27505
Spc	18429
Spc	32974
Spc	35312
Spc	28247
Spc	31408
Spc	27822
Spc	26132
Spc	28455
Spc	24460
Spc	14940
Spc	31309
Spc	21888
Spc	28306
Spc	45524
Spc	26953
Spc	27720
Spc	30801
Spc	22961
Spc	34044
Spc	35158
Spc	24699
Spc	28142
Spc	24712
Spc	21375
Spc	24835
Spc	28338
Spc	30039
Spc	11162
Spc	25294
Spc	25820
Spc	31850
Spc	36733
Spc	26644
Spc	26235
Spc	29109
Spc	25586
Spc	23731
Spc	34713
Spc	31675
Spc	18561
Spc	3918
Spc	31290
Spc	28033
Spc	7025
Spc	26853
Spc	32524
Spc	31653
Spc	4212
Spc	34688
Spc	27204
Spc	21543
Spc	15965
Spc	28633
Spc	27731
Spc	35239
Spc	23119
Spc	43558
Spc	24469
Spc	27522
Spc	19794
Spc	27095
Spc	33409
Spc	31184
Spc	31291
Spc	30216
Spc	31703
Spc	26722
Spc	32080
Spc	27795
Spc	33528
Spc	34541
Spc	28535
Spc	30903
Spc	22395
Spc	36539
Spc	23884
Spc	24695
Spc	33105
Spc	29070
Spc	37460
Spc	6939
Spc	23557
Spc	31340
Spc	30620
Spc	27274
Spc	27026
Spc	27966
Spc	19257
Spc	24787
Spc	21785
Spc	8554
Spc	25937
Spc	22715
Spc	7834
Spc	9954
Spc	26015
Spc	29656
Spc	19699
Spc	4349
Spc	24373
Spc	17010
Spc	23089
Spc	37517
Spc	28716
Spc	31739
Spc	24563
Spc	13413
Spc	28633
Spc	33895
Spc	33493
Spc	9074
Spc	31361
Spc	13000
Spc	22373
Spc	33602
Spc	31983
Spc	30487
Spc	20470
Spc	17230
Spc	8349
Spc	25162
Spc	27105
Spc	24865
Spc	25814
Spc	23305
Spc	25214
Spc	26204
Spc	4790
Spc	15397
Spc	31181
Spc	26506
Spc	29078
Spc	3807
Spc	12887
Spc	27110
Spc	13764
Spc	30952
Spc	32655
Spc	18960
Spc	25282
Spc	31953
Spc	36821
Spc	23763
Spc	29720
Spc	43206
Spc	31060
Spc	34810
Spc	30604
Spc	29684
Spc	26703
Spc	24372
Spc	8440
Spc	31877
Spc	31183
Spc	13441
Spc	17707
Spc	26452
Spc	34390
Spc	36946
Spc	31275
Spc	32077
Spc	26530
Spc	19993
Spc	31035
Spc	23821
Spc	31392
Spc	28222
Spc	30189
Spc	19949
Spc	24807
Spc	23363
Spc	28338
Spc	14485
Spc	8696
Spc	24769
Spc	34237
Spc	24291
Spc	28874
Spc	25631
Spc	28289
Spc	30656
Spc	24744
Spc	18552
Spc	22083
Spc	3990
Spc	28341
Spc	28521
Spc	39093
Spc	19966
Spc	29279
Spc	29581
Spc	29736
Spc	30157
Spc	37016
Spc	26786
Spc	24768
Spc	31127
Spc	27596
Spc	27761
Spc	23662
Spc	8197
Spc	23646
Spc	31637
Spc	27764
Spc	23097
Spc	22744
Spc	3725
Spc	27367
Spc	45284
Spc	23852
Spc	24403
Spc	19945
Spc	38790
Spc	26734
Spc	26159
Spc	29639
Spc	33030
Spc	31100
Spc	23912
Spc	26647
Spc	27043
Spc	27698
Spc	27923
Spc	29787
Spc	26436
Spc	28016
Spc	26692
Spc	23862
Spc	29849
Spc	26700
Spc	12833
Spc	20429
Spc	24660
Spc	25288
Spc	25526
Spc	24324
Spc	27294
Spc	29327
Spc	23390
Spc	32340
Spc	7478
Spc	29383
Spc	26116
Spc	35634
Spc	24370
Spc	25127
Spc	29076
Spc	32246
Spc	32029
Spc	41635
Spc	27892
Spc	32360
Spc	30638
Spc	12700
Spc	27342
Spc	33243
Spc	23962
Spc	24327
Spc	34382
Spc	23647
Spc	26472
Spc	29018
Spc	29560
Spc	12146
Spc	8847
Spc	26037
Spc	26519
Spc	27680
Spc	31742
Spc	27892
Spc	2669
Spc	25209
Spc	41521
Spc	20359
Spc	27616
Spc	28342
Spc	25731
Spc	31705
Spc	22034
Spc	10144
Spc	9231
Spc	32634
Spc	21287
Spc	26055
Spc	28409
Spc	19595
Spc	16604
Spc	27682
Spc	14555
Spc	2597
Spc	6717
Spc	28663
Spc	31180
Spc	30146
Spc	29270
Spc	18787
Spc	8911
Spc	21333
Spc	14616
Spc	18533
Spc	4813
Spc	7185
Spc	35831
Spc	34150
Spc	35726
Spc	35362
Spc	35111
Spc	18825
Spc	3362
Spc	25366
Spc	29783
Spc	28142
Spc	26165
Spc	38541
Spc	9930
Spc	39110
Spc	25028
Spc	23583
Spc	3453
Spc	30438
Spc	30184
Spc	32457
Spc	29758
Spc	25281
Spc	22521
Spc	15894
Spc	26966
Spc	30545
Spc	24437
Spc	33420
Spc	30608
Spc	19233
Spc	24863
Spc	41283
Spc	28432
Spc	25628
Spc	23030
Spc	22514
Spc	13587
Spc	22740
Spc	31375
Spc	23286
Spc	4284
Spc	28846
Spc	33112
Spc	24987
Spc	30103
Spc	32887
Spc	29881
Spc	16003
Spc	30099
Spc	22761
Spc	21744
Spc	21097
Spc	2931
Spc	30803
Spc	23525
Spc	23852
Spc	8075
Spc	29232
Spc	32559
Spc	18905
Spc	33857
Spc	24574
Spc	9370
Spc	12329
Spc	32004
Spc	5235
Spc	33186
Spc	26500
Spc	21674
Spc	23901
Spc	4282
Spc	32461
Spc	3486
Spc	27867
Spc	28932
Spc	27861
Spc	27546
Spc	29812
Spc	35910
Spc	41847
Spc	22593
Spc	33541
Spc	26107
Spc	9287
Spc	22800
Spc	31681
Spc	23868
Spc	3867
Spc	24879
Spc	22959
Spc	29086
Spc	32368
Spc	29292
L-Spc/E-Spt	11573
L-Spc/E-Spt	33670
L-Spc/E-Spt	28663
L-Spc/E-Spt	31916
L-Spc/E-Spt	3093
L-Spc/E-Spt	13751
L-Spc/E-Spt	42913
L-Spc/E-Spt	25866
L-Spc/E-Spt	16070
L-Spc/E-Spt	6127
L-Spc/E-Spt	25007
L-Spc/E-Spt	22144
L-Spc/E-Spt	11798
L-Spc/E-Spt	31019
L-Spc/E-Spt	39734
L-Spc/E-Spt	25836
L-Spc/E-Spt	29544
L-Spc/E-Spt	37252
L-Spc/E-Spt	37023
L-Spc/E-Spt	20386
L-Spc/E-Spt	28044
L-Spc/E-Spt	24213
L-Spc/E-Spt	23204
L-Spc/E-Spt	21675
L-Spc/E-Spt	48985
L-Spc/E-Spt	41498
L-Spc/E-Spt	21274
L-Spc/E-Spt	29166
L-Spc/E-Spt	35521
L-Spc/E-Spt	4059
L-Spc/E-Spt	4476
L-Spc/E-Spt	2449
L-Spc/E-Spt	30855
L-Spc/E-Spt	36456
L-Spc/E-Spt	8309
L-Spc/E-Spt	11629
L-Spc/E-Spt	24660
L-Spc/E-Spt	25601
L-Spc/E-Spt	4415
L-Spc/E-Spt	30651
L-Spc/E-Spt	29374
L-Spc/E-Spt	40034
L-Spc/E-Spt	3627
L-Spc/E-Spt	11988
L-Spc/E-Spt	31464
L-Spc/E-Spt	30126
L-Spc/E-Spt	27217
L-Spc/E-Spt	20316
L-Spc/E-Spt	19841
L-Spc/E-Spt	34029
L-Spc/E-Spt	27920
L-Spc/E-Spt	18315
L-Spc/E-Spt	25662
L-Spc/E-Spt	3432
L-Spc/E-Spt	24250
L-Spc/E-Spt	23957
L-Spc/E-Spt	27544
L-Spc/E-Spt	33669
L-Spc/E-Spt	5176
L-Spc/E-Spt	13049
L-Spc/E-Spt	24924
L-Spc/E-Spt	10155
L-Spc/E-Spt	22818
L-Spc/E-Spt	25911
L-Spc/E-Spt	35250
L-Spc/E-Spt	21208
L-Spc/E-Spt	27972
L-Spc/E-Spt	5184
L-Spc/E-Spt	7381
L-Spc/E-Spt	26057
L-Spc/E-Spt	39079
L-Spc/E-Spt	2936
L-Spc/E-Spt	30605
L-Spc/E-Spt	20747
L-Spc/E-Spt	21515
L-Spc/E-Spt	33663
L-Spc/E-Spt	19824
L-Spc/E-Spt	21627
L-Spc/E-Spt	26154
L-Spc/E-Spt	4093
L-Spc/E-Spt	16307
L-Spc/E-Spt	23964
L-Spc/E-Spt	35512
L-Spc/E-Spt	2826
L-Spc/E-Spt	18243
L-Spc/E-Spt	14686
L-Spc/E-Spt	2694
L-Spc/E-Spt	9543
L-Spc/E-Spt	23826
L-Spc/E-Spt	14878
L-Spc/E-Spt	34917
L-Spc/E-Spt	12801
L-Spc/E-Spt	34264
L-Spc/E-Spt	5100
L-Spc/E-Spt	14021
L-Spc/E-Spt	4960
L-Spc/E-Spt	11808
L-Spc/E-Spt	7641
L-Spc/E-Spt	10678
L-Spc/E-Spt	36186
L-Spc/E-Spt	23674
L-Spc/E-Spt	26032
L-Spc/E-Spt	34365
L-Spc/E-Spt	20056
L-Spc/E-Spt	29416
L-Spc/E-Spt	26993
L-Spc/E-Spt	62498
L-Spc/E-Spt	21044
L-Spc/E-Spt	14412
L-Spc/E-Spt	26838
L-Spc/E-Spt	26420
L-Spc/E-Spt	32567
L-Spc/E-Spt	42714
L-Spc/E-Spt	29944
L-Spc/E-Spt	36675
L-Spc/E-Spt	7007
L-Spc/E-Spt	12532
L-Spc/E-Spt	31186
L-Spc/E-Spt	25024
L-Spc/E-Spt	14148
L-Spc/E-Spt	13209
L-Spc/E-Spt	2824
L-Spc/E-Spt	10816
L-Spc/E-Spt	22883
L-Spc/E-Spt	4357
L-Spc/E-Spt	14300
L-Spc/E-Spt	24837
L-Spc/E-Spt	8565
L-Spc/E-Spt	24702
L-Spc/E-Spt	20688
L-Spc/E-Spt	31955
L-Spc/E-Spt	6158
L-Spc/E-Spt	7971
L-Spc/E-Spt	17010
L-Spc/E-Spt	21502
L-Spc/E-Spt	28275
L-Spc/E-Spt	30256
L-Spc/E-Spt	37728
L-Spc/E-Spt	38684
L-Spc/E-Spt	23926
L-Spc/E-Spt	33446
L-Spc/E-Spt	21733
L-Spc/E-Spt	4157
L-Spc/E-Spt	34611
L-Spc/E-Spt	27487
L-Spc/E-Spt	35139
L-Spc/E-Spt	25024
L-Spc/E-Spt	12000
L-Spc/E-Spt	29278
L-Spc/E-Spt	35815
L-Spc/E-Spt	30019
L-Spc/E-Spt	33062
L-Spc/E-Spt	22882
L-Spc/E-Spt	6304
L-Spc/E-Spt	8780
L-Spc/E-Spt	5293
L-Spc/E-Spt	24282
L-Spc/E-Spt	10766
L-Spc/E-Spt	27165
L-Spc/E-Spt	32154
L-Spc/E-Spt	7261
L-Spc/E-Spt	4116
L-Spc/E-Spt	29937
L-Spc/E-Spt	37169
L-Spc/E-Spt	21632
L-Spc/E-Spt	5987
L-Spc/E-Spt	36598
L-Spc/E-Spt	40497
L-Spc/E-Spt	29621
L-Spc/E-Spt	26911
L-Spc/E-Spt	36600
L-Spc/E-Spt	22285
L-Spc/E-Spt	19475
L-Spc/E-Spt	27873
L-Spc/E-Spt	7579
L-Spc/E-Spt	27552
L-Spc/E-Spt	19210
L-Spc/E-Spt	3616
L-Spc/E-Spt	36788
L-Spc/E-Spt	6434
L-Spc/E-Spt	30020
L-Spc/E-Spt	31527
L-Spc/E-Spt	11355
L-Spc/E-Spt	29486
L-Spc/E-Spt	28871
L-Spc/E-Spt	25410
L-Spc/E-Spt	13993
L-Spc/E-Spt	27390
L-Spc/E-Spt	2665
L-Spc/E-Spt	2658
L-Spc/E-Spt	3812
L-Spc/E-Spt	23390
L-Spc/E-Spt	16316
L-Spc/E-Spt	8177
L-Spc/E-Spt	23996
L-Spc/E-Spt	11227
L-Spc/E-Spt	28180
L-Spc/E-Spt	25429
L-Spc/E-Spt	13857
L-Spc/E-Spt	28574
L-Spc/E-Spt	21361
L-Spc/E-Spt	16140
L-Spc/E-Spt	7102
L-Spc/E-Spt	29424
L-Spc/E-Spt	19911
L-Spc/E-Spt	31753
L-Spc/E-Spt	26559
L-Spc/E-Spt	32357
L-Spc/E-Spt	6907
L-Spc/E-Spt	17293
L-Spc/E-Spt	4792
L-Spc/E-Spt	4446
L-Spc/E-Spt	9402
L-Spc/E-Spt	21882
L-Spc/E-Spt	19794
L-Spc/E-Spt	32532
L-Spc/E-Spt	26304
L-Spc/E-Spt	34374
L-Spc/E-Spt	33998
L-Spc/E-Spt	32695
L-Spc/E-Spt	27816
L-Spc/E-Spt	29762
L-Spc/E-Spt	26185
L-Spc/E-Spt	34760
L-Spc/E-Spt	16912
L-Spc/E-Spt	21969
L-Spc/E-Spt	30519
L-Spc/E-Spt	32688
L-Spc/E-Spt	29958
L-Spc/E-Spt	11541
L-Spc/E-Spt	37750
L-Spc/E-Spt	32961
L-Spc/E-Spt	25087
L-Spc/E-Spt	38674
L-Spc/E-Spt	27328
L-Spc/E-Spt	8415
L-Spc/E-Spt	15330
L-Spc/E-Spt	15393
L-Spc/E-Spt	17374
L-Spc/E-Spt	8364
L-Spc/E-Spt	31122
L-Spc/E-Spt	36482
L-Spc/E-Spt	51022
L-Spc/E-Spt	7658
L-Spc/E-Spt	3995
L-Spc/E-Spt	13882
L-Spc/E-Spt	16067
L-Spc/E-Spt	33616
L-Spc/E-Spt	12429
L-Spc/E-Spt	26357
L-Spc/E-Spt	25772
L-Spc/E-Spt	31375
L-Spc/E-Spt	6893
L-Spc/E-Spt	45651
L-Spc/E-Spt	31683
L-Spc/E-Spt	34323
L-Spc/E-Spt	33438
L-Spc/E-Spt	25893
L-Spc/E-Spt	31747
L-Spc/E-Spt	29443
L-Spc/E-Spt	25426
[truncated: 2,444 more rows]

## Sheet: X_counts_data
Cluster	X Chromosome UMIs per cell
HC	54
HC	48
HC	194
HC	134
HC	176
HC	127
HC	75
HC	145
HC	291
HC	179
HC	464
GSC	363
GSC	924
GSC	813
GSC	861
GSC	1288
GSC	509
GSC	714
GSC	1102
GSC	1200
GSC	475
GSC	1157
GSC	88
GSC	1079
GSC	1141
GSC	977
GSC	794
GSC	1039
GSC	867
GSC	859
P-Spg	186
P-Spg	278
P-Spg	222
P-Spg	207
P-Spg	62
P-Spg	223
P-Spg	546
P-Spg	77
P-Spg	227
P-Spg	340
P-Spg	342
P-Spg	86
P-Spg	292
P-Spg	291
P-Spg	513
P-Spg	190
P-Spg	342
P-Spg	68
P-Spg	106
P-Spg	250
P-Spg	66
P-Spg	210
P-Spg	215
P-Spg	214
P-Spg	406
P-Spg	81
P-Spg	531
P-Spg	419
P-Spg	439
P-Spg	586
P-Spg	262
P-Spg	291
P-Spg	328
P-Spg	166
P-Spg	177
P-Spg	44
P-Spg	138
P-Spg	217
P-Spg	226
P-Spg	205
P-Spg	276
P-Spg	733
P-Spg	753
P-Spg	506
P-Spg	177
P-Spg	162
P-Spg	161
P-Spg	193
P-Spg	604
P-Spg	153
P-Spg	218
P-Spg	238
P-Spg	177
P-Spg	368
P-Spg	349
P-Spg	268
P-Spg	180
P-Spg	454
P-Spg	287
P-Spg	182
P-Spg	749
P-Spg	101
P-Spg	265
P-Spg	223
P-Spg	54
P-Spg	235
P-Spg	205
P-Spg	301
P-Spg	209
P-Spg	239
P-Spg	274
P-Spg	144
P-Spg	591
P-Spg	229
P-Spg	154
P-Spg	464
P-Spg	68
P-Spg	182
P-Spg	90
P-Spg	288
P-Spg	242
P-Spg	431
P-Spg	299
P-Spg	344
P-Spg	258
P-Spg	184
P-Spg	352
P-Spg	506
P-Spg	434
P-Spg	198
P-Spg	167
P-Spg	238
P-Spg	496
P-Spg	242
P-Spg	273
P-Spg	72
P-Spg	168
P-Spg	184
P-Spg	472
P-Spg	215
P-Spg	118
P-Spg	232
P-Spg	336
P-Spg	341
P-Spg	447
P-Spg	314
P-Spg	307
P-Spg	462
P-Spg	236
P-Spg	303
P-Spg	171
P-Spg	513
P-Spg	92
P-Spg	53
P-Spg	119
P-Spg	90
P-Spg	124
P-Spg	546
P-Spg	481
P-Spg	78
P-Spg	223
P-Spg	482
P-Spg	247
P-Spg	338
P-Spg	561
P-Spg	582
P-Spg	275
P-Spg	779
P-Spg	281
P-Spg	181
L-Spg/P-Spc	94
L-Spg/P-Spc	117
L-Spg/P-Spc	81
L-Spg/P-Spc	85
L-Spg/P-Spc	67
L-Spg/P-Spc	130
L-Spg/P-Spc	58
L-Spg/P-Spc	53
L-Spg/P-Spc	101
L-Spg/P-Spc	67
L-Spg/P-Spc	72
L-Spg/P-Spc	76
L-Spg/P-Spc	134
L-Spg/P-Spc	115
L-Spg/P-Spc	75
L-Spg/P-Spc	142
L-Spg/P-Spc	58
L-Spg/P-Spc	108
L-Spg/P-Spc	181
L-Spg/P-Spc	200
L-Spg/P-Spc	176
L-Spg/P-Spc	122
L-Spg/P-Spc	123
L-Spg/P-Spc	62
L-Spg/P-Spc	155
L-Spg/P-Spc	68
L-Spg/P-Spc	53
L-Spg/P-Spc	183
L-Spg/P-Spc	61
L-Spg/P-Spc	154
L-Spg/P-Spc	77
L-Spg/P-Spc	103
L-Spg/P-Spc	100
L-Spg/P-Spc	103
L-Spg/P-Spc	160
L-Spg/P-Spc	121
L-Spg/P-Spc	154
L-Spg/P-Spc	27
L-Spg/P-Spc	108
L-Spg/P-Spc	54
L-Spg/P-Spc	92
L-Spg/P-Spc	173
L-Spg/P-Spc	77
L-Spg/P-Spc	143
L-Spg/P-Spc	154
L-Spg/P-Spc	53
L-Spg/P-Spc	77
L-Spg/P-Spc	26
L-Spg/P-Spc	108
L-Spg/P-Spc	65
L-Spg/P-Spc	34
L-Spg/P-Spc	94
L-Spg/P-Spc	103
L-Spg/P-Spc	129
L-Spg/P-Spc	113
L-Spg/P-Spc	149
L-Spg/P-Spc	87
L-Spg/P-Spc	111
L-Spg/P-Spc	121
L-Spg/P-Spc	171
L-Spg/P-Spc	18
L-Spg/P-Spc	80
L-Spg/P-Spc	108
L-Spg/P-Spc	84
L-Spg/P-Spc	131
L-Spg/P-Spc	121
L-Spg/P-Spc	36
L-Spg/P-Spc	127
L-Spg/P-Spc	93
L-Spg/P-Spc	133
L-Spg/P-Spc	50
L-Spg/P-Spc	46
L-Spg/P-Spc	32
L-Spg/P-Spc	34
L-Spg/P-Spc	127
L-Spg/P-Spc	119
L-Spg/P-Spc	160
L-Spg/P-Spc	134
L-Spg/P-Spc	100
L-Spg/P-Spc	104
L-Spg/P-Spc	110
L-Spg/P-Spc	46
L-Spg/P-Spc	191
L-Spg/P-Spc	81
L-Spg/P-Spc	76
L-Spg/P-Spc	138
L-Spg/P-Spc	93
L-Spg/P-Spc	137
L-Spg/P-Spc	128
L-Spg/P-Spc	71
L-Spg/P-Spc	96
L-Spg/P-Spc	114
L-Spg/P-Spc	83
L-Spg/P-Spc	96
L-Spg/P-Spc	89
L-Spg/P-Spc	183
L-Spg/P-Spc	111
L-Spg/P-Spc	111
L-Spg/P-Spc	151
L-Spg/P-Spc	83
L-Spg/P-Spc	23
L-Spg/P-Spc	90
L-Spg/P-Spc	100
L-Spg/P-Spc	99
L-Spg/P-Spc	77
L-Spg/P-Spc	86
L-Spg/P-Spc	102
L-Spg/P-Spc	115
L-Spg/P-Spc	102
L-Spg/P-Spc	86
L-Spg/P-Spc	70
L-Spg/P-Spc	103
L-Spg/P-Spc	120
L-Spg/P-Spc	93
L-Spg/P-Spc	137
L-Spg/P-Spc	112
L-Spg/P-Spc	62
L-Spg/P-Spc	104
L-Spg/P-Spc	123
L-Spg/P-Spc	24
L-Spg/P-Spc	134
L-Spg/P-Spc	19
L-Spg/P-Spc	111
L-Spg/P-Spc	113
L-Spg/P-Spc	125
L-Spg/P-Spc	103
L-Spg/P-Spc	124
L-Spg/P-Spc	83
L-Spg/P-Spc	108
L-Spg/P-Spc	48
L-Spg/P-Spc	124
L-Spg/P-Spc	133
L-Spg/P-Spc	121
L-Spg/P-Spc	71
L-Spg/P-Spc	139
L-Spg/P-Spc	88
L-Spg/P-Spc	102
L-Spg/P-Spc	117
L-Spg/P-Spc	158
L-Spg/P-Spc	130
L-Spg/P-Spc	75
L-Spg/P-Spc	128
L-Spg/P-Spc	11
L-Spg/P-Spc	89
L-Spg/P-Spc	209
L-Spg/P-Spc	198
L-Spg/P-Spc	141
L-Spg/P-Spc	114
L-Spg/P-Spc	119
L-Spg/P-Spc	69
L-Spg/P-Spc	118
L-Spg/P-Spc	139
L-Spg/P-Spc	128
L-Spg/P-Spc	103
L-Spg/P-Spc	126
L-Spg/P-Spc	66
L-Spg/P-Spc	41
L-Spg/P-Spc	230
L-Spg/P-Spc	102
L-Spg/P-Spc	115
L-Spg/P-Spc	140
L-Spg/P-Spc	179
L-Spg/P-Spc	109
L-Spg/P-Spc	87
L-Spg/P-Spc	89
L-Spg/P-Spc	173
L-Spg/P-Spc	82
L-Spg/P-Spc	66
L-Spg/P-Spc	50
L-Spg/P-Spc	96
L-Spg/P-Spc	100
L-Spg/P-Spc	151
L-Spg/P-Spc	133
L-Spg/P-Spc	82
L-Spg/P-Spc	69
L-Spg/P-Spc	79
L-Spg/P-Spc	170
L-Spg/P-Spc	104
L-Spg/P-Spc	66
L-Spg/P-Spc	94
L-Spg/P-Spc	123
L-Spg/P-Spc	88
L-Spg/P-Spc	65
L-Spg/P-Spc	29
L-Spg/P-Spc	112
L-Spg/P-Spc	88
L-Spg/P-Spc	86
L-Spg/P-Spc	148
L-Spg/P-Spc	101
L-Spg/P-Spc	144
L-Spg/P-Spc	68
L-Spg/P-Spc	105
L-Spg/P-Spc	107
L-Spg/P-Spc	100
L-Spg/P-Spc	131
L-Spg/P-Spc	105
L-Spg/P-Spc	52
L-Spg/P-Spc	90
L-Spg/P-Spc	140
L-Spg/P-Spc	139
L-Spg/P-Spc	154
L-Spg/P-Spc	100
L-Spg/P-Spc	118
L-Spg/P-Spc	161
L-Spg/P-Spc	85
L-Spg/P-Spc	159
L-Spg/P-Spc	243
L-Spg/P-Spc	186
L-Spg/P-Spc	154
L-Spg/P-Spc	154
L-Spg/P-Spc	92
L-Spg/P-Spc	127
L-Spg/P-Spc	125
L-Spg/P-Spc	116
L-Spg/P-Spc	173
L-Spg/P-Spc	104
L-Spg/P-Spc	151
L-Spg/P-Spc	180
L-Spg/P-Spc	141
L-Spg/P-Spc	92
L-Spg/P-Spc	223
L-Spg/P-Spc	114
L-Spg/P-Spc	92
L-Spg/P-Spc	82
L-Spg/P-Spc	82
L-Spg/P-Spc	95
L-Spg/P-Spc	111
L-Spg/P-Spc	141
L-Spg/P-Spc	126
L-Spg/P-Spc	103
L-Spg/P-Spc	84
L-Spg/P-Spc	112
L-Spg/P-Spc	116
L-Spg/P-Spc	80
L-Spg/P-Spc	201
L-Spg/P-Spc	104
L-Spg/P-Spc	129
L-Spg/P-Spc	97
L-Spg/P-Spc	183
L-Spg/P-Spc	173
L-Spg/P-Spc	73
L-Spg/P-Spc	61
L-Spg/P-Spc	90
L-Spg/P-Spc	151
L-Spg/P-Spc	162
L-Spg/P-Spc	138
L-Spg/P-Spc	158
L-Spg/P-Spc	138
L-Spg/P-Spc	114
L-Spg/P-Spc	169
L-Spg/P-Spc	85
L-Spg/P-Spc	113
L-Spg/P-Spc	120
L-Spg/P-Spc	123
L-Spg/P-Spc	89
L-Spg/P-Spc	76
L-Spg/P-Spc	130
L-Spg/P-Spc	161
L-Spg/P-Spc	79
L-Spg/P-Spc	122
L-Spg/P-Spc	28
L-Spg/P-Spc	190
L-Spg/P-Spc	150
L-Spg/P-Spc	139
L-Spg/P-Spc	117
L-Spg/P-Spc	89
L-Spg/P-Spc	89
L-Spg/P-Spc	37
L-Spg/P-Spc	124
L-Spg/P-Spc	142
L-Spg/P-Spc	101
L-Spg/P-Spc	12
L-Spg/P-Spc	23
L-Spg/P-Spc	72
L-Spg/P-Spc	129
L-Spg/P-Spc	268
L-Spg/P-Spc	176
L-Spg/P-Spc	220
L-Spg/P-Spc	85
L-Spg/P-Spc	112
L-Spg/P-Spc	101
L-Spg/P-Spc	165
L-Spg/P-Spc	90
L-Spg/P-Spc	60
L-Spg/P-Spc	95
L-Spg/P-Spc	76
L-Spg/P-Spc	157
L-Spg/P-Spc	79
L-Spg/P-Spc	94
L-Spg/P-Spc	21
L-Spg/P-Spc	90
L-Spg/P-Spc	98
L-Spg/P-Spc	64
L-Spg/P-Spc	116
L-Spg/P-Spc	145
L-Spg/P-Spc	200
L-Spg/P-Spc	85
L-Spg/P-Spc	125
L-Spg/P-Spc	122
L-Spg/P-Spc	112
L-Spg/P-Spc	94
L-Spg/P-Spc	11
L-Spg/P-Spc	71
L-Spg/P-Spc	79
L-Spg/P-Spc	59
L-Spg/P-Spc	60
L-Spg/P-Spc	96
L-Spg/P-Spc	49
L-Spg/P-Spc	121
L-Spg/P-Spc	103
L-Spg/P-Spc	75
L-Spg/P-Spc	75
L-Spg/P-Spc	112
L-Spg/P-Spc	60
L-Spg/P-Spc	136
L-Spg/P-Spc	68
L-Spg/P-Spc	187
L-Spg/P-Spc	173
L-Spg/P-Spc	120
L-Spg/P-Spc	57
L-Spg/P-Spc	99
L-Spg/P-Spc	108
L-Spg/P-Spc	274
L-Spg/P-Spc	124
L-Spg/P-Spc	87
L-Spg/P-Spc	108
L-Spg/P-Spc	181
L-Spg/P-Spc	122
L-Spg/P-Spc	195
L-Spg/P-Spc	71
L-Spg/P-Spc	127
L-Spg/P-Spc	177
L-Spg/P-Spc	151
L-Spg/P-Spc	163
L-Spg/P-Spc	157
L-Spg/P-Spc	114
L-Spg/P-Spc	33
L-Spg/P-Spc	43
L-Spg/P-Spc	74
L-Spg/P-Spc	159
L-Spg/P-Spc	184
L-Spg/P-Spc	189
L-Spg/P-Spc	61
L-Spg/P-Spc	113
L-Spg/P-Spc	109
L-Spg/P-Spc	143
L-Spg/P-Spc	96
L-Spg/P-Spc	121
L-Spg/P-Spc	134
L-Spg/P-Spc	112
L-Spg/P-Spc	200
L-Spg/P-Spc	164
L-Spg/P-Spc	110
L-Spg/P-Spc	121
L-Spg/P-Spc	80
L-Spg/P-Spc	66
L-Spg/P-Spc	69
L-Spg/P-Spc	85
L-Spg/P-Spc	49
L-Spg/P-Spc	145
L-Spg/P-Spc	102
L-Spg/P-Spc	106
L-Spg/P-Spc	76
L-Spg/P-Spc	115
L-Spg/P-Spc	132
L-Spg/P-Spc	100
L-Spg/P-Spc	158
L-Spg/P-Spc	135
L-Spg/P-Spc	137
L-Spg/P-Spc	78
L-Spg/P-Spc	135
L-Spg/P-Spc	104
L-Spg/P-Spc	152
L-Spg/P-Spc	105
L-Spg/P-Spc	104
L-Spg/P-Spc	165
L-Spg/P-Spc	97
L-Spg/P-Spc	131
L-Spg/P-Spc	120
L-Spg/P-Spc	95
L-Spg/P-Spc	128
L-Spg/P-Spc	57
L-Spg/P-Spc	119
L-Spg/P-Spc	111
L-Spg/P-Spc	87
L-Spg/P-Spc	108
L-Spg/P-Spc	146
L-Spg/P-Spc	178
L-Spg/P-Spc	142
L-Spg/P-Spc	94
L-Spg/P-Spc	120
L-Spg/P-Spc	123
L-Spg/P-Spc	83
L-Spg/P-Spc	80
L-Spg/P-Spc	71
L-Spg/P-Spc	132
L-Spg/P-Spc	69
L-Spg/P-Spc	69
L-Spg/P-Spc	97
L-Spg/P-Spc	181
L-Spg/P-Spc	115
L-Spg/P-Spc	76
L-Spg/P-Spc	146
L-Spg/P-Spc	103
L-Spg/P-Spc	112
L-Spg/P-Spc	17
L-Spg/P-Spc	144
L-Spg/P-Spc	199
L-Spg/P-Spc	89
L-Spg/P-Spc	183
L-Spg/P-Spc	64
L-Spg/P-Spc	142
L-Spg/P-Spc	87
L-Spg/P-Spc	120
L-Spg/P-Spc	153
L-Spg/P-Spc	134
L-Spg/P-Spc	223
L-Spg/P-Spc	400
L-Spg/P-Spc	119
L-Spg/P-Spc	171
L-Spg/P-Spc	245
L-Spg/P-Spc	75
L-Spg/P-Spc	131
L-Spg/P-Spc	66
L-Spg/P-Spc	77
L-Spg/P-Spc	148
L-Spg/P-Spc	164
L-Spg/P-Spc	173
L-Spg/P-Spc	112
L-Spg/P-Spc	127
L-Spg/P-Spc	125
L-Spg/P-Spc	84
L-Spg/P-Spc	143
L-Spg/P-Spc	131
L-Spg/P-Spc	127
L-Spg/P-Spc	190
L-Spg/P-Spc	68
L-Spg/P-Spc	79
L-Spg/P-Spc	166
L-Spg/P-Spc	166
L-Spg/P-Spc	47
L-Spg/P-Spc	17
L-Spg/P-Spc	126
L-Spg/P-Spc	106
L-Spg/P-Spc	106
L-Spg/P-Spc	99
L-Spg/P-Spc	134
L-Spg/P-Spc	49
L-Spg/P-Spc	113
L-Spg/P-Spc	172
L-Spg/P-Spc	163
L-Spg/P-Spc	82
L-Spg/P-Spc	34
L-Spg/P-Spc	122
L-Spg/P-Spc	61
L-Spg/P-Spc	126
L-Spg/P-Spc	33
L-Spg/P-Spc	127
L-Spg/P-Spc	94
L-Spg/P-Spc	152
L-Spg/P-Spc	52
L-Spg/P-Spc	132
L-Spg/P-Spc	148
L-Spg/P-Spc	177
L-Spg/P-Spc	81
L-Spg/P-Spc	127
L-Spg/P-Spc	78
L-Spg/P-Spc	75
L-Spg/P-Spc	148
L-Spg/P-Spc	83
L-Spg/P-Spc	78
L-Spg/P-Spc	110
L-Spg/P-Spc	98
L-Spg/P-Spc	80
L-Spg/P-Spc	62
L-Spg/P-Spc	67
L-Spg/P-Spc	128
L-Spg/P-Spc	143
L-Spg/P-Spc	139
L-Spg/P-Spc	113
L-Spg/P-Spc	110
L-Spg/P-Spc	110
L-Spg/P-Spc	65
L-Spg/P-Spc	94
L-Spg/P-Spc	138
L-Spg/P-Spc	68
L-Spg/P-Spc	96
L-Spg/P-Spc	196
L-Spg/P-Spc	194
L-Spg/P-Spc	120
L-Spg/P-Spc	131
L-Spg/P-Spc	116
L-Spg/P-Spc	170
L-Spg/P-Spc	168
L-Spg/P-Spc	97
L-Spg/P-Spc	131
L-Spg/P-Spc	126
L-Spg/P-Spc	73
L-Spg/P-Spc	102
L-Spg/P-Spc	169
L-Spg/P-Spc	113
L-Spg/P-Spc	19
L-Spg/P-Spc	87
L-Spg/P-Spc	75
L-Spg/P-Spc	117
L-Spg/P-Spc	70
L-Spg/P-Spc	99
L-Spg/P-Spc	110
L-Spg/P-Spc	109
L-Spg/P-Spc	120
L-Spg/P-Spc	131
L-Spg/P-Spc	73
L-Spg/P-Spc	73
L-Spg/P-Spc	171
L-Spg/P-Spc	126
L-Spg/P-Spc	112
L-Spg/P-Spc	108
L-Spg/P-Spc	42
L-Spg/P-Spc	165
L-Spg/P-Spc	76
L-Spg/P-Spc	82
L-Spg/P-Spc	42
L-Spg/P-Spc	115
L-Spg/P-Spc	54
L-Spg/P-Spc	182
L-Spg/P-Spc	62
L-Spg/P-Spc	134
L-Spg/P-Spc	139
L-Spg/P-Spc	115
L-Spg/P-Spc	236
L-Spg/P-Spc	138
L-Spg/P-Spc	94
L-Spg/P-Spc	85
L-Spg/P-Spc	154
L-Spg/P-Spc	73
L-Spg/P-Spc	149
L-Spg/P-Spc	109
L-Spg/P-Spc	155
L-Spg/P-Spc	42
L-Spg/P-Spc	96
L-Spg/P-Spc	97
L-Spg/P-Spc	121
L-Spg/P-Spc	82
L-Spg/P-Spc	120
L-Spg/P-Spc	113
L-Spg/P-Spc	87
L-Spg/P-Spc	109
L-Spg/P-Spc	125
L-Spg/P-Spc	115
L-Spg/P-Spc	265
L-Spg/P-Spc	128
L-Spg/P-Spc	90
L-Spg/P-Spc	111
L-Spg/P-Spc	133
L-Spg/P-Spc	108
L-Spg/P-Spc	99
L-Spg/P-Spc	130
L-Spg/P-Spc	120
L-Spg/P-Spc	121
L-Spg/P-Spc	97
L-Spg/P-Spc	124
L-Spg/P-Spc	99
L-Spg/P-Spc	71
L-Spg/P-Spc	93
L-Spg/P-Spc	60
L-Spg/P-Spc	67
L-Spg/P-Spc	165
L-Spg/P-Spc	120
L-Spg/P-Spc	79
L-Spg/P-Spc	49
L-Spg/P-Spc	165
L-Spg/P-Spc	161
L-Spg/P-Spc	75
L-Spg/P-Spc	101
L-Spg/P-Spc	121
L-Spg/P-Spc	73
L-Spg/P-Spc	89
L-Spg/P-Spc	124
L-Spg/P-Spc	128
L-Spg/P-Spc	114
L-Spg/P-Spc	127
L-Spg/P-Spc	383
L-Spg/P-Spc	112
L-Spg/P-Spc	143
L-Spg/P-Spc	40
L-Spg/P-Spc	53
L-Spg/P-Spc	158
L-Spg/P-Spc	105
L-Spg/P-Spc	113
L-Spg/P-Spc	135
L-Spg/P-Spc	166
L-Spg/P-Spc	153
L-Spg/P-Spc	150
L-Spg/P-Spc	127
L-Spg/P-Spc	137
L-Spg/P-Spc	92
L-Spg/P-Spc	169
L-Spg/P-Spc	79
L-Spg/P-Spc	96
L-Spg/P-Spc	117
L-Spg/P-Spc	100
L-Spg/P-Spc	71
L-Spg/P-Spc	68
L-Spg/P-Spc	201
L-Spg/P-Spc	114
L-Spg/P-Spc	114
L-Spg/P-Spc	148
L-Spg/P-Spc	165
L-Spg/P-Spc	223
L-Spg/P-Spc	156
L-Spg/P-Spc	119
L-Spg/P-Spc	61
L-Spg/P-Spc	192
L-Spg/P-Spc	126
L-Spg/P-Spc	124
L-Spg/P-Spc	148
L-Spg/P-Spc	95
L-Spg/P-Spc	95
L-Spg/P-Spc	105
L-Spg/P-Spc	106
L-Spg/P-Spc	107
L-Spg/P-Spc	90
L-Spg/P-Spc	185
L-Spg/P-Spc	83
L-Spg/P-Spc	179
L-Spg/P-Spc	156
L-Spg/P-Spc	124
L-Spg/P-Spc	183
L-Spg/P-Spc	109
L-Spg/P-Spc	106
L-Spg/P-Spc	155
L-Spg/P-Spc	74
L-Spg/P-Spc	140
L-Spg/P-Spc	84
L-Spg/P-Spc	81
L-Spg/P-Spc	156
L-Spg/P-Spc	139
L-Spg/P-Spc	93
L-Spg/P-Spc	79
L-Spg/P-Spc	124
L-Spg/P-Spc	151
L-Spg/P-Spc	125
L-Spg/P-Spc	99
L-Spg/P-Spc	104
L-Spg/P-Spc	106
L-Spg/P-Spc	94
L-Spg/P-Spc	146
L-Spg/P-Spc	93
L-Spg/P-Spc	104
L-Spg/P-Spc	116
L-Spg/P-Spc	109
L-Spg/P-Spc	118
L-Spg/P-Spc	90
L-Spg/P-Spc	202
L-Spg/P-Spc	101
L-Spg/P-Spc	91
L-Spg/P-Spc	38
L-Spg/P-Spc	57
L-Spg/P-Spc	139
L-Spg/P-Spc	60
L-Spg/P-Spc	130
L-Spg/P-Spc	179
L-Spg/P-Spc	120
L-Spg/P-Spc	257
L-Spg/P-Spc	110
L-Spg/P-Spc	122
L-Spg/P-Spc	78
L-Spg/P-Spc	58
L-Spg/P-Spc	82
L-Spg/P-Spc	140
L-Spg/P-Spc	81
L-Spg/P-Spc	93
L-Spg/P-Spc	153
L-Spg/P-Spc	125
L-Spg/P-Spc	115
L-Spg/P-Spc	87
L-Spg/P-Spc	116
L-Spg/P-Spc	46
L-Spg/P-Spc	123
L-Spg/P-Spc	80
L-Spg/P-Spc	96
L-Spg/P-Spc	73
L-Spg/P-Spc	83
L-Spg/P-Spc	124
L-Spg/P-Spc	96
L-Spg/P-Spc	192
L-Spg/P-Spc	156
L-Spg/P-Spc	108
L-Spg/P-Spc	123
L-Spg/P-Spc	125
L-Spg/P-Spc	161
L-Spg/P-Spc	98
L-Spg/P-Spc	457
L-Spg/P-Spc	294
L-Spg/P-Spc	109
L-Spg/P-Spc	66
L-Spg/P-Spc	108
L-Spg/P-Spc	127
L-Spg/P-Spc	98
L-Spg/P-Spc	41
L-Spg/P-Spc	64
Spc	96
Spc	80
Spc	88
Spc	54
Spc	78
Spc	343
Spc	84
Spc	100
Spc	20
Spc	52
Spc	87
Spc	102
Spc	90
Spc	27
Spc	101
Spc	47
Spc	98
Spc	94
Spc	162
Spc	121
Spc	70
Spc	15
Spc	71
Spc	31
Spc	73
Spc	10
Spc	34
Spc	103
Spc	53
Spc	76
Spc	76
Spc	73
Spc	103
Spc	65
Spc	87
Spc	69
Spc	84
Spc	135
Spc	65
Spc	112
Spc	59
Spc	65
Spc	64
Spc	64
Spc	105
Spc	104
Spc	52
Spc	28
Spc	84
Spc	135
Spc	31
Spc	53
Spc	110
Spc	70
Spc	57
Spc	85
Spc	64
Spc	123
Spc	61
Spc	72
Spc	57
Spc	90
Spc	71
Spc	102
Spc	63
Spc	58
Spc	97
Spc	74
Spc	156
Spc	71
Spc	116
Spc	523
Spc	56
Spc	28
Spc	210
Spc	51
Spc	59
Spc	154
Spc	51
Spc	21
Spc	67
Spc	88
Spc	120
Spc	85
Spc	60
Spc	63
Spc	67
Spc	86
Spc	62
Spc	117
Spc	87
Spc	63
Spc	103
Spc	66
Spc	74
Spc	60
Spc	89
Spc	70
Spc	57
Spc	60
Spc	105
Spc	102
Spc	83
Spc	26
Spc	53
Spc	49
Spc	100
Spc	83
Spc	86
Spc	64
Spc	61
Spc	306
Spc	69
Spc	167
Spc	84
Spc	65
Spc	94
Spc	101
Spc	64
Spc	143
Spc	76
Spc	59
Spc	74
Spc	65
Spc	47
Spc	87
Spc	83
Spc	57
Spc	18
Spc	67
Spc	118
Spc	96
Spc	144
Spc	48
Spc	113
Spc	84
Spc	93
Spc	37
Spc	46
Spc	57
Spc	96
Spc	112
Spc	93
Spc	77
Spc	48
Spc	46
Spc	72
Spc	85
Spc	86
Spc	107
Spc	30
Spc	111
Spc	102
Spc	61
Spc	17
Spc	496
Spc	125
Spc	81
Spc	41
Spc	77
Spc	58
Spc	78
Spc	89
Spc	48
Spc	74
Spc	100
Spc	111
Spc	107
Spc	113
Spc	72
Spc	5
Spc	93
Spc	84
Spc	84
Spc	139
Spc	116
Spc	72
Spc	73
Spc	124
Spc	82
Spc	89
Spc	61
Spc	78
Spc	51
Spc	104
Spc	65
Spc	67
Spc	90
Spc	98
Spc	72
Spc	84
Spc	90
Spc	16
Spc	87
Spc	72
Spc	106
Spc	44
Spc	129
Spc	110
Spc	106
Spc	66
Spc	93
Spc	88
Spc	117
Spc	70
Spc	41
Spc	112
Spc	72
Spc	73
Spc	132
Spc	46
Spc	108
Spc	70
Spc	70
Spc	86
Spc	89
Spc	64
Spc	81
Spc	71
Spc	79
Spc	77
Spc	106
Spc	67
Spc	72
Spc	88
Spc	98
Spc	72
Spc	34
Spc	58
Spc	63
Spc	57
Spc	105
Spc	63
Spc	66
Spc	75
Spc	68
Spc	67
Spc	106
Spc	94
Spc	87
Spc	59
Spc	69
Spc	99
Spc	89
Spc	66
Spc	86
Spc	88
Spc	23
Spc	106
Spc	59
Spc	66
Spc	88
Spc	82
Spc	125
Spc	55
Spc	61
Spc	67
Spc	73
Spc	78
Spc	59
Spc	72
Spc	101
Spc	97
Spc	68
Spc	15
Spc	79
Spc	26
Spc	110
Spc	112
Spc	80
Spc	48
Spc	557
Spc	138
Spc	85
Spc	78
Spc	78
Spc	78
Spc	116
Spc	64
Spc	75
Spc	82
Spc	60
Spc	62
Spc	68
Spc	55
Spc	146
Spc	71
Spc	81
Spc	93
Spc	16
Spc	410
Spc	72
Spc	67
Spc	64
Spc	72
Spc	48
Spc	83
Spc	90
Spc	47
Spc	47
Spc	64
Spc	43
Spc	65
Spc	77
Spc	94
Spc	58
Spc	55
Spc	104
Spc	98
Spc	84
Spc	102
Spc	115
Spc	63
Spc	75
Spc	85
Spc	98
Spc	92
Spc	54
Spc	87
Spc	79
Spc	70
Spc	96
Spc	57
Spc	94
Spc	67
Spc	70
Spc	88
Spc	14
Spc	79
Spc	212
Spc	86
Spc	63
Spc	73
Spc	74
Spc	65
Spc	104
Spc	11
Spc	56
Spc	73
Spc	57
Spc	53
Spc	129
Spc	71
Spc	64
Spc	43
Spc	79
Spc	71
Spc	87
Spc	92
Spc	99
Spc	70
Spc	62
Spc	56
Spc	85
Spc	108
Spc	70
Spc	70
Spc	109
Spc	106
Spc	64
Spc	101
Spc	69
Spc	107
Spc	78
Spc	61
Spc	87
Spc	64
Spc	96
Spc	27
Spc	67
Spc	94
Spc	69
Spc	63
Spc	66
Spc	371
Spc	59
Spc	82
Spc	58
Spc	52
Spc	61
Spc	58
Spc	66
Spc	68
Spc	84
Spc	109
Spc	59
Spc	32
Spc	47
Spc	60
Spc	73
Spc	45
Spc	49
Spc	60
Spc	44
Spc	125
Spc	58
Spc	17
Spc	28
Spc	76
Spc	38
Spc	135
Spc	82
Spc	182
Spc	170
Spc	75
Spc	32
Spc	67
Spc	68
Spc	86
Spc	76
Spc	22
Spc	77
Spc	85
Spc	46
Spc	19
Spc	107
Spc	80
Spc	61
Spc	62
Spc	126
Spc	122
Spc	166
Spc	63
Spc	59
Spc	62
Spc	60
Spc	63
Spc	90
Spc	38
Spc	111
Spc	74
Spc	145
Spc	96
Spc	54
Spc	94
Spc	62
Spc	79
Spc	61
Spc	14
Spc	96
Spc	116
Spc	65
Spc	93
Spc	61
Spc	85
Spc	56
Spc	88
Spc	51
Spc	135
Spc	56
Spc	31
Spc	67
Spc	81
Spc	11
Spc	82
Spc	17
Spc	76
Spc	65
Spc	79
Spc	32
Spc	61
Spc	13
Spc	48
Spc	70
Spc	62
Spc	21
Spc	94
Spc	66
Spc	127
Spc	37
Spc	127
Spc	91
Spc	57
Spc	84
Spc	85
Spc	93
Spc	58
Spc	62
Spc	100
Spc	36
Spc	110
Spc	80
Spc	48
Spc	172
Spc	88
Spc	84
Spc	106
Spc	102
Spc	75
Spc	67
Spc	83
Spc	64
Spc	62
Spc	48
Spc	82
Spc	155
Spc	100
Spc	109
Spc	61
Spc	96
Spc	69
Spc	115
Spc	100
Spc	45
Spc	77
Spc	114
Spc	76
Spc	48
Spc	95
Spc	24
Spc	58
Spc	66
Spc	93
Spc	71
Spc	53
Spc	75
Spc	124
Spc	67
Spc	59
Spc	85
Spc	29
Spc	77
Spc	20
Spc	97
Spc	71
Spc	5
Spc	63
Spc	71
Spc	62
Spc	36
Spc	125
Spc	61
Spc	69
Spc	23
Spc	134
Spc	93
Spc	94
Spc	67
Spc	135
Spc	57
Spc	53
Spc	67
Spc	58
Spc	91
Spc	115
Spc	141
Spc	106
Spc	129
Spc	83
Spc	88
Spc	80
Spc	113
Spc	61
Spc	70
Spc	85
Spc	53
Spc	94
Spc	98
Spc	55
Spc	85
Spc	92
Spc	84
Spc	21
Spc	63
Spc	98
Spc	78
Spc	95
Spc	54
Spc	61
Spc	53
Spc	58
Spc	63
Spc	41
Spc	73
Spc	84
Spc	40
Spc	27
Spc	74
Spc	89
Spc	71
Spc	11
Spc	55
Spc	56
Spc	39
Spc	162
Spc	86
Spc	76
Spc	60
Spc	41
Spc	79
Spc	78
Spc	108
Spc	40
Spc	48
Spc	38
Spc	47
Spc	56
Spc	83
Spc	97
Spc	41
Spc	45
Spc	20
Spc	85
Spc	107
Spc	77
Spc	86
Spc	62
Spc	70
Spc	69
Spc	16
Spc	41
Spc	50
Spc	109
Spc	71
Spc	10
Spc	31
Spc	79
Spc	22
Spc	107
Spc	102
Spc	59
Spc	47
Spc	127
Spc	106
Spc	60
Spc	99
Spc	100
Spc	77
Spc	39
Spc	73
Spc	88
Spc	56
Spc	37
Spc	26
Spc	78
Spc	71
Spc	57
Spc	73
Spc	71
Spc	93
Spc	79
Spc	60
Spc	74
Spc	83
Spc	77
Spc	131
Spc	69
Spc	65
Spc	55
Spc	75
Spc	63
Spc	72
Spc	197
Spc	78
Spc	49
Spc	28
Spc	65
Spc	63
Spc	80
Spc	143
Spc	116
Spc	120
Spc	60
Spc	94
Spc	34
Spc	58
Spc	15
Spc	95
Spc	86
Spc	114
Spc	61
Spc	92
Spc	66
Spc	94
Spc	83
Spc	82
Spc	62
Spc	100
Spc	92
Spc	94
Spc	63
Spc	79
Spc	48
Spc	67
Spc	97
Spc	67
Spc	57
Spc	72
Spc	13
Spc	68
Spc	113
Spc	105
Spc	140
Spc	93
Spc	89
Spc	67
Spc	106
Spc	64
Spc	79
Spc	68
Spc	46
Spc	71
Spc	77
Spc	70
Spc	101
Spc	88
Spc	53
Spc	123
Spc	76
Spc	92
Spc	109
Spc	87
Spc	29
Spc	48
Spc	84
Spc	90
Spc	97
Spc	66
Spc	64
Spc	138
Spc	89
Spc	169
Spc	16
Spc	90
Spc	104
Spc	66
Spc	60
Spc	67
Spc	93
Spc	45
Spc	82
Spc	108
Spc	55
Spc	76
Spc	70
Spc	2
Spc	53
Spc	91
Spc	157
Spc	83
Spc	106
Spc	76
Spc	74
Spc	89
Spc	68
Spc	42
Spc	38
Spc	101
Spc	79
Spc	102
Spc	88
Spc	79
Spc	6
Spc	65
Spc	87
Spc	71
Spc	91
Spc	110
Spc	85
Spc	75
Spc	69
Spc	36
Spc	38
Spc	91
Spc	83
Spc	54
Spc	104
Spc	57
Spc	34
Spc	98
Spc	38
Spc	16
Spc	24
Spc	75
Spc	88
Spc	83
Spc	71
Spc	98
Spc	113
Spc	76
Spc	47
Spc	77
Spc	13
Spc	25
Spc	55
Spc	120
Spc	138
Spc	87
Spc	92
Spc	39
Spc	40
Spc	83
Spc	84
Spc	51
Spc	64
Spc	158
Spc	41
Spc	68
Spc	107
Spc	77
Spc	22
Spc	91
Spc	109
Spc	91
Spc	71
Spc	117
Spc	73
Spc	34
Spc	74
Spc	60
Spc	71
Spc	124
Spc	93
Spc	60
Spc	77
Spc	120
Spc	97
Spc	63
Spc	84
Spc	70
Spc	54
Spc	69
Spc	74
Spc	95
Spc	14
Spc	53
Spc	44
Spc	70
Spc	95
Spc	87
Spc	59
Spc	74
Spc	45
Spc	65
Spc	79
Spc	64
Spc	9
Spc	75
Spc	69
Spc	52
Spc	37
Spc	131
Spc	78
Spc	60
Spc	98
Spc	70
Spc	39
Spc	57
Spc	101
Spc	21
Spc	80
Spc	59
Spc	119
Spc	64
Spc	14
Spc	112
Spc	10
Spc	86
Spc	77
Spc	90
Spc	59
Spc	65
Spc	100
Spc	407
Spc	52
Spc	76
Spc	97
Spc	33
Spc	82
Spc	128
Spc	72
Spc	21
Spc	86
Spc	68
Spc	71
Spc	86
Spc	88
L-Spc/E-Spt	16
L-Spc/E-Spt	59
L-Spc/E-Spt	59
L-Spc/E-Spt	55
L-Spc/E-Spt	7
L-Spc/E-Spt	24
L-Spc/E-Spt	68
L-Spc/E-Spt	52
L-Spc/E-Spt	46
L-Spc/E-Spt	25
L-Spc/E-Spt	84
L-Spc/E-Spt	36
L-Spc/E-Spt	20
L-Spc/E-Spt	61
L-Spc/E-Spt	68
L-Spc/E-Spt	62
L-Spc/E-Spt	50
L-Spc/E-Spt	81
L-Spc/E-Spt	70
L-Spc/E-Spt	55
L-Spc/E-Spt	52
L-Spc/E-Spt	56
L-Spc/E-Spt	45
L-Spc/E-Spt	27
L-Spc/E-Spt	61
L-Spc/E-Spt	90
L-Spc/E-Spt	55
L-Spc/E-Spt	65
L-Spc/E-Spt	65
L-Spc/E-Spt	18
L-Spc/E-Spt	18
L-Spc/E-Spt	7
L-Spc/E-Spt	55
L-Spc/E-Spt	98
L-Spc/E-Spt	8
L-Spc/E-Spt	23
L-Spc/E-Spt	55
L-Spc/E-Spt	63
L-Spc/E-Spt	5
L-Spc/E-Spt	77
L-Spc/E-Spt	66
L-Spc/E-Spt	84
L-Spc/E-Spt	13
L-Spc/E-Spt	25
L-Spc/E-Spt	69
L-Spc/E-Spt	68
L-Spc/E-Spt	116
L-Spc/E-Spt	47
L-Spc/E-Spt	48
L-Spc/E-Spt	78
L-Spc/E-Spt	67
L-Spc/E-Spt	31
L-Spc/E-Spt	53
L-Spc/E-Spt	18
L-Spc/E-Spt	42
L-Spc/E-Spt	48
L-Spc/E-Spt	48
L-Spc/E-Spt	86
L-Spc/E-Spt	18
L-Spc/E-Spt	23
L-Spc/E-Spt	61
L-Spc/E-Spt	33
L-Spc/E-Spt	59
L-Spc/E-Spt	47
L-Spc/E-Spt	46
L-Spc/E-Spt	47
L-Spc/E-Spt	64
L-Spc/E-Spt	19
L-Spc/E-Spt	9
L-Spc/E-Spt	54
L-Spc/E-Spt	85
L-Spc/E-Spt	4
L-Spc/E-Spt	76
L-Spc/E-Spt	32
L-Spc/E-Spt	65
L-Spc/E-Spt	112
L-Spc/E-Spt	46
L-Spc/E-Spt	33
L-Spc/E-Spt	39
L-Spc/E-Spt	24
L-Spc/E-Spt	28
L-Spc/E-Spt	68
L-Spc/E-Spt	68
L-Spc/E-Spt	9
L-Spc/E-Spt	33
L-Spc/E-Spt	28
L-Spc/E-Spt	8
L-Spc/E-Spt	24
L-Spc/E-Spt	54
L-Spc/E-Spt	31
L-Spc/E-Spt	86
L-Spc/E-Spt	16
L-Spc/E-Spt	86
L-Spc/E-Spt	15
L-Spc/E-Spt	24
L-Spc/E-Spt	9
L-Spc/E-Spt	26
L-Spc/E-Spt	17
L-Spc/E-Spt	32
L-Spc/E-Spt	68
L-Spc/E-Spt	50
L-Spc/E-Spt	84
L-Spc/E-Spt	33
L-Spc/E-Spt	53
L-Spc/E-Spt	70
L-Spc/E-Spt	67
L-Spc/E-Spt	106
L-Spc/E-Spt	55
L-Spc/E-Spt	165
L-Spc/E-Spt	66
L-Spc/E-Spt	57
L-Spc/E-Spt	30
L-Spc/E-Spt	45
L-Spc/E-Spt	59
L-Spc/E-Spt	64
L-Spc/E-Spt	12
L-Spc/E-Spt	26
L-Spc/E-Spt	47
L-Spc/E-Spt	42
L-Spc/E-Spt	29
L-Spc/E-Spt	16
L-Spc/E-Spt	8
L-Spc/E-Spt	27
L-Spc/E-Spt	59
L-Spc/E-Spt	13
L-Spc/E-Spt	40
L-Spc/E-Spt	40
L-Spc/E-Spt	15
L-Spc/E-Spt	64
L-Spc/E-Spt	29
L-Spc/E-Spt	32
L-Spc/E-Spt	11
L-Spc/E-Spt	23
L-Spc/E-Spt	31
L-Spc/E-Spt	9
L-Spc/E-Spt	84
L-Spc/E-Spt	80
L-Spc/E-Spt	82
L-Spc/E-Spt	74
L-Spc/E-Spt	50
L-Spc/E-Spt	51
L-Spc/E-Spt	45
L-Spc/E-Spt	8
L-Spc/E-Spt	66
L-Spc/E-Spt	43
L-Spc/E-Spt	25
L-Spc/E-Spt	53
L-Spc/E-Spt	22
L-Spc/E-Spt	58
L-Spc/E-Spt	79
L-Spc/E-Spt	45
L-Spc/E-Spt	69
L-Spc/E-Spt	39
L-Spc/E-Spt	21
L-Spc/E-Spt	21
L-Spc/E-Spt	17
L-Spc/E-Spt	56
L-Spc/E-Spt	24
L-Spc/E-Spt	57
L-Spc/E-Spt	61
L-Spc/E-Spt	12
L-Spc/E-Spt	11
L-Spc/E-Spt	59
L-Spc/E-Spt	85
L-Spc/E-Spt	64
L-Spc/E-Spt	27
L-Spc/E-Spt	90
L-Spc/E-Spt	76
L-Spc/E-Spt	60
L-Spc/E-Spt	35
L-Spc/E-Spt	68
L-Spc/E-Spt	52
L-Spc/E-Spt	37
L-Spc/E-Spt	54
L-Spc/E-Spt	21
L-Spc/E-Spt	84
L-Spc/E-Spt	38
L-Spc/E-Spt	7
L-Spc/E-Spt	77
L-Spc/E-Spt	13
L-Spc/E-Spt	59
L-Spc/E-Spt	11
L-Spc/E-Spt	17
L-Spc/E-Spt	83
L-Spc/E-Spt	66
L-Spc/E-Spt	35
L-Spc/E-Spt	20
L-Spc/E-Spt	46
L-Spc/E-Spt	0
L-Spc/E-Spt	7
L-Spc/E-Spt	11
L-Spc/E-Spt	43
L-Spc/E-Spt	39
L-Spc/E-Spt	17
L-Spc/E-Spt	60
L-Spc/E-Spt	13
L-Spc/E-Spt	56
L-Spc/E-Spt	43
L-Spc/E-Spt	46
L-Spc/E-Spt	53
L-Spc/E-Spt	55
L-Spc/E-Spt	28
L-Spc/E-Spt	8
L-Spc/E-Spt	68
L-Spc/E-Spt	45
L-Spc/E-Spt	83
L-Spc/E-Spt	50
L-Spc/E-Spt	75
L-Spc/E-Spt	13
L-Spc/E-Spt	41
L-Spc/E-Spt	13
L-Spc/E-Spt	30
L-Spc/E-Spt	25
L-Spc/E-Spt	62
L-Spc/E-Spt	272
L-Spc/E-Spt	48
L-Spc/E-Spt	56
L-Spc/E-Spt	69
L-Spc/E-Spt	59
L-Spc/E-Spt	76
L-Spc/E-Spt	56
L-Spc/E-Spt	59
L-Spc/E-Spt	60
L-Spc/E-Spt	55
L-Spc/E-Spt	146
L-Spc/E-Spt	51
L-Spc/E-Spt	71
L-Spc/E-Spt	174
L-Spc/E-Spt	64
L-Spc/E-Spt	25
L-Spc/E-Spt	65
L-Spc/E-Spt	69
L-Spc/E-Spt	55
L-Spc/E-Spt	58
L-Spc/E-Spt	49
L-Spc/E-Spt	15
L-Spc/E-Spt	37
L-Spc/E-Spt	22
L-Spc/E-Spt	50
L-Spc/E-Spt	15
L-Spc/E-Spt	86
L-Spc/E-Spt	79
L-Spc/E-Spt	57
L-Spc/E-Spt	15
L-Spc/E-Spt	10
L-Spc/E-Spt	31
L-Spc/E-Spt	44
L-Spc/E-Spt	69
L-Spc/E-Spt	24
L-Spc/E-Spt	55
L-Spc/E-Spt	65
L-Spc/E-Spt	77
L-Spc/E-Spt	21
L-Spc/E-Spt	47
L-Spc/E-Spt	64
L-Spc/E-Spt	85
L-Spc/E-Spt	87
L-Spc/E-Spt	57
L-Spc/E-Spt	104
L-Spc/E-Spt	58
L-Spc/E-Spt	56
[truncated: 2,444 more rows]

## Sheet: Y_counts_data
Cluster	Y Chromosome UMIs per cell
HC	1
HC	0
HC	0
HC	0
HC	0
HC	0
HC	0
HC	2
HC	0
HC	0
HC	0
GSC	0
GSC	0
GSC	0
GSC	0
GSC	2
GSC	0
GSC	1
GSC	0
GSC	1
GSC	0
GSC	2
GSC	2
GSC	0
GSC	1
GSC	0
GSC	2
GSC	0
GSC	1
GSC	1
P-Spg	1
P-Spg	0
P-Spg	0
P-Spg	0
P-Spg	0
P-Spg	1
P-Spg	0
P-Spg	0
P-Spg	0
P-Spg	0
P-Spg	1
P-Spg	1
P-Spg	3
P-Spg	0
P-Spg	0
P-Spg	1
P-Spg	1
P-Spg	0
P-Spg	0
P-Spg	0
P-Spg	0
P-Spg	0
P-Spg	0
P-Spg	0
P-Spg	0
P-Spg	0
P-Spg	0
P-Spg	1
P-Spg	0
P-Spg	3
P-Spg	0
P-Spg	0
P-Spg	0
P-Spg	0
P-Spg	2
P-Spg	0
P-Spg	0
P-Spg	1
P-Spg	0
P-Spg	3
P-Spg	0
P-Spg	1
P-Spg	0
P-Spg	1
P-Spg	0
P-Spg	0
P-Spg	0
P-Spg	0
P-Spg	0
P-Spg	1
P-Spg	0
P-Spg	0
P-Spg	0
P-Spg	0
P-Spg	0
P-Spg	1
P-Spg	1
P-Spg	0
P-Spg	4
P-Spg	0
P-Spg	2
P-Spg	0
P-Spg	1
P-Spg	0
P-Spg	0
P-Spg	0
P-Spg	0
P-Spg	2
P-Spg	1
P-Spg	2
P-Spg	0
P-Spg	0
P-Spg	0
P-Spg	0
P-Spg	0
P-Spg	1
P-Spg	0
P-Spg	0
P-Spg	1
P-Spg	1
P-Spg	0
P-Spg	0
P-Spg	0
P-Spg	0
P-Spg	0
P-Spg	1
P-Spg	0
P-Spg	0
P-Spg	0
P-Spg	0
P-Spg	1
P-Spg	0
P-Spg	0
P-Spg	0
P-Spg	0
P-Spg	0
P-Spg	0
P-Spg	2
P-Spg	3
P-Spg	1
P-Spg	1
P-Spg	1
P-Spg	0
P-Spg	1
P-Spg	1
P-Spg	0
P-Spg	2
P-Spg	0
P-Spg	0
P-Spg	1
P-Spg	0
P-Spg	0
P-Spg	0
P-Spg	0
P-Spg	1
P-Spg	0
P-Spg	0
P-Spg	0
P-Spg	1
P-Spg	0
P-Spg	1
P-Spg	1
P-Spg	1
P-Spg	0
P-Spg	0
P-Spg	1
P-Spg	2
P-Spg	1
P-Spg	3
P-Spg	0
L-Spg/P-Spc	0
L-Spg/P-Spc	1
L-Spg/P-Spc	3
L-Spg/P-Spc	1
L-Spg/P-Spc	1
L-Spg/P-Spc	3
L-Spg/P-Spc	0
L-Spg/P-Spc	0
L-Spg/P-Spc	0
L-Spg/P-Spc	0
L-Spg/P-Spc	1
L-Spg/P-Spc	1
L-Spg/P-Spc	0
L-Spg/P-Spc	1
L-Spg/P-Spc	0
L-Spg/P-Spc	1
L-Spg/P-Spc	0
L-Spg/P-Spc	0
L-Spg/P-Spc	0
L-Spg/P-Spc	1
L-Spg/P-Spc	0
L-Spg/P-Spc	1
L-Spg/P-Spc	0
L-Spg/P-Spc	0
L-Spg/P-Spc	0
L-Spg/P-Spc	6
L-Spg/P-Spc	0
L-Spg/P-Spc	0
L-Spg/P-Spc	1
L-Spg/P-Spc	0
L-Spg/P-Spc	0
L-Spg/P-Spc	0
L-Spg/P-Spc	0
L-Spg/P-Spc	1
L-Spg/P-Spc	0
L-Spg/P-Spc	2
L-Spg/P-Spc	1
L-Spg/P-Spc	1
L-Spg/P-Spc	0
L-Spg/P-Spc	0
L-Spg/P-Spc	2
L-Spg/P-Spc	0
L-Spg/P-Spc	1
L-Spg/P-Spc	0
L-Spg/P-Spc	1
L-Spg/P-Spc	0
L-Spg/P-Spc	0
L-Spg/P-Spc	1
L-Spg/P-Spc	1
L-Spg/P-Spc	2
L-Spg/P-Spc	0
L-Spg/P-Spc	0
L-Spg/P-Spc	0
L-Spg/P-Spc	2
L-Spg/P-Spc	6
L-Spg/P-Spc	0
L-Spg/P-Spc	1
L-Spg/P-Spc	1
L-Spg/P-Spc	0
L-Spg/P-Spc	0
L-Spg/P-Spc	0
L-Spg/P-Spc	0
L-Spg/P-Spc	0
L-Spg/P-Spc	1
L-Spg/P-Spc	0
L-Spg/P-Spc	1
L-Spg/P-Spc	0
L-Spg/P-Spc	1
L-Spg/P-Spc	1
L-Spg/P-Spc	1
L-Spg/P-Spc	11
L-Spg/P-Spc	1
L-Spg/P-Spc	0
L-Spg/P-Spc	0
L-Spg/P-Spc	2
L-Spg/P-Spc	3
L-Spg/P-Spc	1
L-Spg/P-Spc	2
L-Spg/P-Spc	0
L-Spg/P-Spc	1
L-Spg/P-Spc	1
L-Spg/P-Spc	0
L-Spg/P-Spc	0
L-Spg/P-Spc	0
L-Spg/P-Spc	1
L-Spg/P-Spc	0
L-Spg/P-Spc	1
L-Spg/P-Spc	1
L-Spg/P-Spc	0
L-Spg/P-Spc	2
L-Spg/P-Spc	0
L-Spg/P-Spc	0
L-Spg/P-Spc	1
L-Spg/P-Spc	0
L-Spg/P-Spc	0
L-Spg/P-Spc	0
L-Spg/P-Spc	1
L-Spg/P-Spc	0
L-Spg/P-Spc	2
L-Spg/P-Spc	1
L-Spg/P-Spc	0
L-Spg/P-Spc	2
L-Spg/P-Spc	0
L-Spg/P-Spc	0
L-Spg/P-Spc	0
L-Spg/P-Spc	2
L-Spg/P-Spc	2
L-Spg/P-Spc	2
L-Spg/P-Spc	0
L-Spg/P-Spc	0
L-Spg/P-Spc	0
L-Spg/P-Spc	1
L-Spg/P-Spc	0
L-Spg/P-Spc	0
L-Spg/P-Spc	1
L-Spg/P-Spc	2
L-Spg/P-Spc	0
L-Spg/P-Spc	2
L-Spg/P-Spc	3
L-Spg/P-Spc	0
L-Spg/P-Spc	1
L-Spg/P-Spc	0
L-Spg/P-Spc	0
L-Spg/P-Spc	13
L-Spg/P-Spc	0
L-Spg/P-Spc	0
L-Spg/P-Spc	1
L-Spg/P-Spc	7
L-Spg/P-Spc	1
L-Spg/P-Spc	0
L-Spg/P-Spc	2
L-Spg/P-Spc	1
L-Spg/P-Spc	0
L-Spg/P-Spc	1
L-Spg/P-Spc	1
L-Spg/P-Spc	0
L-Spg/P-Spc	1
L-Spg/P-Spc	2
L-Spg/P-Spc	0
L-Spg/P-Spc	3
L-Spg/P-Spc	0
L-Spg/P-Spc	0
L-Spg/P-Spc	1
L-Spg/P-Spc	0
L-Spg/P-Spc	0
L-Spg/P-Spc	1
L-Spg/P-Spc	1
L-Spg/P-Spc	0
L-Spg/P-Spc	4
L-Spg/P-Spc	2
L-Spg/P-Spc	1
L-Spg/P-Spc	1
L-Spg/P-Spc	0
L-Spg/P-Spc	3
L-Spg/P-Spc	2
L-Spg/P-Spc	0
L-Spg/P-Spc	0
L-Spg/P-Spc	0
L-Spg/P-Spc	0
L-Spg/P-Spc	1
L-Spg/P-Spc	2
L-Spg/P-Spc	0
L-Spg/P-Spc	0
L-Spg/P-Spc	0
L-Spg/P-Spc	2
L-Spg/P-Spc	0
L-Spg/P-Spc	3
L-Spg/P-Spc	1
L-Spg/P-Spc	0
L-Spg/P-Spc	1
L-Spg/P-Spc	1
L-Spg/P-Spc	0
L-Spg/P-Spc	1
L-Spg/P-Spc	0
L-Spg/P-Spc	0
L-Spg/P-Spc	0
L-Spg/P-Spc	0
L-Spg/P-Spc	1
L-Spg/P-Spc	1
L-Spg/P-Spc	0
L-Spg/P-Spc	2
L-Spg/P-Spc	0
L-Spg/P-Spc	1
L-Spg/P-Spc	0
L-Spg/P-Spc	1
L-Spg/P-Spc	0
L-Spg/P-Spc	1
L-Spg/P-Spc	2
L-Spg/P-Spc	3
L-Spg/P-Spc	1
L-Spg/P-Spc	1
L-Spg/P-Spc	1
L-Spg/P-Spc	1
L-Spg/P-Spc	4
L-Spg/P-Spc	1
L-Spg/P-Spc	1
L-Spg/P-Spc	2
L-Spg/P-Spc	0
L-Spg/P-Spc	0
L-Spg/P-Spc	0
L-Spg/P-Spc	2
L-Spg/P-Spc	1
L-Spg/P-Spc	1
L-Spg/P-Spc	0
L-Spg/P-Spc	0
L-Spg/P-Spc	0
L-Spg/P-Spc	3
L-Spg/P-Spc	0
L-Spg/P-Spc	4
L-Spg/P-Spc	1
L-Spg/P-Spc	1
L-Spg/P-Spc	0
L-Spg/P-Spc	1
L-Spg/P-Spc	0
L-Spg/P-Spc	2
L-Spg/P-Spc	3
L-Spg/P-Spc	2
L-Spg/P-Spc	0
L-Spg/P-Spc	1
L-Spg/P-Spc	0
L-Spg/P-Spc	2
L-Spg/P-Spc	0
L-Spg/P-Spc	0
L-Spg/P-Spc	0
L-Spg/P-Spc	1
L-Spg/P-Spc	6
L-Spg/P-Spc	5
L-Spg/P-Spc	1
L-Spg/P-Spc	1
L-Spg/P-Spc	0
L-Spg/P-Spc	1
L-Spg/P-Spc	1
L-Spg/P-Spc	0
L-Spg/P-Spc	0
L-Spg/P-Spc	0
L-Spg/P-Spc	2
L-Spg/P-Spc	0
L-Spg/P-Spc	3
L-Spg/P-Spc	0
L-Spg/P-Spc	1
L-Spg/P-Spc	0
L-Spg/P-Spc	0
L-Spg/P-Spc	1
L-Spg/P-Spc	2
L-Spg/P-Spc	0
L-Spg/P-Spc	0
L-Spg/P-Spc	2
L-Spg/P-Spc	0
L-Spg/P-Spc	3
L-Spg/P-Spc	1
L-Spg/P-Spc	1
L-Spg/P-Spc	0
L-Spg/P-Spc	1
L-Spg/P-Spc	3
L-Spg/P-Spc	0
L-Spg/P-Spc	1
L-Spg/P-Spc	1
L-Spg/P-Spc	2
L-Spg/P-Spc	0
L-Spg/P-Spc	10
L-Spg/P-Spc	0
L-Spg/P-Spc	0
L-Spg/P-Spc	0
L-Spg/P-Spc	1
L-Spg/P-Spc	2
L-Spg/P-Spc	0
L-Spg/P-Spc	7
L-Spg/P-Spc	0
L-Spg/P-Spc	2
L-Spg/P-Spc	2
L-Spg/P-Spc	3
L-Spg/P-Spc	0
L-Spg/P-Spc	0
L-Spg/P-Spc	0
L-Spg/P-Spc	0
L-Spg/P-Spc	1
L-Spg/P-Spc	0
L-Spg/P-Spc	1
L-Spg/P-Spc	1
L-Spg/P-Spc	0
L-Spg/P-Spc	1
L-Spg/P-Spc	0
L-Spg/P-Spc	2
L-Spg/P-Spc	0
L-Spg/P-Spc	0
L-Spg/P-Spc	2
L-Spg/P-Spc	0
L-Spg/P-Spc	0
L-Spg/P-Spc	1
L-Spg/P-Spc	0
L-Spg/P-Spc	1
L-Spg/P-Spc	1
L-Spg/P-Spc	1
L-Spg/P-Spc	0
L-Spg/P-Spc	0
L-Spg/P-Spc	0
L-Spg/P-Spc	1
L-Spg/P-Spc	0
L-Spg/P-Spc	2
L-Spg/P-Spc	2
L-Spg/P-Spc	1
L-Spg/P-Spc	0
L-Spg/P-Spc	1
L-Spg/P-Spc	0
L-Spg/P-Spc	0
L-Spg/P-Spc	0
L-Spg/P-Spc	0
L-Spg/P-Spc	0
L-Spg/P-Spc	1
L-Spg/P-Spc	2
L-Spg/P-Spc	0
L-Spg/P-Spc	0
L-Spg/P-Spc	0
L-Spg/P-Spc	1
L-Spg/P-Spc	1
L-Spg/P-Spc	0
L-Spg/P-Spc	0
L-Spg/P-Spc	0
L-Spg/P-Spc	2
L-Spg/P-Spc	1
L-Spg/P-Spc	1
L-Spg/P-Spc	2
L-Spg/P-Spc	0
L-Spg/P-Spc	1
L-Spg/P-Spc	0
L-Spg/P-Spc	0
L-Spg/P-Spc	0
L-Spg/P-Spc	1
L-Spg/P-Spc	0
L-Spg/P-Spc	0
L-Spg/P-Spc	0
L-Spg/P-Spc	2
L-Spg/P-Spc	0
L-Spg/P-Spc	3
L-Spg/P-Spc	0
L-Spg/P-Spc	0
L-Spg/P-Spc	0
L-Spg/P-Spc	1
L-Spg/P-Spc	0
L-Spg/P-Spc	0
L-Spg/P-Spc	1
L-Spg/P-Spc	0
L-Spg/P-Spc	2
L-Spg/P-Spc	0
L-Spg/P-Spc	1
L-Spg/P-Spc	0
L-Spg/P-Spc	1
L-Spg/P-Spc	0
L-Spg/P-Spc	1
L-Spg/P-Spc	2
L-Spg/P-Spc	0
L-Spg/P-Spc	5
L-Spg/P-Spc	1
L-Spg/P-Spc	1
L-Spg/P-Spc	0
L-Spg/P-Spc	0
L-Spg/P-Spc	0
L-Spg/P-Spc	0
L-Spg/P-Spc	0
L-Spg/P-Spc	2
L-Spg/P-Spc	1
L-Spg/P-Spc	0
L-Spg/P-Spc	0
L-Spg/P-Spc	1
L-Spg/P-Spc	1
L-Spg/P-Spc	1
L-Spg/P-Spc	1
L-Spg/P-Spc	1
L-Spg/P-Spc	1
L-Spg/P-Spc	2
L-Spg/P-Spc	0
L-Spg/P-Spc	0
L-Spg/P-Spc	2
L-Spg/P-Spc	1
L-Spg/P-Spc	1
L-Spg/P-Spc	1
L-Spg/P-Spc	0
L-Spg/P-Spc	1
L-Spg/P-Spc	0
L-Spg/P-Spc	3
L-Spg/P-Spc	0
L-Spg/P-Spc	1
L-Spg/P-Spc	1
L-Spg/P-Spc	2
L-Spg/P-Spc	1
L-Spg/P-Spc	0
L-Spg/P-Spc	1
L-Spg/P-Spc	12
L-Spg/P-Spc	1
L-Spg/P-Spc	2
L-Spg/P-Spc	0
L-Spg/P-Spc	0
L-Spg/P-Spc	1
L-Spg/P-Spc	0
L-Spg/P-Spc	0
L-Spg/P-Spc	0
L-Spg/P-Spc	3
L-Spg/P-Spc	1
L-Spg/P-Spc	0
L-Spg/P-Spc	1
L-Spg/P-Spc	1
L-Spg/P-Spc	2
L-Spg/P-Spc	1
L-Spg/P-Spc	0
L-Spg/P-Spc	1
L-Spg/P-Spc	0
L-Spg/P-Spc	1
L-Spg/P-Spc	0
L-Spg/P-Spc	0
L-Spg/P-Spc	0
L-Spg/P-Spc	0
L-Spg/P-Spc	0
L-Spg/P-Spc	3
L-Spg/P-Spc	0
L-Spg/P-Spc	1
L-Spg/P-Spc	0
L-Spg/P-Spc	0
L-Spg/P-Spc	2
L-Spg/P-Spc	1
L-Spg/P-Spc	1
L-Spg/P-Spc	2
L-Spg/P-Spc	2
L-Spg/P-Spc	6
L-Spg/P-Spc	1
L-Spg/P-Spc	0
L-Spg/P-Spc	1
L-Spg/P-Spc	0
L-Spg/P-Spc	0
L-Spg/P-Spc	2
L-Spg/P-Spc	0
L-Spg/P-Spc	0
L-Spg/P-Spc	0
L-Spg/P-Spc	1
L-Spg/P-Spc	1
L-Spg/P-Spc	0
L-Spg/P-Spc	4
L-Spg/P-Spc	2
L-Spg/P-Spc	0
L-Spg/P-Spc	1
L-Spg/P-Spc	2
L-Spg/P-Spc	0
L-Spg/P-Spc	0
L-Spg/P-Spc	0
L-Spg/P-Spc	0
L-Spg/P-Spc	1
L-Spg/P-Spc	2
L-Spg/P-Spc	1
L-Spg/P-Spc	1
L-Spg/P-Spc	2
L-Spg/P-Spc	1
L-Spg/P-Spc	1
L-Spg/P-Spc	0
L-Spg/P-Spc	0
L-Spg/P-Spc	1
L-Spg/P-Spc	0
L-Spg/P-Spc	0
L-Spg/P-Spc	0
L-Spg/P-Spc	0
L-Spg/P-Spc	0
L-Spg/P-Spc	0
L-Spg/P-Spc	0
L-Spg/P-Spc	2
L-Spg/P-Spc	1
L-Spg/P-Spc	0
L-Spg/P-Spc	3
L-Spg/P-Spc	1
L-Spg/P-Spc	2
L-Spg/P-Spc	0
L-Spg/P-Spc	0
L-Spg/P-Spc	1
L-Spg/P-Spc	0
L-Spg/P-Spc	0
L-Spg/P-Spc	0
L-Spg/P-Spc	0
L-Spg/P-Spc	0
L-Spg/P-Spc	0
L-Spg/P-Spc	1
L-Spg/P-Spc	1
L-Spg/P-Spc	2
L-Spg/P-Spc	0
L-Spg/P-Spc	0
L-Spg/P-Spc	0
L-Spg/P-Spc	1
L-Spg/P-Spc	0
L-Spg/P-Spc	0
L-Spg/P-Spc	0
L-Spg/P-Spc	3
L-Spg/P-Spc	0
L-Spg/P-Spc	0
L-Spg/P-Spc	0
L-Spg/P-Spc	1
L-Spg/P-Spc	0
L-Spg/P-Spc	1
L-Spg/P-Spc	3
L-Spg/P-Spc	0
L-Spg/P-Spc	1
L-Spg/P-Spc	0
L-Spg/P-Spc	0
L-Spg/P-Spc	0
L-Spg/P-Spc	0
L-Spg/P-Spc	0
L-Spg/P-Spc	0
L-Spg/P-Spc	1
L-Spg/P-Spc	0
L-Spg/P-Spc	2
L-Spg/P-Spc	0
L-Spg/P-Spc	0
L-Spg/P-Spc	1
L-Spg/P-Spc	0
L-Spg/P-Spc	1
L-Spg/P-Spc	1
L-Spg/P-Spc	0
L-Spg/P-Spc	0
L-Spg/P-Spc	0
L-Spg/P-Spc	1
L-Spg/P-Spc	0
L-Spg/P-Spc	1
L-Spg/P-Spc	0
L-Spg/P-Spc	0
L-Spg/P-Spc	2
L-Spg/P-Spc	0
L-Spg/P-Spc	0
L-Spg/P-Spc	1
L-Spg/P-Spc	1
L-Spg/P-Spc	2
L-Spg/P-Spc	0
L-Spg/P-Spc	0
L-Spg/P-Spc	0
L-Spg/P-Spc	0
L-Spg/P-Spc	2
L-Spg/P-Spc	0
L-Spg/P-Spc	0
L-Spg/P-Spc	4
L-Spg/P-Spc	0
L-Spg/P-Spc	1
L-Spg/P-Spc	1
L-Spg/P-Spc	1
L-Spg/P-Spc	1
L-Spg/P-Spc	0
L-Spg/P-Spc	1
L-Spg/P-Spc	0
L-Spg/P-Spc	0
L-Spg/P-Spc	2
L-Spg/P-Spc	0
L-Spg/P-Spc	1
L-Spg/P-Spc	0
L-Spg/P-Spc	0
L-Spg/P-Spc	1
L-Spg/P-Spc	6
L-Spg/P-Spc	0
L-Spg/P-Spc	0
L-Spg/P-Spc	0
L-Spg/P-Spc	1
L-Spg/P-Spc	1
L-Spg/P-Spc	2
L-Spg/P-Spc	0
L-Spg/P-Spc	1
L-Spg/P-Spc	3
L-Spg/P-Spc	3
L-Spg/P-Spc	2
L-Spg/P-Spc	0
L-Spg/P-Spc	4
L-Spg/P-Spc	0
L-Spg/P-Spc	1
L-Spg/P-Spc	0
L-Spg/P-Spc	3
L-Spg/P-Spc	0
L-Spg/P-Spc	0
L-Spg/P-Spc	0
L-Spg/P-Spc	2
L-Spg/P-Spc	1
L-Spg/P-Spc	1
L-Spg/P-Spc	0
L-Spg/P-Spc	0
L-Spg/P-Spc	0
L-Spg/P-Spc	0
L-Spg/P-Spc	1
L-Spg/P-Spc	1
L-Spg/P-Spc	0
L-Spg/P-Spc	1
L-Spg/P-Spc	0
L-Spg/P-Spc	0
L-Spg/P-Spc	0
L-Spg/P-Spc	0
L-Spg/P-Spc	0
L-Spg/P-Spc	0
L-Spg/P-Spc	0
L-Spg/P-Spc	0
L-Spg/P-Spc	0
L-Spg/P-Spc	1
L-Spg/P-Spc	9
L-Spg/P-Spc	0
L-Spg/P-Spc	3
L-Spg/P-Spc	1
L-Spg/P-Spc	2
L-Spg/P-Spc	7
L-Spg/P-Spc	1
L-Spg/P-Spc	3
L-Spg/P-Spc	2
L-Spg/P-Spc	0
L-Spg/P-Spc	4
L-Spg/P-Spc	1
L-Spg/P-Spc	8
L-Spg/P-Spc	0
L-Spg/P-Spc	8
L-Spg/P-Spc	0
L-Spg/P-Spc	7
L-Spg/P-Spc	1
L-Spg/P-Spc	2
L-Spg/P-Spc	2
L-Spg/P-Spc	1
L-Spg/P-Spc	1
L-Spg/P-Spc	0
L-Spg/P-Spc	0
L-Spg/P-Spc	2
L-Spg/P-Spc	2
L-Spg/P-Spc	0
L-Spg/P-Spc	0
L-Spg/P-Spc	0
L-Spg/P-Spc	9
L-Spg/P-Spc	3
L-Spg/P-Spc	2
L-Spg/P-Spc	0
L-Spg/P-Spc	5
L-Spg/P-Spc	0
L-Spg/P-Spc	0
L-Spg/P-Spc	1
L-Spg/P-Spc	0
L-Spg/P-Spc	0
L-Spg/P-Spc	0
L-Spg/P-Spc	1
L-Spg/P-Spc	0
L-Spg/P-Spc	0
L-Spg/P-Spc	0
L-Spg/P-Spc	0
L-Spg/P-Spc	1
L-Spg/P-Spc	4
L-Spg/P-Spc	1
L-Spg/P-Spc	1
L-Spg/P-Spc	1
L-Spg/P-Spc	0
L-Spg/P-Spc	2
L-Spg/P-Spc	1
L-Spg/P-Spc	3
L-Spg/P-Spc	0
L-Spg/P-Spc	7
L-Spg/P-Spc	0
L-Spg/P-Spc	2
L-Spg/P-Spc	2
L-Spg/P-Spc	2
L-Spg/P-Spc	0
L-Spg/P-Spc	3
L-Spg/P-Spc	0
L-Spg/P-Spc	2
L-Spg/P-Spc	3
L-Spg/P-Spc	1
L-Spg/P-Spc	0
L-Spg/P-Spc	0
L-Spg/P-Spc	1
L-Spg/P-Spc	3
L-Spg/P-Spc	0
L-Spg/P-Spc	5
L-Spg/P-Spc	2
L-Spg/P-Spc	2
L-Spg/P-Spc	3
L-Spg/P-Spc	1
L-Spg/P-Spc	1
L-Spg/P-Spc	1
L-Spg/P-Spc	1
L-Spg/P-Spc	2
L-Spg/P-Spc	0
L-Spg/P-Spc	1
L-Spg/P-Spc	0
L-Spg/P-Spc	0
L-Spg/P-Spc	0
L-Spg/P-Spc	0
L-Spg/P-Spc	0
L-Spg/P-Spc	0
L-Spg/P-Spc	2
L-Spg/P-Spc	1
L-Spg/P-Spc	1
L-Spg/P-Spc	1
L-Spg/P-Spc	3
L-Spg/P-Spc	0
L-Spg/P-Spc	0
L-Spg/P-Spc	0
L-Spg/P-Spc	0
L-Spg/P-Spc	0
L-Spg/P-Spc	1
L-Spg/P-Spc	0
L-Spg/P-Spc	0
L-Spg/P-Spc	1
L-Spg/P-Spc	0
L-Spg/P-Spc	0
L-Spg/P-Spc	0
L-Spg/P-Spc	0
L-Spg/P-Spc	1
L-Spg/P-Spc	0
L-Spg/P-Spc	0
L-Spg/P-Spc	0
L-Spg/P-Spc	1
Spc	2
Spc	2
Spc	1
Spc	6
Spc	1
Spc	2
Spc	1
Spc	1
Spc	0
Spc	2
Spc	1
Spc	1
Spc	0
Spc	3
Spc	6
Spc	3
Spc	0
Spc	5
Spc	1
Spc	3
Spc	0
Spc	0
Spc	2
Spc	0
Spc	1
Spc	0
Spc	1
Spc	3
Spc	10
Spc	0
Spc	7
Spc	4
Spc	0
Spc	2
Spc	2
Spc	2
Spc	2
Spc	2
Spc	0
Spc	1
Spc	3
Spc	1
Spc	2
Spc	3
Spc	2
Spc	2
Spc	7
Spc	1
Spc	3
Spc	2
Spc	0
Spc	3
Spc	1
Spc	2
Spc	4
Spc	3
Spc	0
Spc	12
Spc	4
Spc	2
Spc	0
Spc	2
Spc	0
Spc	1
Spc	3
Spc	1
Spc	4
Spc	0
Spc	2
Spc	3
Spc	4
Spc	11
Spc	1
Spc	0
Spc	4
Spc	7
Spc	1
Spc	1
Spc	3
Spc	0
Spc	3
Spc	8
Spc	6
Spc	1
Spc	1
Spc	8
Spc	12
Spc	0
Spc	3
Spc	2
Spc	3
Spc	9
Spc	8
Spc	1
Spc	1
Spc	4
Spc	4
Spc	2
Spc	5
Spc	0
Spc	2
Spc	0
Spc	5
Spc	2
Spc	1
Spc	0
Spc	0
Spc	1
Spc	2
Spc	1
Spc	0
Spc	3
Spc	1
Spc	0
Spc	0
Spc	1
Spc	1
Spc	11
Spc	1
Spc	7
Spc	2
Spc	0
Spc	1
Spc	1
Spc	0
Spc	6
Spc	4
Spc	2
Spc	0
Spc	3
Spc	1
Spc	0
Spc	1
Spc	0
Spc	3
Spc	2
Spc	1
Spc	1
Spc	1
Spc	0
Spc	1
Spc	6
Spc	6
Spc	2
Spc	8
Spc	0
Spc	1
Spc	0
Spc	1
Spc	0
Spc	0
Spc	9
Spc	2
Spc	0
Spc	0
Spc	3
Spc	8
Spc	0
Spc	4
Spc	1
Spc	4
Spc	0
Spc	0
Spc	0
Spc	2
Spc	0
Spc	6
Spc	10
Spc	0
Spc	7
Spc	0
Spc	1
Spc	0
Spc	5
Spc	8
Spc	2
Spc	2
Spc	5
Spc	3
Spc	0
Spc	1
Spc	9
Spc	3
Spc	6
Spc	0
Spc	1
Spc	0
Spc	9
Spc	0
Spc	1
Spc	1
Spc	4
Spc	0
Spc	2
Spc	0
Spc	1
Spc	4
Spc	4
Spc	1
Spc	4
Spc	0
Spc	4
Spc	0
Spc	0
Spc	3
Spc	2
Spc	8
Spc	1
Spc	6
Spc	5
Spc	2
Spc	0
Spc	7
Spc	8
Spc	0
Spc	0
Spc	10
Spc	0
Spc	3
Spc	3
Spc	4
Spc	3
Spc	4
Spc	1
Spc	5
Spc	1
Spc	0
Spc	1
Spc	3
Spc	2
Spc	1
Spc	3
Spc	5
Spc	7
Spc	2
Spc	5
Spc	1
Spc	0
Spc	3
Spc	2
Spc	4
Spc	2
Spc	1
Spc	1
Spc	6
Spc	1
Spc	2
Spc	0
Spc	5
Spc	4
Spc	0
Spc	0
Spc	4
Spc	0
Spc	3
Spc	3
Spc	1
Spc	2
Spc	1
Spc	0
Spc	4
Spc	1
Spc	4
Spc	2
Spc	0
Spc	2
Spc	0
Spc	0
Spc	6
Spc	7
Spc	1
Spc	4
Spc	4
Spc	1
Spc	1
Spc	4
Spc	3
Spc	3
Spc	0
Spc	1
Spc	5
Spc	1
Spc	8
Spc	5
Spc	0
Spc	4
Spc	0
Spc	1
Spc	0
Spc	0
Spc	0
Spc	0
Spc	5
Spc	1
Spc	4
Spc	0
Spc	1
Spc	0
Spc	0
Spc	0
Spc	1
Spc	2
Spc	2
Spc	7
Spc	6
Spc	5
Spc	0
Spc	1
Spc	7
Spc	5
Spc	8
Spc	2
Spc	3
Spc	6
Spc	0
Spc	2
Spc	2
Spc	5
Spc	3
Spc	6
Spc	3
Spc	0
Spc	2
Spc	2
Spc	4
Spc	0
Spc	8
Spc	0
Spc	3
Spc	0
Spc	5
Spc	4
Spc	1
Spc	11
Spc	1
Spc	1
Spc	0
Spc	0
Spc	1
Spc	0
Spc	9
Spc	2
Spc	3
Spc	1
Spc	1
Spc	2
Spc	3
Spc	4
Spc	1
Spc	5
Spc	2
Spc	0
Spc	0
Spc	0
Spc	1
Spc	1
Spc	2
Spc	1
Spc	0
Spc	0
Spc	1
Spc	0
Spc	10
Spc	1
Spc	2
Spc	7
Spc	1
Spc	4
Spc	0
Spc	4
Spc	0
Spc	2
Spc	3
Spc	2
Spc	0
Spc	4
Spc	3
Spc	3
Spc	4
Spc	4
Spc	2
Spc	5
Spc	1
Spc	0
Spc	7
Spc	0
Spc	0
Spc	8
Spc	1
Spc	2
Spc	3
Spc	4
Spc	0
Spc	2
Spc	5
Spc	3
Spc	0
Spc	1
Spc	4
Spc	1
Spc	0
Spc	0
Spc	4
Spc	4
Spc	1
Spc	2
Spc	0
Spc	1
Spc	9
Spc	11
Spc	3
Spc	2
Spc	1
Spc	5
Spc	1
Spc	1
Spc	9
Spc	2
Spc	4
Spc	13
Spc	2
Spc	1
Spc	3
Spc	0
Spc	3
Spc	0
Spc	0
Spc	0
Spc	4
Spc	0
Spc	3
Spc	3
Spc	0
Spc	1
Spc	9
Spc	2
Spc	3
Spc	1
Spc	0
Spc	4
Spc	1
Spc	1
Spc	0
Spc	1
Spc	0
Spc	2
Spc	1
Spc	2
Spc	2
Spc	2
Spc	4
Spc	7
Spc	1
Spc	0
Spc	0
Spc	0
Spc	6
Spc	2
Spc	0
Spc	1
Spc	1
Spc	0
Spc	2
Spc	2
Spc	8
Spc	0
Spc	4
Spc	2
Spc	5
Spc	2
Spc	1
Spc	3
Spc	6
Spc	9
Spc	5
Spc	4
Spc	0
Spc	1
Spc	3
Spc	0
Spc	1
Spc	5
Spc	6
Spc	2
Spc	19
Spc	1
Spc	1
Spc	0
Spc	6
Spc	3
Spc	4
Spc	1
Spc	3
Spc	0
Spc	4
Spc	5
Spc	3
Spc	2
Spc	2
Spc	6
Spc	7
Spc	5
Spc	2
Spc	1
Spc	3
Spc	2
Spc	1
Spc	0
Spc	5
Spc	2
Spc	4
Spc	3
Spc	3
Spc	5
Spc	5
Spc	6
Spc	2
Spc	1
Spc	3
Spc	3
Spc	5
Spc	6
Spc	0
Spc	3
Spc	3
Spc	0
Spc	3
Spc	8
Spc	9
Spc	0
Spc	6
Spc	1
Spc	6
Spc	3
Spc	0
Spc	2
Spc	2
Spc	0
Spc	3
Spc	2
Spc	0
Spc	2
Spc	0
Spc	2
Spc	2
Spc	6
Spc	1
Spc	1
Spc	3
Spc	3
Spc	0
Spc	5
Spc	5
Spc	4
Spc	1
Spc	1
Spc	1
Spc	1
Spc	1
Spc	10
Spc	0
Spc	7
Spc	3
Spc	1
Spc	5
Spc	5
Spc	2
Spc	1
Spc	2
Spc	1
Spc	0
Spc	3
Spc	1
Spc	0
Spc	2
Spc	2
Spc	0
Spc	1
Spc	1
Spc	8
Spc	0
Spc	6
Spc	0
Spc	1
Spc	9
Spc	0
Spc	13
Spc	8
Spc	1
Spc	2
Spc	7
Spc	5
Spc	1
Spc	9
Spc	1
Spc	2
Spc	1
Spc	2
Spc	2
Spc	1
Spc	0
Spc	0
Spc	6
Spc	3
Spc	3
Spc	1
Spc	1
Spc	0
Spc	0
Spc	0
Spc	2
Spc	15
Spc	0
Spc	1
Spc	0
Spc	0
Spc	1
Spc	0
Spc	2
Spc	0
Spc	2
Spc	1
Spc	3
Spc	5
Spc	0
Spc	2
Spc	6
Spc	5
Spc	17
Spc	6
Spc	6
Spc	1
Spc	6
Spc	1
Spc	1
Spc	25
Spc	1
Spc	1
Spc	0
Spc	8
Spc	2
Spc	0
Spc	0
Spc	5
Spc	0
Spc	2
Spc	0
Spc	1
Spc	1
Spc	11
Spc	0
Spc	0
Spc	1
Spc	1
Spc	1
Spc	0
Spc	1
Spc	5
Spc	0
Spc	1
Spc	0
Spc	0
Spc	5
Spc	1
Spc	3
Spc	0
Spc	0
Spc	0
Spc	0
Spc	1
Spc	11
Spc	3
Spc	15
Spc	5
Spc	6
Spc	0
Spc	4
Spc	1
Spc	11
Spc	5
Spc	7
Spc	0
Spc	2
Spc	3
Spc	8
Spc	4
Spc	13
Spc	1
Spc	0
Spc	6
Spc	6
Spc	0
Spc	3
Spc	1
Spc	4
Spc	11
Spc	7
Spc	6
Spc	3
Spc	10
Spc	0
Spc	1
Spc	1
Spc	3
Spc	0
Spc	1
Spc	4
Spc	0
Spc	5
Spc	0
Spc	2
Spc	0
Spc	1
Spc	0
Spc	3
Spc	1
Spc	0
Spc	1
Spc	1
Spc	4
Spc	4
Spc	1
Spc	0
Spc	9
Spc	4
Spc	8
Spc	2
Spc	5
Spc	0
Spc	4
Spc	7
Spc	0
Spc	5
Spc	4
Spc	4
Spc	0
Spc	9
Spc	2
Spc	0
Spc	1
Spc	3
Spc	1
Spc	4
Spc	5
Spc	2
Spc	0
Spc	1
Spc	1
Spc	1
Spc	6
Spc	2
Spc	8
Spc	0
Spc	0
Spc	8
Spc	40
Spc	0
Spc	1
Spc	0
Spc	6
Spc	1
Spc	3
Spc	0
Spc	5
Spc	2
Spc	3
Spc	0
Spc	2
Spc	5
Spc	4
Spc	0
Spc	0
Spc	0
Spc	1
Spc	3
Spc	0
Spc	13
Spc	6
Spc	0
Spc	0
Spc	0
Spc	3
Spc	1
Spc	0
Spc	3
Spc	0
Spc	3
Spc	8
Spc	4
Spc	0
Spc	0
Spc	4
Spc	4
Spc	5
Spc	1
Spc	3
Spc	1
Spc	5
Spc	3
Spc	1
Spc	0
Spc	9
Spc	2
Spc	4
Spc	10
Spc	3
Spc	1
Spc	0
Spc	2
Spc	4
Spc	1
Spc	0
Spc	3
Spc	6
Spc	0
Spc	7
Spc	4
Spc	5
Spc	1
Spc	4
Spc	0
Spc	0
Spc	2
Spc	0
Spc	0
Spc	9
Spc	1
Spc	0
Spc	1
Spc	1
Spc	3
Spc	2
Spc	3
Spc	1
Spc	0
Spc	4
Spc	0
Spc	2
Spc	0
Spc	1
Spc	1
Spc	0
Spc	5
Spc	5
Spc	7
Spc	1
Spc	0
Spc	1
Spc	5
Spc	0
Spc	4
Spc	6
Spc	2
Spc	1
Spc	1
Spc	11
Spc	0
Spc	2
Spc	4
Spc	3
Spc	2
Spc	2
Spc	2
Spc	12
Spc	0
Spc	7
Spc	5
Spc	0
Spc	0
Spc	1
Spc	0
Spc	1
Spc	1
Spc	0
Spc	3
Spc	3
Spc	0
L-Spc/E-Spt	0
L-Spc/E-Spt	1
L-Spc/E-Spt	8
L-Spc/E-Spt	3
L-Spc/E-Spt	1
L-Spc/E-Spt	0
L-Spc/E-Spt	16
L-Spc/E-Spt	1
L-Spc/E-Spt	1
L-Spc/E-Spt	2
L-Spc/E-Spt	5
L-Spc/E-Spt	1
L-Spc/E-Spt	0
L-Spc/E-Spt	5
L-Spc/E-Spt	13
L-Spc/E-Spt	4
L-Spc/E-Spt	0
L-Spc/E-Spt	4
L-Spc/E-Spt	5
L-Spc/E-Spt	0
L-Spc/E-Spt	8
L-Spc/E-Spt	8
L-Spc/E-Spt	0
L-Spc/E-Spt	0
L-Spc/E-Spt	14
L-Spc/E-Spt	12
L-Spc/E-Spt	5
L-Spc/E-Spt	3
L-Spc/E-Spt	5
L-Spc/E-Spt	0
L-Spc/E-Spt	0
L-Spc/E-Spt	0
L-Spc/E-Spt	3
L-Spc/E-Spt	3
L-Spc/E-Spt	0
L-Spc/E-Spt	0
L-Spc/E-Spt	10
L-Spc/E-Spt	1
L-Spc/E-Spt	0
L-Spc/E-Spt	7
L-Spc/E-Spt	7
L-Spc/E-Spt	3
L-Spc/E-Spt	2
L-Spc/E-Spt	2
L-Spc/E-Spt	3
L-Spc/E-Spt	5
L-Spc/E-Spt	5
L-Spc/E-Spt	2
L-Spc/E-Spt	1
L-Spc/E-Spt	8
L-Spc/E-Spt	4
L-Spc/E-Spt	0
L-Spc/E-Spt	1
L-Spc/E-Spt	1
L-Spc/E-Spt	2
L-Spc/E-Spt	3
L-Spc/E-Spt	2
L-Spc/E-Spt	28
L-Spc/E-Spt	0
L-Spc/E-Spt	3
L-Spc/E-Spt	1
L-Spc/E-Spt	0
L-Spc/E-Spt	7
L-Spc/E-Spt	0
L-Spc/E-Spt	7
L-Spc/E-Spt	6
L-Spc/E-Spt	1
L-Spc/E-Spt	1
L-Spc/E-Spt	0
L-Spc/E-Spt	2
L-Spc/E-Spt	5
L-Spc/E-Spt	0
L-Spc/E-Spt	2
L-Spc/E-Spt	1
L-Spc/E-Spt	1
L-Spc/E-Spt	3
L-Spc/E-Spt	1
L-Spc/E-Spt	1
L-Spc/E-Spt	0
L-Spc/E-Spt	3
L-Spc/E-Spt	2
L-Spc/E-Spt	1
L-Spc/E-Spt	1
L-Spc/E-Spt	2
L-Spc/E-Spt	1
L-Spc/E-Spt	1
L-Spc/E-Spt	0
L-Spc/E-Spt	1
L-Spc/E-Spt	0
L-Spc/E-Spt	1
L-Spc/E-Spt	3
L-Spc/E-Spt	2
L-Spc/E-Spt	4
L-Spc/E-Spt	0
L-Spc/E-Spt	0
L-Spc/E-Spt	2
L-Spc/E-Spt	2
L-Spc/E-Spt	0
L-Spc/E-Spt	0
L-Spc/E-Spt	2
L-Spc/E-Spt	1
L-Spc/E-Spt	5
L-Spc/E-Spt	5
L-Spc/E-Spt	1
L-Spc/E-Spt	4
L-Spc/E-Spt	1
L-Spc/E-Spt	14
L-Spc/E-Spt	8
L-Spc/E-Spt	0
L-Spc/E-Spt	8
L-Spc/E-Spt	4
L-Spc/E-Spt	21
L-Spc/E-Spt	12
L-Spc/E-Spt	2
L-Spc/E-Spt	8
L-Spc/E-Spt	1
L-Spc/E-Spt	1
L-Spc/E-Spt	4
L-Spc/E-Spt	4
L-Spc/E-Spt	0
L-Spc/E-Spt	1
L-Spc/E-Spt	1
L-Spc/E-Spt	1
L-Spc/E-Spt	1
L-Spc/E-Spt	1
L-Spc/E-Spt	1
L-Spc/E-Spt	6
L-Spc/E-Spt	3
L-Spc/E-Spt	12
L-Spc/E-Spt	5
L-Spc/E-Spt	1
L-Spc/E-Spt	0
L-Spc/E-Spt	0
L-Spc/E-Spt	2
L-Spc/E-Spt	1
L-Spc/E-Spt	3
L-Spc/E-Spt	2
L-Spc/E-Spt	6
L-Spc/E-Spt	8
L-Spc/E-Spt	2
L-Spc/E-Spt	3
L-Spc/E-Spt	10
L-Spc/E-Spt	2
L-Spc/E-Spt	1
L-Spc/E-Spt	0
L-Spc/E-Spt	12
L-Spc/E-Spt	5
L-Spc/E-Spt	1
L-Spc/E-Spt	3
L-Spc/E-Spt	8
L-Spc/E-Spt	8
L-Spc/E-Spt	5
L-Spc/E-Spt	11
L-Spc/E-Spt	0
L-Spc/E-Spt	1
L-Spc/E-Spt	0
L-Spc/E-Spt	6
L-Spc/E-Spt	2
L-Spc/E-Spt	2
L-Spc/E-Spt	3
L-Spc/E-Spt	0
L-Spc/E-Spt	0
L-Spc/E-Spt	7
L-Spc/E-Spt	7
L-Spc/E-Spt	11
L-Spc/E-Spt	0
L-Spc/E-Spt	3
L-Spc/E-Spt	3
L-Spc/E-Spt	6
L-Spc/E-Spt	1
L-Spc/E-Spt	1
L-Spc/E-Spt	3
L-Spc/E-Spt	2
L-Spc/E-Spt	1
L-Spc/E-Spt	3
L-Spc/E-Spt	1
L-Spc/E-Spt	3
L-Spc/E-Spt	1
L-Spc/E-Spt	0
L-Spc/E-Spt	1
L-Spc/E-Spt	1
L-Spc/E-Spt	3
L-Spc/E-Spt	0
L-Spc/E-Spt	2
L-Spc/E-Spt	6
L-Spc/E-Spt	1
L-Spc/E-Spt	1
L-Spc/E-Spt	1
L-Spc/E-Spt	0
L-Spc/E-Spt	0
L-Spc/E-Spt	1
L-Spc/E-Spt	2
L-Spc/E-Spt	2
L-Spc/E-Spt	2
L-Spc/E-Spt	2
L-Spc/E-Spt	0
L-Spc/E-Spt	1
L-Spc/E-Spt	8
L-Spc/E-Spt	0
L-Spc/E-Spt	3
L-Spc/E-Spt	1
L-Spc/E-Spt	4
L-Spc/E-Spt	1
L-Spc/E-Spt	2
L-Spc/E-Spt	8
L-Spc/E-Spt	11
L-Spc/E-Spt	1
L-Spc/E-Spt	3
L-Spc/E-Spt	1
L-Spc/E-Spt	0
L-Spc/E-Spt	0
L-Spc/E-Spt	1
L-Spc/E-Spt	0
L-Spc/E-Spt	6
L-Spc/E-Spt	0
L-Spc/E-Spt	5
L-Spc/E-Spt	7
L-Spc/E-Spt	10
L-Spc/E-Spt	3
L-Spc/E-Spt	3
L-Spc/E-Spt	0
L-Spc/E-Spt	4
L-Spc/E-Spt	2
L-Spc/E-Spt	7
L-Spc/E-Spt	2
L-Spc/E-Spt	4
L-Spc/E-Spt	5
L-Spc/E-Spt	9
L-Spc/E-Spt	8
L-Spc/E-Spt	0
L-Spc/E-Spt	6
L-Spc/E-Spt	0
L-Spc/E-Spt	2
L-Spc/E-Spt	3
L-Spc/E-Spt	3
L-Spc/E-Spt	0
L-Spc/E-Spt	0
L-Spc/E-Spt	2
L-Spc/E-Spt	3
L-Spc/E-Spt	0
L-Spc/E-Spt	5
L-Spc/E-Spt	1
L-Spc/E-Spt	26
L-Spc/E-Spt	4
L-Spc/E-Spt	0
L-Spc/E-Spt	1
L-Spc/E-Spt	0
L-Spc/E-Spt	3
L-Spc/E-Spt	2
L-Spc/E-Spt	5
L-Spc/E-Spt	0
L-Spc/E-Spt	1
L-Spc/E-Spt	0
L-Spc/E-Spt	27
L-Spc/E-Spt	2
L-Spc/E-Spt	3
L-Spc/E-Spt	2
L-Spc/E-Spt	0
L-Spc/E-Spt	8
L-Spc/E-Spt	2
L-Spc/E-Spt	1
[truncated: 2,444 more rows]
