# Supplementary material for: Single-cell profiling of Anopheles gambiae spermatogenesis defines the onset of meiotic silencing and premeiotic overexpression of the X chromosome
Source: Commun Biol. 2023 Aug 15;6:850. doi: 10.1038/s42003-023-05224-z (PMC10427639; doi:10.1038/s42003-023-05224-z)
Supplement: Supplementary file 8 — Supplementary Data 5 [file 42003_2023_5224_MOESM8_ESM.xlsx]

## Sheet: Source_data_1
feature_id	chromosome	cluster	(log2(counts+1))	Chromosome	counts
AGAP001096	2R	HC	0	Autosome	0
AGAP013094	2R	HC	0	Autosome	0
AGAP001097	2R	HC	0	Autosome	0
AGAP001098	2R	HC	0	Autosome	0
AGAP001099	2R	HC	3.45943	Autosome	10
AGAP001100	2R	HC	0	Autosome	0
AGAP001101	2R	HC	2	Autosome	3
AGAP001102	2R	HC	0	Autosome	0
AGAP001103	2R	HC	2.80735	Autosome	6
AGAP001104	2R	HC	0	Autosome	0
AGAP029944	2R	HC	0	Autosome	0
AGAP029945	2R	HC	3	Autosome	7
AGAP001105	2R	HC	0	Autosome	0
AGAP001106	2R	HC	0	Autosome	0
AGAP001107	2R	HC	2.32193	Autosome	4
AGAP001108	2R	HC	2	Autosome	3
AGAP001109	2R	HC	2.58496	Autosome	5
AGAP001110	2R	HC	1	Autosome	1
AGAP001111	2R	HC	2.58496	Autosome	5
AGAP001112	2R	HC	2	Autosome	3
AGAP001113	2R	HC	1.58496	Autosome	2
AGAP001114	2R	HC	0	Autosome	0
AGAP001115	2R	HC	0	Autosome	0
AGAP001116	2R	HC	0	Autosome	0
AGAP001117	2R	HC	0	Autosome	0
AGAP001118	2R	HC	0	Autosome	0
AGAP001120	2R	HC	0	Autosome	0
AGAP001122	2R	HC	0	Autosome	0
AGAP001124	2R	HC	0	Autosome	0
AGAP001125	2R	HC	0	Autosome	0
AGAP029175	2R	HC	0	Autosome	0
AGAP001126	2R	HC	1	Autosome	1
AGAP001127	2R	HC	0	Autosome	0
AGAP001130	2R	HC	1	Autosome	1
AGAP001132	2R	HC	0	Autosome	0
AGAP001133	2R	HC	0	Autosome	0
AGAP001134	2R	HC	0	Autosome	0
AGAP001135	2R	HC	0	Autosome	0
AGAP001136	2R	HC	2.58496	Autosome	5
AGAP001137	2R	HC	0	Autosome	0
AGAP001138	2R	HC	5	Autosome	31
AGAP001139	2R	HC	1.58496	Autosome	2
AGAP001140	2R	HC	2.32193	Autosome	4
AGAP029044	2R	HC	0	Autosome	0
AGAP013376	2R	HC	2.58496	Autosome	5
AGAP001141	2R	HC	2	Autosome	3
AGAP001143	2R	HC	1.58496	Autosome	2
AGAP001144	2R	HC	1.58496	Autosome	2
AGAP001145	2R	HC	1.58496	Autosome	2
AGAP001146	2R	HC	0	Autosome	0
AGAP001147	2R	HC	0	Autosome	0
AGAP001148	2R	HC	2.32193	Autosome	4
AGAP001149	2R	HC	2.32193	Autosome	4
AGAP001150	2R	HC	1	Autosome	1
AGAP001151	2R	HC	5.78136	Autosome	54
AGAP001152	2R	HC	2	Autosome	3
AGAP001153	2R	HC	1.58496	Autosome	2
AGAP001154	2R	HC	2.80735	Autosome	6
AGAP001156	2R	HC	0	Autosome	0
AGAP013527	2R	HC	1.58496	Autosome	2
AGAP001157	2R	HC	2.58496	Autosome	5
AGAP001158	2R	HC	0	Autosome	0
AGAP001159	2R	HC	1	Autosome	1
AGAP001160	2R	HC	0	Autosome	0
AGAP001161	2R	HC	0	Autosome	0
AGAP001162	2R	HC	0	Autosome	0
AGAP012985	2R	HC	1	Autosome	1
AGAP012982	2R	HC	0	Autosome	0
AGAP001165	2R	HC	2.32193	Autosome	4
AGAP001166	2R	HC	0	Autosome	0
AGAP001167	2R	HC	2	Autosome	3
AGAP001168	2R	HC	0	Autosome	0
AGAP001169	2R	HC	0	Autosome	0
AGAP001170	2R	HC	0	Autosome	0
AGAP001171	2R	HC	0	Autosome	0
AGAP001172	2R	HC	0	Autosome	0
AGAP001173	2R	HC	0	Autosome	0
AGAP001174	2R	HC	4.16993	Autosome	17
AGAP013066	2R	HC	0	Autosome	0
AGAP001175	2R	HC	0	Autosome	0
AGAP013379	2R	HC	0	Autosome	0
AGAP029946	2R	HC	0	Autosome	0
AGAP029947	2R	HC	0	Autosome	0
AGAP029948	2R	HC	0	Autosome	0
AGAP029949	2R	HC	0	Autosome	0
AGAP001176	2R	HC	0	Autosome	0
AGAP001177	2R	HC	0	Autosome	0
AGAP001179	2R	HC	0	Autosome	0
AGAP013149	2R	HC	0	Autosome	0
AGAP001181	2R	HC	0	Autosome	0
AGAP001182	2R	HC	0	Autosome	0
AGAP001184	2R	HC	0	Autosome	0
AGAP013501	2R	HC	0	Autosome	0
AGAP001185	2R	HC	0	Autosome	0
AGAP029983	2R	HC	2	Autosome	3
AGAP001189	2R	HC	0	Autosome	0
AGAP001194	2R	HC	0	Autosome	0
AGAP001195	2R	HC	0	Autosome	0
AGAP013523	2R	HC	0	Autosome	0
AGAP001196	2R	HC	0	Autosome	0
AGAP013230	2R	HC	0	Autosome	0
AGAP001197	2R	HC	0	Autosome	0
AGAP013386	2R	HC	1	Autosome	1
AGAP001199	2R	HC	0	Autosome	0
AGAP001200	2R	HC	0	Autosome	0
AGAP001201	2R	HC	0	Autosome	0
AGAP001203	2R	HC	0	Autosome	0
AGAP001205	2R	HC	0	Autosome	0
AGAP001206	2R	HC	0	Autosome	0
AGAP001207	2R	HC	2	Autosome	3
AGAP013518	2R	HC	0	Autosome	0
AGAP001208	2R	HC	2.32193	Autosome	4
AGAP001209	2R	HC	2	Autosome	3
AGAP001211	2R	HC	1.58496	Autosome	2
AGAP013011	2R	HC	0	Autosome	0
AGAP001212	2R	HC	1	Autosome	1
AGAP001213	2R	HC	1.58496	Autosome	2
AGAP001214	2R	HC	0	Autosome	0
AGAP001215	2R	HC	0	Autosome	0
AGAP013543	2R	HC	0	Autosome	0
AGAP001217	2R	HC	2.58496	Autosome	5
AGAP001218	2R	HC	0	Autosome	0
AGAP001219	2R	HC	0	Autosome	0
AGAP001220	2R	HC	1	Autosome	1
AGAP001222	2R	HC	0	Autosome	0
AGAP013048	2R	HC	0	Autosome	0
AGAP001223	2R	HC	1	Autosome	1
AGAP001224	2R	HC	0	Autosome	0
AGAP001225	2R	HC	1.58496	Autosome	2
AGAP001226	2R	HC	0	Autosome	0
AGAP001227	2R	HC	0	Autosome	0
AGAP001228	2R	HC	2.58496	Autosome	5
AGAP001229	2R	HC	5.35755	Autosome	40
AGAP013012	2R	HC	1.58496	Autosome	2
AGAP001230	2R	HC	0	Autosome	0
AGAP001231	2R	HC	0	Autosome	0
AGAP001232	2R	HC	1.58496	Autosome	2
AGAP001233	2R	HC	1	Autosome	1
AGAP001234	2R	HC	0	Autosome	0
AGAP001235	2R	HC	0	Autosome	0
AGAP001236	2R	HC	1	Autosome	1
AGAP001237	2R	HC	1	Autosome	1
AGAP001238	2R	HC	1	Autosome	1
AGAP001239	2R	HC	0	Autosome	0
AGAP001240	2R	HC	0	Autosome	0
AGAP001241	2R	HC	0	Autosome	0
AGAP013332	2R	HC	0	Autosome	0
AGAP001242	2R	HC	0	Autosome	0
AGAP001582	2R	HC	0	Autosome	0
AGAP001243	2R	HC	0	Autosome	0
AGAP001246	2R	HC	0	Autosome	0
AGAP001247	2R	HC	0	Autosome	0
AGAP001251	2R	HC	0	Autosome	0
AGAP001252	2R	HC	0	Autosome	0
AGAP001253	2R	HC	1.58496	Autosome	2
AGAP001255	2R	HC	1	Autosome	1
AGAP001256	2R	HC	1	Autosome	1
AGAP001257	2R	HC	0	Autosome	0
AGAP013220	2R	HC	2.58496	Autosome	5
AGAP001258	2R	HC	0	Autosome	0
AGAP001259	2R	HC	0	Autosome	0
AGAP001261	2R	HC	0	Autosome	0
AGAP013443	2R	HC	0	Autosome	0
AGAP013078	2R	HC	0	Autosome	0
AGAP001264	2R	HC	1	Autosome	1
AGAP001265	2R	HC	0	Autosome	0
AGAP001267	2R	HC	3.58496	Autosome	11
AGAP001268	2R	HC	3	Autosome	7
AGAP001269	2R	HC	1.58496	Autosome	2
AGAP001270	2R	HC	0	Autosome	0
AGAP001271	2R	HC	2.32193	Autosome	4
AGAP001272	2R	HC	1	Autosome	1
AGAP001273	2R	HC	1.58496	Autosome	2
AGAP001274	2R	HC	3.90689	Autosome	14
AGAP001275	2R	HC	0	Autosome	0
AGAP001276	2R	HC	0	Autosome	0
AGAP001277	2R	HC	0	Autosome	0
AGAP001278	2R	HC	2	Autosome	3
AGAP029806	2R	HC	1	Autosome	1
AGAP001279	2R	HC	1	Autosome	1
AGAP001283	2R	HC	0	Autosome	0
AGAP001284	2R	HC	0	Autosome	0
AGAP012950	2R	HC	1	Autosome	1
AGAP001285	2R	HC	3.80735	Autosome	13
AGAP001286	2R	HC	1	Autosome	1
AGAP001287	2R	HC	1	Autosome	1
AGAP001290	2R	HC	1	Autosome	1
AGAP001291	2R	HC	0	Autosome	0
AGAP001292	2R	HC	0	Autosome	0
AGAP001293	2R	HC	0	Autosome	0
AGAP001294	2R	HC	1	Autosome	1
AGAP001296	2R	HC	1	Autosome	1
AGAP001297	2R	HC	0	Autosome	0
AGAP001298	2R	HC	2.80735	Autosome	6
AGAP001299	2R	HC	2	Autosome	3
AGAP013277	2R	HC	2	Autosome	3
AGAP001300	2R	HC	2.32193	Autosome	4
AGAP001301	2R	HC	0	Autosome	0
AGAP001302	2R	HC	2.32193	Autosome	4
AGAP001303	2R	HC	0	Autosome	0
AGAP029646	2R	HC	0	Autosome	0
AGAP001306	2R	HC	3.32193	Autosome	9
AGAP001307	2R	HC	2	Autosome	3
AGAP001308	2R	HC	1	Autosome	1
AGAP001309	2R	HC	0	Autosome	0
AGAP001310	2R	HC	1	Autosome	1
AGAP001311	2R	HC	1.58496	Autosome	2
AGAP001312	2R	HC	2.32193	Autosome	4
AGAP001313	2R	HC	1.58496	Autosome	2
AGAP001314	2R	HC	2.58496	Autosome	5
AGAP013389	2R	HC	0	Autosome	0
AGAP001315	2R	HC	3.80735	Autosome	13
AGAP001316	2R	HC	0	Autosome	0
AGAP001318	2R	HC	1	Autosome	1
AGAP001319	2R	HC	0	Autosome	0
AGAP001320	2R	HC	0	Autosome	0
AGAP001321	2R	HC	2.80735	Autosome	6
AGAP001322	2R	HC	0	Autosome	0
AGAP001323	2R	HC	0	Autosome	0
AGAP001324	2R	HC	0	Autosome	0
AGAP001325	2R	HC	2.80735	Autosome	6
AGAP001326	2R	HC	1	Autosome	1
AGAP001328	2R	HC	1	Autosome	1
AGAP001330	2R	HC	2.80735	Autosome	6
AGAP029951	2R	HC	0	Autosome	0
AGAP001329	2R	HC	0	Autosome	0
AGAP001331	2R	HC	0	Autosome	0
AGAP028467	2R	HC	0	Autosome	0
AGAP001332	2R	HC	0	Autosome	0
AGAP001333	2R	HC	1	Autosome	1
AGAP001334	2R	HC	1	Autosome	1
AGAP001335	2R	HC	3.90689	Autosome	14
AGAP001336	2R	HC	0	Autosome	0
AGAP001337	2R	HC	0	Autosome	0
AGAP001338	2R	HC	0	Autosome	0
AGAP001339	2R	HC	0	Autosome	0
AGAP001340	2R	HC	0	Autosome	0
AGAP001341	2R	HC	2.32193	Autosome	4
AGAP001342	2R	HC	2.32193	Autosome	4
AGAP001343	2R	HC	0	Autosome	0
AGAP001344	2R	HC	0	Autosome	0
AGAP001346	2R	HC	0	Autosome	0
AGAP001347	2R	HC	1	Autosome	1
AGAP001348	2R	HC	0	Autosome	0
AGAP001349	2R	HC	0	Autosome	0
AGAP029603	2R	HC	3.16993	Autosome	8
AGAP001352	2R	HC	0	Autosome	0
AGAP001353	2R	HC	0	Autosome	0
AGAP001354	2R	HC	0	Autosome	0
AGAP001355	2R	HC	0	Autosome	0
AGAP001356	2R	HC	0	Autosome	0
AGAP001357	2R	HC	0	Autosome	0
AGAP001358	2R	HC	3.70044	Autosome	12
AGAP001360	2R	HC	0	Autosome	0
AGAP001361	2R	HC	1	Autosome	1
AGAP001362	2R	HC	2	Autosome	3
AGAP001363	2R	HC	1	Autosome	1
AGAP001364	2R	HC	2	Autosome	3
AGAP001365	2R	HC	0	Autosome	0
AGAP001366	2R	HC	0	Autosome	0
AGAP001367	2R	HC	0	Autosome	0
AGAP001368	2R	HC	2	Autosome	3
AGAP001369	2R	HC	0	Autosome	0
AGAP028468	2R	HC	2.32193	Autosome	4
AGAP001370	2R	HC	1	Autosome	1
AGAP001371	2R	HC	2	Autosome	3
AGAP001372	2R	HC	3.58496	Autosome	11
AGAP001373	2R	HC	1.58496	Autosome	2
AGAP001375	2R	HC	0	Autosome	0
AGAP001374	2R	HC	0	Autosome	0
AGAP001376	2R	HC	0	Autosome	0
AGAP001377	2R	HC	0	Autosome	0
AGAP001379	2R	HC	0	Autosome	0
AGAP001380	2R	HC	0	Autosome	0
AGAP001381	2R	HC	1.58496	Autosome	2
AGAP001382	2R	HC	0	Autosome	0
AGAP013112	2R	HC	0	Autosome	0
AGAP013014	2R	HC	0	Autosome	0
AGAP001384	2R	HC	0	Autosome	0
AGAP001386	2R	HC	2.32193	Autosome	4
AGAP001387	2R	HC	5.52356	Autosome	45
AGAP001388	2R	HC	2.32193	Autosome	4
AGAP001389	2R	HC	1.58496	Autosome	2
AGAP001390	2R	HC	0	Autosome	0
AGAP001391	2R	HC	1	Autosome	1
AGAP001392	2R	HC	2.32193	Autosome	4
AGAP001393	2R	HC	0	Autosome	0
AGAP001394	2R	HC	3	Autosome	7
AGAP001395	2R	HC	0	Autosome	0
AGAP001396	2R	HC	2	Autosome	3
AGAP001397	2R	HC	0	Autosome	0
AGAP001398	2R	HC	0	Autosome	0
AGAP029952	2R	HC	0	Autosome	0
AGAP001399	2R	HC	1.58496	Autosome	2
AGAP001400	2R	HC	2	Autosome	3
AGAP001401	2R	HC	0	Autosome	0
AGAP001402	2R	HC	1	Autosome	1
AGAP001403	2R	HC	1	Autosome	1
AGAP001404	2R	HC	1	Autosome	1
AGAP013257	2R	HC	0	Autosome	0
AGAP001405	2R	HC	0	Autosome	0
AGAP001406	2R	HC	1	Autosome	1
AGAP001407	2R	HC	3.32193	Autosome	9
AGAP001408	2R	HC	4.64386	Autosome	24
AGAP001409	2R	HC	0	Autosome	0
AGAP001410	2R	HC	0	Autosome	0
AGAP029088	2R	HC	0	Autosome	0
AGAP001411	2R	HC	1	Autosome	1
AGAP001412	2R	HC	0	Autosome	0
AGAP001413	2R	HC	0	Autosome	0
AGAP001414	2R	HC	1	Autosome	1
AGAP001415	2R	HC	0	Autosome	0
AGAP001416	2R	HC	3.16993	Autosome	8
AGAP001417	2R	HC	0	Autosome	0
AGAP001418	2R	HC	2	Autosome	3
AGAP001419	2R	HC	5.39232	Autosome	41
AGAP001420	2R	HC	1.58496	Autosome	2
AGAP001421	2R	HC	1	Autosome	1
AGAP001422	2R	HC	0	Autosome	0
AGAP001423	2R	HC	1	Autosome	1
AGAP001424	2R	HC	1	Autosome	1
AGAP001425	2R	HC	0	Autosome	0
AGAP001426	2R	HC	2	Autosome	3
AGAP001427	2R	HC	2	Autosome	3
AGAP013122	2R	HC	1	Autosome	1
AGAP001428	2R	HC	2	Autosome	3
AGAP001429	2R	HC	1	Autosome	1
AGAP001430	2R	HC	0	Autosome	0
AGAP001432	2R	HC	1	Autosome	1
AGAP013434	2R	HC	2.32193	Autosome	4
AGAP001433	2R	HC	0	Autosome	0
AGAP001434	2R	HC	1	Autosome	1
AGAP001435	2R	HC	0	Autosome	0
AGAP001438	2R	HC	3.32193	Autosome	9
AGAP001439	2R	HC	0	Autosome	0
AGAP001440	2R	HC	2.32193	Autosome	4
AGAP001441	2R	HC	1	Autosome	1
AGAP013284	2R	HC	0	Autosome	0
AGAP001442	2R	HC	1	Autosome	1
AGAP001443	2R	HC	0	Autosome	0
AGAP001444	2R	HC	1.58496	Autosome	2
AGAP001445	2R	HC	0	Autosome	0
AGAP001446	2R	HC	1.58496	Autosome	2
AGAP001447	2R	HC	2.32193	Autosome	4
AGAP001448	2R	HC	0	Autosome	0
AGAP001449	2R	HC	1.58496	Autosome	2
AGAP013329	2R	HC	2.32193	Autosome	4
AGAP001450	2R	HC	1.58496	Autosome	2
AGAP001451	2R	HC	1.58496	Autosome	2
AGAP001452	2R	HC	1.58496	Autosome	2
AGAP001453	2R	HC	0	Autosome	0
AGAP001454	2R	HC	1	Autosome	1
AGAP001455	2R	HC	3	Autosome	7
AGAP001458	2R	HC	1	Autosome	1
AGAP001459	2R	HC	5.24793	Autosome	37
AGAP001460	2R	HC	0	Autosome	0
AGAP001461	2R	HC	2	Autosome	3
AGAP001462	2R	HC	2	Autosome	3
AGAP001463	2R	HC	1.58496	Autosome	2
AGAP001464	2R	HC	1.58496	Autosome	2
AGAP029522	2R	HC	0	Autosome	0
AGAP001468	2R	HC	0	Autosome	0
AGAP001469	2R	HC	1	Autosome	1
AGAP001470	2R	HC	1	Autosome	1
AGAP001471	2R	HC	3	Autosome	7
AGAP001472	2R	HC	0	Autosome	0
AGAP001473	2R	HC	0	Autosome	0
AGAP001474	2R	HC	0	Autosome	0
AGAP001475	2R	HC	2	Autosome	3
AGAP001476	2R	HC	0	Autosome	0
AGAP001477	2R	HC	0	Autosome	0
AGAP001478	2R	HC	1.58496	Autosome	2
AGAP001480	2R	HC	1.58496	Autosome	2
AGAP001481	2R	HC	0	Autosome	0
AGAP001482	2R	HC	1	Autosome	1
AGAP001483	2R	HC	0	Autosome	0
AGAP001484	2R	HC	1.58496	Autosome	2
AGAP001485	2R	HC	1	Autosome	1
AGAP001486	2R	HC	0	Autosome	0
AGAP001487	2R	HC	0	Autosome	0
AGAP001488	2R	HC	4.08746	Autosome	16
AGAP001490	2R	HC	1.58496	Autosome	2
AGAP001491	2R	HC	1.58496	Autosome	2
AGAP001492	2R	HC	0	Autosome	0
AGAP001495	2R	HC	0	Autosome	0
AGAP001496	2R	HC	0	Autosome	0
AGAP001497	2R	HC	2	Autosome	3
AGAP001498	2R	HC	0	Autosome	0
AGAP001499	2R	HC	1.58496	Autosome	2
AGAP001500	2R	HC	1	Autosome	1
AGAP001501	2R	HC	1	Autosome	1
AGAP001502	2R	HC	3.32193	Autosome	9
AGAP001503	2R	HC	0	Autosome	0
AGAP001505	2R	HC	1.58496	Autosome	2
AGAP001504	2R	HC	1	Autosome	1
AGAP001506	2R	HC	1	Autosome	1
AGAP001507	2R	HC	0	Autosome	0
AGAP013005	2R	HC	0	Autosome	0
AGAP001512	2R	HC	0	Autosome	0
AGAP001513	2R	HC	0	Autosome	0
AGAP001514	2R	HC	2	Autosome	3
AGAP001515	2R	HC	0	Autosome	0
AGAP001518	2R	HC	1	Autosome	1
AGAP001519	2R	HC	1	Autosome	1
AGAP001520	2R	HC	0	Autosome	0
AGAP001521	2R	HC	0	Autosome	0
AGAP001522	2R	HC	0	Autosome	0
AGAP001523	2R	HC	0	Autosome	0
AGAP001524	2R	HC	0	Autosome	0
AGAP001525	2R	HC	1.58496	Autosome	2
AGAP001526	2R	HC	1.58496	Autosome	2
AGAP001527	2R	HC	0	Autosome	0
AGAP001528	2R	HC	1	Autosome	1
AGAP013478	2R	HC	1.58496	Autosome	2
AGAP013519	2R	HC	1.58496	Autosome	2
AGAP001529	2R	HC	1.58496	Autosome	2
AGAP001530	2R	HC	0	Autosome	0
AGAP029498	2R	HC	0	Autosome	0
AGAP001533	2R	HC	1	Autosome	1
AGAP001534	2R	HC	0	Autosome	0
AGAP001535	2R	HC	0	Autosome	0
AGAP001536	2R	HC	0	Autosome	0
AGAP001537	2R	HC	0	Autosome	0
AGAP001538	2R	HC	1	Autosome	1
AGAP001539	2R	HC	0	Autosome	0
AGAP029582	2R	HC	0	Autosome	0
AGAP013269	2R	HC	0	Autosome	0
AGAP001544	2R	HC	0	Autosome	0
AGAP001545	2R	HC	3.32193	Autosome	9
AGAP001546	2R	HC	0	Autosome	0
AGAP001548	2R	HC	1	Autosome	1
AGAP012990	2R	HC	5.72792	Autosome	52
AGAP001549	2R	HC	2.32193	Autosome	4
AGAP001550	2R	HC	0	Autosome	0
AGAP001551	2R	HC	0	Autosome	0
AGAP013243	2R	HC	0	Autosome	0
AGAP013124	2R	HC	0	Autosome	0
AGAP001552	2R	HC	0	Autosome	0
AGAP012996	2R	HC	0	Autosome	0
AGAP013239	2R	HC	0	Autosome	0
AGAP013450	2R	HC	0	Autosome	0
AGAP001553	2R	HC	0	Autosome	0
AGAP013250	2R	HC	2	Autosome	3
AGAP001554	2R	HC	1	Autosome	1
AGAP013236	2R	HC	0	Autosome	0
AGAP013091	2R	HC	1	Autosome	1
AGAP001555	2R	HC	1	Autosome	1
AGAP013288	2R	HC	0	Autosome	0
AGAP001556	2R	HC	0	Autosome	0
AGAP001557	2R	HC	0	Autosome	0
AGAP001558	2R	HC	1	Autosome	1
AGAP001559	2R	HC	0	Autosome	0
AGAP001560	2R	HC	0	Autosome	0
AGAP001561	2R	HC	0	Autosome	0
AGAP001562	2R	HC	0	Autosome	0
AGAP001563	2R	HC	0	Autosome	0
AGAP001564	2R	HC	1	Autosome	1
AGAP001565	2R	HC	1.58496	Autosome	2
AGAP001566	2R	HC	0	Autosome	0
AGAP001568	2R	HC	0	Autosome	0
AGAP001569	2R	HC	0	Autosome	0
AGAP001570	2R	HC	0	Autosome	0
AGAP001572	2R	HC	0	Autosome	0
AGAP001573	2R	HC	1.58496	Autosome	2
AGAP029601	2R	HC	0	Autosome	0
AGAP001581	2R	HC	0	Autosome	0
AGAP001583	2R	HC	1.58496	Autosome	2
AGAP001584	2R	HC	0	Autosome	0
AGAP001585	2R	HC	0	Autosome	0
AGAP001586	2R	HC	0	Autosome	0
AGAP001587	2R	HC	0	Autosome	0
AGAP001589	2R	HC	0	Autosome	0
AGAP001590	2R	HC	0	Autosome	0
AGAP001591	2R	HC	1	Autosome	1
AGAP001592	2R	HC	0	Autosome	0
AGAP001593	2R	HC	0	Autosome	0
AGAP001594	2R	HC	0	Autosome	0
AGAP001595	2R	HC	4.32193	Autosome	19
AGAP001596	2R	HC	0	Autosome	0
AGAP001597	2R	HC	0	Autosome	0
AGAP001598	2R	HC	0	Autosome	0
AGAP001600	2R	HC	1	Autosome	1
AGAP001601	2R	HC	0	Autosome	0
AGAP001602	2R	HC	0	Autosome	0
AGAP001603	2R	HC	1	Autosome	1
AGAP001604	2R	HC	3.80735	Autosome	13
AGAP001606	2R	HC	1	Autosome	1
AGAP001608	2R	HC	3.16993	Autosome	8
AGAP001609	2R	HC	1.58496	Autosome	2
AGAP001610	2R	HC	2	Autosome	3
AGAP001611	2R	HC	2.32193	Autosome	4
AGAP001612	2R	HC	0	Autosome	0
AGAP001613	2R	HC	1	Autosome	1
AGAP001614	2R	HC	0	Autosome	0
AGAP001615	2R	HC	1	Autosome	1
AGAP001616	2R	HC	1	Autosome	1
AGAP001617	2R	HC	2	Autosome	3
AGAP001618	2R	HC	0	Autosome	0
AGAP001619	2R	HC	0	Autosome	0
AGAP001620	2R	HC	5.83289	Autosome	56
AGAP001621	2R	HC	0	Autosome	0
AGAP001622	2R	HC	0	Autosome	0
AGAP001623	2R	HC	0	Autosome	0
AGAP001624	2R	HC	0	Autosome	0
AGAP001625	2R	HC	0	Autosome	0
AGAP001627	2R	HC	0	Autosome	0
AGAP001628	2R	HC	0	Autosome	0
AGAP013268	2R	HC	0	Autosome	0
AGAP001629	2R	HC	2	Autosome	3
AGAP001630	2R	HC	1	Autosome	1
AGAP001632	2R	HC	1.58496	Autosome	2
AGAP001633	2R	HC	0	Autosome	0
AGAP001634	2R	HC	0	Autosome	0
AGAP001635	2R	HC	0	Autosome	0
AGAP001636	2R	HC	0	Autosome	0
AGAP001637	2R	HC	0	Autosome	0
AGAP001638	2R	HC	0	Autosome	0
AGAP001639	2R	HC	3.70044	Autosome	12
AGAP001640	2R	HC	0	Autosome	0
AGAP001643	2R	HC	0	Autosome	0
AGAP001644	2R	HC	1	Autosome	1
AGAP001645	2R	HC	1.58496	Autosome	2
AGAP001646	2R	HC	1.58496	Autosome	2
AGAP001647	2R	HC	0	Autosome	0
AGAP001648	2R	HC	2	Autosome	3
AGAP001649	2R	HC	1	Autosome	1
AGAP028469	2R	HC	0	Autosome	0
AGAP001650	2R	HC	0	Autosome	0
AGAP013642	2R	HC	0	Autosome	0
AGAP029001	2R	HC	0	Autosome	0
AGAP001651	2R	HC	3.58496	Autosome	11
AGAP001652	2R	HC	3.16993	Autosome	8
AGAP001653	2R	HC	2	Autosome	3
AGAP001654	2R	HC	0	Autosome	0
AGAP001655	2R	HC	0	Autosome	0
AGAP001656	2R	HC	1.58496	Autosome	2
AGAP001658	2R	HC	0	Autosome	0
AGAP001660	2R	HC	1.58496	Autosome	2
AGAP001661	2R	HC	0	Autosome	0
AGAP001662	2R	HC	0	Autosome	0
AGAP001664	2R	HC	0	Autosome	0
AGAP001669	2R	HC	0	Autosome	0
AGAP001670	2R	HC	0	Autosome	0
AGAP001672	2R	HC	3.16993	Autosome	8
AGAP029810	2R	HC	0	Autosome	0
AGAP001674	2R	HC	0	Autosome	0
AGAP001677	2R	HC	2.32193	Autosome	4
AGAP029568	2R	HC	2	Autosome	3
AGAP001680	2R	HC	4.45943	Autosome	21
AGAP001681	2R	HC	0	Autosome	0
AGAP001682	2R	HC	1	Autosome	1
AGAP001683	2R	HC	2	Autosome	3
AGAP001684	2R	HC	0	Autosome	0
AGAP001685	2R	HC	0	Autosome	0
AGAP001686	2R	HC	2	Autosome	3
AGAP001687	2R	HC	0	Autosome	0
AGAP001688	2R	HC	2.32193	Autosome	4
AGAP001690	2R	HC	0	Autosome	0
AGAP013145	2R	HC	2	Autosome	3
AGAP001694	2R	HC	1	Autosome	1
AGAP001695	2R	HC	0	Autosome	0
AGAP001696	2R	HC	0	Autosome	0
AGAP001697	2R	HC	2	Autosome	3
AGAP001698	2R	HC	0	Autosome	0
AGAP001699	2R	HC	0	Autosome	0
AGAP001700	2R	HC	0	Autosome	0
AGAP001701	2R	HC	5.2854	Autosome	38
AGAP001702	2R	HC	0	Autosome	0
AGAP001703	2R	HC	0	Autosome	0
AGAP001704	2R	HC	1	Autosome	1
AGAP001705	2R	HC	0	Autosome	0
AGAP001706	2R	HC	1	Autosome	1
AGAP028471	2R	HC	0	Autosome	0
AGAP001707	2R	HC	0	Autosome	0
AGAP001708	2R	HC	0	Autosome	0
AGAP001710	2R	HC	1	Autosome	1
AGAP001711	2R	HC	1.58496	Autosome	2
AGAP001712	2R	HC	4.24793	Autosome	18
AGAP001713	2R	HC	2	Autosome	3
AGAP001715	2R	HC	0	Autosome	0
AGAP001716	2R	HC	1	Autosome	1
AGAP013493	2R	HC	0	Autosome	0
AGAP001717	2R	HC	0	Autosome	0
AGAP001718	2R	HC	0	Autosome	0
AGAP001719	2R	HC	0	Autosome	0
AGAP001720	2R	HC	0	Autosome	0
AGAP001721	2R	HC	1	Autosome	1
AGAP001722	2R	HC	0	Autosome	0
AGAP001723	2R	HC	0	Autosome	0
AGAP001724	2R	HC	1	Autosome	1
AGAP001725	2R	HC	0	Autosome	0
AGAP001726	2R	HC	0	Autosome	0
AGAP001727	2R	HC	1	Autosome	1
AGAP013340	2R	HC	0	Autosome	0
AGAP001728	2R	HC	2.32193	Autosome	4
AGAP001729	2R	HC	1	Autosome	1
AGAP013510	2R	HC	0	Autosome	0
AGAP001730	2R	HC	2.32193	Autosome	4
AGAP001731	2R	HC	3	Autosome	7
AGAP001732	2R	HC	0	Autosome	0
AGAP001733	2R	HC	1	Autosome	1
AGAP001734	2R	HC	0	Autosome	0
AGAP001735	2R	HC	2	Autosome	3
AGAP001736	2R	HC	1	Autosome	1
AGAP001737	2R	HC	0	Autosome	0
AGAP001738	2R	HC	1	Autosome	1
AGAP029583	2R	HC	0	Autosome	0
AGAP001741	2R	HC	0	Autosome	0
AGAP001742	2R	HC	0	Autosome	0
AGAP001743	2R	HC	1	Autosome	1
AGAP001744	2R	HC	2	Autosome	3
AGAP001745	2R	HC	1	Autosome	1
AGAP001746	2R	HC	1	Autosome	1
AGAP001747	2R	HC	1	Autosome	1
AGAP001748	2R	HC	0	Autosome	0
AGAP001749	2R	HC	1	Autosome	1
AGAP001751	2R	HC	2	Autosome	3
AGAP001752	2R	HC	0	Autosome	0
AGAP001753	2R	HC	0	Autosome	0
AGAP001754	2R	HC	1.58496	Autosome	2
AGAP001756	2R	HC	0	Autosome	0
AGAP001757	2R	HC	1	Autosome	1
AGAP001759	2R	HC	3	Autosome	7
AGAP001760	2R	HC	5.20945	Autosome	36
AGAP001762	2R	HC	2	Autosome	3
AGAP001761	2R	HC	2.32193	Autosome	4
AGAP001763	2R	HC	0	Autosome	0
AGAP001765	2R	HC	1	Autosome	1
AGAP001766	2R	HC	0	Autosome	0
AGAP001767	2R	HC	1	Autosome	1
AGAP001769	2R	HC	0	Autosome	0
AGAP013328	2R	HC	0	Autosome	0
AGAP001773	2R	HC	0	Autosome	0
AGAP001774	2R	HC	0	Autosome	0
AGAP001775	2R	HC	1.58496	Autosome	2
AGAP001776	2R	HC	0	Autosome	0
AGAP001777	2R	HC	0	Autosome	0
AGAP001778	2R	HC	1	Autosome	1
AGAP001779	2R	HC	1	Autosome	1
AGAP001780	2R	HC	2.32193	Autosome	4
AGAP013458	2R	HC	1	Autosome	1
AGAP013246	2R	HC	0	Autosome	0
AGAP001781	2R	HC	0	Autosome	0
AGAP001782	2R	HC	0	Autosome	0
AGAP001783	2R	HC	0	Autosome	0
AGAP001786	2R	HC	4.08746	Autosome	16
AGAP013270	2R	HC	0	Autosome	0
AGAP001787	2R	HC	0	Autosome	0
AGAP001788	2R	HC	1.58496	Autosome	2
AGAP001789	2R	HC	0	Autosome	0
AGAP001790	2R	HC	0	Autosome	0
AGAP001791	2R	HC	0	Autosome	0
AGAP001792	2R	HC	0	Autosome	0
AGAP013125	2R	HC	1	Autosome	1
AGAP001793	2R	HC	1	Autosome	1
AGAP001794	2R	HC	1.58496	Autosome	2
AGAP001795	2R	HC	1	Autosome	1
AGAP001796	2R	HC	1.58496	Autosome	2
AGAP001797	2R	HC	5.32193	Autosome	39
AGAP001798	2R	HC	0	Autosome	0
AGAP001800	2R	HC	0	Autosome	0
AGAP001801	2R	HC	1	Autosome	1
AGAP001802	2R	HC	1.58496	Autosome	2
AGAP001803	2R	HC	1	Autosome	1
AGAP001804	2R	HC	1	Autosome	1
AGAP001805	2R	HC	4.24793	Autosome	18
AGAP001806	2R	HC	0	Autosome	0
AGAP001807	2R	HC	0	Autosome	0
AGAP001809	2R	HC	0	Autosome	0
AGAP001810	2R	HC	2.32193	Autosome	4
AGAP013085	2R	HC	0	Autosome	0
AGAP001811	2R	HC	0	Autosome	0
AGAP001812	2R	HC	0	Autosome	0
AGAP001814	2R	HC	0	Autosome	0
AGAP001813	2R	HC	4.85798	Autosome	28
AGAP001815	2R	HC	0	Autosome	0
AGAP001816	2R	HC	0	Autosome	0
AGAP001817	2R	HC	2.58496	Autosome	5
AGAP001818	2R	HC	2	Autosome	3
AGAP001819	2R	HC	0	Autosome	0
AGAP001820	2R	HC	0	Autosome	0
AGAP013470	2R	HC	0	Autosome	0
AGAP001821	2R	HC	1	Autosome	1
AGAP001822	2R	HC	0	Autosome	0
AGAP001823	2R	HC	2.80735	Autosome	6
AGAP001824	2R	HC	0	Autosome	0
AGAP001827	2R	HC	1.58496	Autosome	2
AGAP001828	2R	HC	2.32193	Autosome	4
AGAP001834	2R	HC	0	Autosome	0
AGAP001837	2R	HC	0	Autosome	0
AGAP001838	2R	HC	0	Autosome	0
AGAP001839	2R	HC	0	Autosome	0
AGAP001844	2R	HC	0	Autosome	0
AGAP001848	2R	HC	0	Autosome	0
AGAP001854	2R	HC	0	Autosome	0
AGAP001856	2R	HC	0	Autosome	0
AGAP029451	2R	HC	3.32193	Autosome	9
AGAP001859	2R	HC	2	Autosome	3
AGAP001861	2R	HC	0	Autosome	0
AGAP001864	2R	HC	0	Autosome	0
AGAP013305	2R	HC	0	Autosome	0
AGAP001865	2R	HC	2	Autosome	3
AGAP001866	2R	HC	2.58496	Autosome	5
AGAP013371	2R	HC	0	Autosome	0
AGAP013033	2R	HC	1	Autosome	1
AGAP001867	2R	HC	0	Autosome	0
AGAP001870	2R	HC	0	Autosome	0
AGAP001871	2R	HC	2.32193	Autosome	4
AGAP001872	2R	HC	2.58496	Autosome	5
AGAP013489	2R	HC	0	Autosome	0
AGAP001873	2R	HC	0	Autosome	0
AGAP001874	2R	HC	2	Autosome	3
AGAP001877	2R	HC	2.58496	Autosome	5
AGAP001878	2R	HC	2.32193	Autosome	4
AGAP001879	2R	HC	1.58496	Autosome	2
AGAP001880	2R	HC	0	Autosome	0
AGAP013102	2R	HC	2.58496	Autosome	5
AGAP012984	2R	HC	0	Autosome	0
AGAP001881	2R	HC	0	Autosome	0
AGAP001882	2R	HC	1.58496	Autosome	2
AGAP001883	2R	HC	1	Autosome	1
AGAP001884	2R	HC	2.32193	Autosome	4
AGAP001885	2R	HC	0	Autosome	0
AGAP001886	2R	HC	3.32193	Autosome	9
AGAP001887	2R	HC	2.58496	Autosome	5
AGAP001888	2R	HC	0	Autosome	0
AGAP001889	2R	HC	1.58496	Autosome	2
AGAP001890	2R	HC	0	Autosome	0
AGAP001891	2R	HC	2	Autosome	3
AGAP001892	2R	HC	1	Autosome	1
AGAP001893	2R	HC	1	Autosome	1
AGAP001894	2R	HC	0	Autosome	0
AGAP001895	2R	HC	2	Autosome	3
AGAP001896	2R	HC	2	Autosome	3
AGAP001897	2R	HC	0	Autosome	0
AGAP001898	2R	HC	0	Autosome	0
AGAP001899	2R	HC	0	Autosome	0
AGAP001900	2R	HC	1	Autosome	1
AGAP001901	2R	HC	0	Autosome	0
AGAP001902	2R	HC	1.58496	Autosome	2
AGAP001903	2R	HC	2	Autosome	3
AGAP001905	2R	HC	1.58496	Autosome	2
AGAP001907	2R	HC	0	Autosome	0
AGAP001908	2R	HC	0	Autosome	0
AGAP001909	2R	HC	2	Autosome	3
AGAP001910	2R	HC	4.45943	Autosome	21
AGAP001911	2R	HC	5.32193	Autosome	39
AGAP001912	2R	HC	0	Autosome	0
AGAP001913	2R	HC	1	Autosome	1
AGAP001914	2R	HC	2.32193	Autosome	4
AGAP001915	2R	HC	0	Autosome	0
AGAP001916	2R	HC	0	Autosome	0
AGAP001917	2R	HC	1.58496	Autosome	2
AGAP001918	2R	HC	1.58496	Autosome	2
AGAP001919	2R	HC	1.58496	Autosome	2
AGAP001923	2R	HC	1	Autosome	1
AGAP001925	2R	HC	0	Autosome	0
AGAP013452	2R	HC	0	Autosome	0
AGAP001924	2R	HC	0	Autosome	0
AGAP001928	2R	HC	2.58496	Autosome	5
AGAP001929	2R	HC	0	Autosome	0
AGAP001930	2R	HC	3.70044	Autosome	12
AGAP001931	2R	HC	0	Autosome	0
AGAP001933	2R	HC	1.58496	Autosome	2
AGAP001934	2R	HC	1	Autosome	1
AGAP001935	2R	HC	2.32193	Autosome	4
AGAP001936	2R	HC	0	Autosome	0
AGAP001937	2R	HC	0	Autosome	0
AGAP001938	2R	HC	2	Autosome	3
AGAP013214	2R	HC	2	Autosome	3
AGAP001939	2R	HC	2.32193	Autosome	4
AGAP001940	2R	HC	1	Autosome	1
AGAP001941	2R	HC	0	Autosome	0
AGAP001942	2R	HC	0	Autosome	0
AGAP001943	2R	HC	0	Autosome	0
AGAP001944	2R	HC	1.58496	Autosome	2
AGAP001945	2R	HC	1	Autosome	1
AGAP001946	2R	HC	0	Autosome	0
AGAP001947	2R	HC	1	Autosome	1
AGAP013075	2R	HC	0	Autosome	0
AGAP001948	2R	HC	0	Autosome	0
AGAP001949	2R	HC	0	Autosome	0
AGAP001950	2R	HC	0	Autosome	0
AGAP001951	2R	HC	1.58496	Autosome	2
AGAP001952	2R	HC	5.08746	Autosome	33
AGAP001953	2R	HC	4	Autosome	15
AGAP001954	2R	HC	1.58496	Autosome	2
AGAP001955	2R	HC	2.32193	Autosome	4
AGAP001956	2R	HC	1.58496	Autosome	2
AGAP013106	2R	HC	0	Autosome	0
AGAP001957	2R	HC	1.58496	Autosome	2
AGAP001958	2R	HC	2	Autosome	3
AGAP001959	2R	HC	0	Autosome	0
AGAP001961	2R	HC	1	Autosome	1
AGAP001962	2R	HC	1	Autosome	1
AGAP001964	2R	HC	0	Autosome	0
AGAP013429	2R	HC	0	Autosome	0
AGAP001967	2R	HC	0	Autosome	0
AGAP001968	2R	HC	0	Autosome	0
AGAP001969	2R	HC	0	Autosome	0
AGAP001970	2R	HC	0	Autosome	0
AGAP001971	2R	HC	4.24793	Autosome	18
AGAP001972	2R	HC	0	Autosome	0
AGAP001973	2R	HC	2.58496	Autosome	5
AGAP001974	2R	HC	0	Autosome	0
AGAP013031	2R	HC	0	Autosome	0
AGAP001975	2R	HC	2	Autosome	3
AGAP001976	2R	HC	2.80735	Autosome	6
AGAP001978	2R	HC	1.58496	Autosome	2
AGAP001979	2R	HC	0	Autosome	0
AGAP001981	2R	HC	0	Autosome	0
AGAP001982	2R	HC	0	Autosome	0
AGAP013061	2R	HC	0	Autosome	0
AGAP001983	2R	HC	0	Autosome	0
AGAP013533	2R	HC	0	Autosome	0
AGAP001984	2R	HC	0	Autosome	0
AGAP001985	2R	HC	0	Autosome	0
AGAP001986	2R	HC	1.58496	Autosome	2
AGAP001987	2R	HC	0	Autosome	0
AGAP001988	2R	HC	0	Autosome	0
AGAP001989	2R	HC	0	Autosome	0
AGAP013039	2R	HC	0	Autosome	0
AGAP001990	2R	HC	0	Autosome	0
AGAP001993	2R	HC	0	Autosome	0
AGAP001994	2R	HC	2	Autosome	3
AGAP001995	2R	HC	3.90689	Autosome	14
AGAP001996	2R	HC	0	Autosome	0
AGAP001997	2R	HC	1	Autosome	1
AGAP001998	2R	HC	3.45943	Autosome	10
AGAP001999	2R	HC	1.58496	Autosome	2
AGAP002000	2R	HC	0	Autosome	0
AGAP002002	2R	HC	0	Autosome	0
AGAP012983	2R	HC	0	Autosome	0
AGAP002003	2R	HC	0	Autosome	0
AGAP002004	2R	HC	1.58496	Autosome	2
AGAP013300	2R	HC	0	Autosome	0
AGAP002005	2R	HC	0	Autosome	0
AGAP002006	2R	HC	0	Autosome	0
AGAP002007	2R	HC	0	Autosome	0
AGAP002009	2R	HC	0	Autosome	0
AGAP002010	2R	HC	0	Autosome	0
AGAP002011	2R	HC	0	Autosome	0
AGAP002012	2R	HC	0	Autosome	0
AGAP013169	2R	HC	0	Autosome	0
AGAP013483	2R	HC	0	Autosome	0
AGAP002013	2R	HC	0	Autosome	0
AGAP002014	2R	HC	0	Autosome	0
AGAP002015	2R	HC	1	Autosome	1
AGAP002016	2R	HC	2.80735	Autosome	6
AGAP002017	2R	HC	0	Autosome	0
AGAP002018	2R	HC	0	Autosome	0
AGAP013249	2R	HC	0	Autosome	0
AGAP002019	2R	HC	1.58496	Autosome	2
AGAP002020	2R	HC	4.80735	Autosome	27
AGAP002021	2R	HC	0	Autosome	0
AGAP002022	2R	HC	1.58496	Autosome	2
AGAP013079	2R	HC	2.80735	Autosome	6
AGAP002023	2R	HC	0	Autosome	0
AGAP002024	2R	HC	1.58496	Autosome	2
AGAP002025	2R	HC	0	Autosome	0
AGAP002026	2R	HC	1.58496	Autosome	2
AGAP002028	2R	HC	3	Autosome	7
AGAP002030	2R	HC	0	Autosome	0
AGAP002032	2R	HC	0	Autosome	0
AGAP002033	2R	HC	6.53916	Autosome	92
AGAP002035	2R	HC	1	Autosome	1
AGAP002037	2R	HC	1	Autosome	1
AGAP002036	2R	HC	1	Autosome	1
AGAP002038	2R	HC	0	Autosome	0
AGAP013178	2R	HC	2	Autosome	3
AGAP002039	2R	HC	1.58496	Autosome	2
AGAP002040	2R	HC	1	Autosome	1
AGAP002041	2R	HC	0	Autosome	0
AGAP002044	2R	HC	0	Autosome	0
AGAP002047	2R	HC	2	Autosome	3
AGAP002048	2R	HC	0	Autosome	0
AGAP013036	2R	HC	1	Autosome	1
AGAP002050	2R	HC	0	Autosome	0
AGAP002051	2R	HC	0	Autosome	0
AGAP013384	2R	HC	0	Autosome	0
AGAP002052	2R	HC	0	Autosome	0
AGAP002054	2R	HC	2	Autosome	3
AGAP002055	2R	HC	1	Autosome	1
AGAP002056	2R	HC	0	Autosome	0
AGAP002058	2R	HC	0	Autosome	0
AGAP029376	2R	HC	0	Autosome	0
AGAP002059	2R	HC	1.58496	Autosome	2
AGAP002060	2R	HC	1	Autosome	1
AGAP002061	2R	HC	3.58496	Autosome	11
AGAP002062	2R	HC	0	Autosome	0
AGAP002063	2R	HC	1.58496	Autosome	2
AGAP002064	2R	HC	2.32193	Autosome	4
AGAP002065	2R	HC	2	Autosome	3
AGAP002066	2R	HC	0	Autosome	0
AGAP002067	2R	HC	1.58496	Autosome	2
AGAP002068	2R	HC	0	Autosome	0
AGAP002069	2R	HC	0	Autosome	0
AGAP002071	2R	HC	1	Autosome	1
AGAP002072	2R	HC	0	Autosome	0
AGAP002073	2R	HC	1	Autosome	1
AGAP013165	2R	HC	1.58496	Autosome	2
AGAP002074	2R	HC	0	Autosome	0
AGAP002075	2R	HC	1.58496	Autosome	2
AGAP002076	2R	HC	5	Autosome	31
AGAP002077	2R	HC	0	Autosome	0
AGAP002078	2R	HC	1	Autosome	1
AGAP002079	2R	HC	0	Autosome	0
AGAP002080	2R	HC	1	Autosome	1
AGAP002081	2R	HC	2	Autosome	3
AGAP002082	2R	HC	1	Autosome	1
AGAP002083	2R	HC	0	Autosome	0
AGAP002084	2R	HC	0	Autosome	0
AGAP002085	2R	HC	0	Autosome	0
AGAP013167	2R	HC	1.58496	Autosome	2
AGAP002086	2R	HC	1.58496	Autosome	2
AGAP002087	2R	HC	4.52356	Autosome	22
AGAP002088	2R	HC	0	Autosome	0
AGAP002089	2R	HC	0	Autosome	0
AGAP002090	2R	HC	0	Autosome	0
AGAP002091	2R	HC	0	Autosome	0
AGAP002092	2R	HC	0	Autosome	0
AGAP002093	2R	HC	0	Autosome	0
AGAP002094	2R	HC	1	Autosome	1
AGAP013535	2R	HC	0	Autosome	0
AGAP002095	2R	HC	2.32193	Autosome	4
AGAP002097	2R	HC	1.58496	Autosome	2
AGAP002098	2R	HC	0	Autosome	0
AGAP002099	2R	HC	1.58496	Autosome	2
AGAP002100	2R	HC	1	Autosome	1
AGAP013330	2R	HC	0	Autosome	0
AGAP002101	2R	HC	1	Autosome	1
AGAP002104	2R	HC	0	Autosome	0
AGAP002105	2R	HC	2.58496	Autosome	5
AGAP013041	2R	HC	0	Autosome	0
AGAP002106	2R	HC	0	Autosome	0
AGAP002107	2R	HC	2.80735	Autosome	6
AGAP002108	2R	HC	0	Autosome	0
AGAP002109	2R	HC	1.58496	Autosome	2
AGAP002110	2R	HC	1.58496	Autosome	2
AGAP002111	2R	HC	1	Autosome	1
AGAP002112	2R	HC	1	Autosome	1
AGAP002113	2R	HC	2.32193	Autosome	4
AGAP002114	2R	HC	2.32193	Autosome	4
AGAP029570	2R	HC	0	Autosome	0
AGAP002117	2R	HC	1	Autosome	1
AGAP002118	2R	HC	1	Autosome	1
AGAP002119	2R	HC	2.32193	Autosome	4
AGAP002120	2R	HC	0	Autosome	0
AGAP002121	2R	HC	0	Autosome	0
AGAP002122	2R	HC	5.20945	Autosome	36
AGAP002123	2R	HC	1	Autosome	1
AGAP002124	2R	HC	0	Autosome	0
AGAP002125	2R	HC	0	Autosome	0
AGAP002126	2R	HC	0	Autosome	0
AGAP002127	2R	HC	0	Autosome	0
AGAP002128	2R	HC	0	Autosome	0
AGAP002129	2R	HC	1	Autosome	1
AGAP002130	2R	HC	2	Autosome	3
AGAP002131	2R	HC	1	Autosome	1
AGAP002132	2R	HC	1	Autosome	1
AGAP002133	2R	HC	0	Autosome	0
AGAP002134	2R	HC	0	Autosome	0
AGAP002135	2R	HC	1	Autosome	1
AGAP028402	2R	HC	0	Autosome	0
AGAP002136	2R	HC	0	Autosome	0
AGAP002137	2R	HC	0	Autosome	0
AGAP002138	2R	HC	0	Autosome	0
AGAP002139	2R	HC	0	Autosome	0
AGAP002140	2R	HC	1	Autosome	1
AGAP002141	2R	HC	2	Autosome	3
AGAP002142	2R	HC	1.58496	Autosome	2
AGAP002143	2R	HC	0	Autosome	0
AGAP002144	2R	HC	0	Autosome	0
AGAP002145	2R	HC	0	Autosome	0
AGAP002146	2R	HC	0	Autosome	0
AGAP029545	2R	HC	3.70044	Autosome	12
AGAP002150	2R	HC	0	Autosome	0
AGAP002151	2R	HC	0	Autosome	0
AGAP002152	2R	HC	1	Autosome	1
AGAP002153	2R	HC	2.32193	Autosome	4
AGAP002154	2R	HC	2.32193	Autosome	4
AGAP002155	2R	HC	0	Autosome	0
AGAP002156	2R	HC	0	Autosome	0
AGAP002157	2R	HC	2	Autosome	3
AGAP002159	2R	HC	0	Autosome	0
AGAP002161	2R	HC	2.32193	Autosome	4
AGAP002162	2R	HC	0	Autosome	0
AGAP013436	2R	HC	0	Autosome	0
AGAP029491	2R	HC	0	Autosome	0
AGAP002166	2R	HC	0	Autosome	0
AGAP002167	2R	HC	3.70044	Autosome	12
AGAP002168	2R	HC	0	Autosome	0
AGAP002169	2R	HC	3	Autosome	7
AGAP002170	2R	HC	3.70044	Autosome	12
AGAP002171	2R	HC	2	Autosome	3
AGAP002172	2R	HC	0	Autosome	0
AGAP002173	2R	HC	2.32193	Autosome	4
AGAP002174	2R	HC	1.58496	Autosome	2
AGAP002175	2R	HC	2.32193	Autosome	4
AGAP002176	2R	HC	0	Autosome	0
AGAP002177	2R	HC	0	Autosome	0
AGAP002178	2R	HC	2	Autosome	3
AGAP002181	2R	HC	0	Autosome	0
AGAP002182	2R	HC	3.16993	Autosome	8
AGAP002183	2R	HC	1.58496	Autosome	2
AGAP002184	2R	HC	0	Autosome	0
AGAP002185	2R	HC	2	Autosome	3
AGAP002186	2R	HC	1.58496	Autosome	2
AGAP002188	2R	HC	0	Autosome	0
AGAP002190	2R	HC	0	Autosome	0
AGAP002192	2R	HC	2	Autosome	3
AGAP002193	2R	HC	1	Autosome	1
AGAP013366	2R	HC	0	Autosome	0
AGAP012995	2R	HC	0	Autosome	0
AGAP013463	2R	HC	0	Autosome	0
AGAP002194	2R	HC	1	Autosome	1
AGAP002195	2R	HC	0	Autosome	0
AGAP002198	2R	HC	0	Autosome	0
AGAP002199	2R	HC	0	Autosome	0
AGAP002200	2R	HC	0	Autosome	0
AGAP002202	2R	HC	0	Autosome	0
AGAP002205	2R	HC	0	Autosome	0
AGAP013311	2R	HC	0	Autosome	0
AGAP002206	2R	HC	0	Autosome	0
AGAP002208	2R	HC	0	Autosome	0
AGAP002209	2R	HC	0	Autosome	0
AGAP002211	2R	HC	0	Autosome	0
AGAP002212	2R	HC	0	Autosome	0
AGAP002214	2R	HC	1	Autosome	1
AGAP002215	2R	HC	0	Autosome	0
AGAP002216	2R	HC	2.58496	Autosome	5
AGAP002217	2R	HC	0	Autosome	0
AGAP002218	2R	HC	2.80735	Autosome	6
AGAP002219	2R	HC	1.58496	Autosome	2
AGAP002220	2R	HC	0	Autosome	0
AGAP002221	2R	HC	0	Autosome	0
AGAP002222	2R	HC	1	Autosome	1
AGAP002223	2R	HC	0	Autosome	0
AGAP002224	2R	HC	0	Autosome	0
AGAP002226	2R	HC	0	Autosome	0
AGAP002227	2R	HC	0	Autosome	0
AGAP002228	2R	HC	0	Autosome	0
AGAP002229	2R	HC	0	Autosome	0
AGAP002232	2R	HC	0	Autosome	0
AGAP029626	2R	HC	0	Autosome	0
AGAP002235	2R	HC	0	Autosome	0
AGAP002238	2R	HC	1	Autosome	1
AGAP002239	2R	HC	0	Autosome	0
AGAP002240	2R	HC	0	Autosome	0
AGAP002241	2R	HC	1	Autosome	1
AGAP002242	2R	HC	1.58496	Autosome	2
AGAP002243	2R	HC	2.32193	Autosome	4
AGAP002244	2R	HC	0	Autosome	0
AGAP002245	2R	HC	4.24793	Autosome	18
AGAP002246	2R	HC	0	Autosome	0
AGAP002247	2R	HC	1	Autosome	1
AGAP002248	2R	HC	2	Autosome	3
AGAP002250	2R	HC	1	Autosome	1
AGAP002251	2R	HC	2	Autosome	3
AGAP029562	2R	HC	0	Autosome	0
AGAP029674	2R	HC	0	Autosome	0
AGAP029675	2R	HC	0	Autosome	0
AGAP002253	2R	HC	1	Autosome	1
AGAP002256	2R	HC	1.58496	Autosome	2
AGAP002257	2R	HC	1.58496	Autosome	2
AGAP002258	2R	HC	2	Autosome	3
AGAP028473	2R	HC	0	Autosome	0
AGAP002259	2R	HC	0	Autosome	0
AGAP002260	2R	HC	0	Autosome	0
AGAP002261	2R	HC	0	Autosome	0
AGAP002262	2R	HC	0	Autosome	0
AGAP002263	2R	HC	2	Autosome	3
AGAP002264	2R	HC	3.16993	Autosome	8
AGAP002265	2R	HC	3.16993	Autosome	8
AGAP002266	2R	HC	1.58496	Autosome	2
AGAP002268	2R	HC	0	Autosome	0
AGAP002269	2R	HC	2.32193	Autosome	4
AGAP002270	2R	HC	0	Autosome	0
AGAP002272	2R	HC	0	Autosome	0
AGAP002274	2R	HC	0	Autosome	0
AGAP002273	2R	HC	0	Autosome	0
AGAP002275	2R	HC	0	Autosome	0
AGAP002276	2R	HC	0	Autosome	0
AGAP002277	2R	HC	3.70044	Autosome	12
AGAP013515	2R	HC	0	Autosome	0
AGAP002278	2R	HC	1.58496	Autosome	2
AGAP002279	2R	HC	0	Autosome	0
AGAP002280	2R	HC	2	Autosome	3
AGAP002281	2R	HC	1	Autosome	1
AGAP002282	2R	HC	0	Autosome	0
AGAP002283	2R	HC	1	Autosome	1
AGAP002284	2R	HC	1	Autosome	1
AGAP002285	2R	HC	0	Autosome	0
AGAP002286	2R	HC	1.58496	Autosome	2
AGAP002287	2R	HC	0	Autosome	0
AGAP002288	2R	HC	2	Autosome	3
AGAP002289	2R	HC	3	Autosome	7
AGAP002290	2R	HC	1	Autosome	1
AGAP002291	2R	HC	0	Autosome	0
AGAP002292	2R	HC	0	Autosome	0
AGAP002293	2R	HC	0	Autosome	0
AGAP002294	2R	HC	0	Autosome	0
AGAP002295	2R	HC	0	Autosome	0
AGAP002296	2R	HC	1	Autosome	1
AGAP002298	2R	HC	0	Autosome	0
AGAP013171	2R	HC	0	Autosome	0
AGAP002299	2R	HC	1	Autosome	1
AGAP002300	2R	HC	0	Autosome	0
AGAP013395	2R	HC	0	Autosome	0
AGAP002301	2R	HC	3.16993	Autosome	8
AGAP002302	2R	HC	0	Autosome	0
AGAP029581	2R	HC	0	Autosome	0
AGAP002305	2R	HC	1	Autosome	1
AGAP002306	2R	HC	3.16993	Autosome	8
AGAP002307	2R	HC	1	Autosome	1
AGAP002308	2R	HC	2.58496	Autosome	5
AGAP002309	2R	HC	0	Autosome	0
AGAP002310	2R	HC	0	Autosome	0
AGAP002312	2R	HC	0	Autosome	0
AGAP002313	2R	HC	1	Autosome	1
AGAP002314	2R	HC	1	Autosome	1
AGAP002315	2R	HC	1.58496	Autosome	2
AGAP002318	2R	HC	0	Autosome	0
AGAP002320	2R	HC	2.58496	Autosome	5
AGAP002321	2R	HC	0	Autosome	0
AGAP002322	2R	HC	1	Autosome	1
AGAP002323	2R	HC	0	Autosome	0
AGAP002324	2R	HC	0	Autosome	0
AGAP002325	2R	HC	0	Autosome	0
AGAP002326	2R	HC	0	Autosome	0
AGAP012947	2R	HC	0	Autosome	0
AGAP002329	2R	HC	0	Autosome	0
AGAP013359	2R	HC	0	Autosome	0
AGAP002330	2R	HC	1.58496	Autosome	2
AGAP002331	2R	HC	0	Autosome	0
AGAP002332	2R	HC	1	Autosome	1
AGAP002333	2R	HC	0	Autosome	0
AGAP002334	2R	HC	1.58496	Autosome	2
AGAP002335	2R	HC	3.16993	Autosome	8
AGAP002336	2R	HC	4.58496	Autosome	23
AGAP002337	2R	HC	3.45943	Autosome	10
AGAP002338	2R	HC	2	Autosome	3
AGAP002339	2R	HC	0	Autosome	0
AGAP002340	2R	HC	1.58496	Autosome	2
AGAP002342	2R	HC	0	Autosome	0
AGAP002344	2R	HC	2.58496	Autosome	5
AGAP002345	2R	HC	0	Autosome	0
AGAP002346	2R	HC	3.45943	Autosome	10
AGAP002347	2R	HC	1	Autosome	1
AGAP002348	2R	HC	0	Autosome	0
AGAP002349	2R	HC	0	Autosome	0
AGAP002350	2R	HC	0	Autosome	0
AGAP002351	2R	HC	0	Autosome	0
AGAP002352	2R	HC	2.32193	Autosome	4
AGAP002353	2R	HC	0	Autosome	0
AGAP002354	2R	HC	2.58496	Autosome	5
AGAP002355	2R	HC	3.45943	Autosome	10
AGAP002356	2R	HC	1.58496	Autosome	2
AGAP002357	2R	HC	1.58496	Autosome	2
AGAP002358	2R	HC	0	Autosome	0
AGAP002359	2R	HC	0	Autosome	0
AGAP002360	2R	HC	0	Autosome	0
AGAP002361	2R	HC	1	Autosome	1
AGAP013174	2R	HC	1	Autosome	1
AGAP002362	2R	HC	0	Autosome	0
AGAP002363	2R	HC	2.32193	Autosome	4
AGAP002364	2R	HC	1.58496	Autosome	2
AGAP002365	2R	HC	2.58496	Autosome	5
AGAP013375	2R	HC	0	Autosome	0
AGAP002366	2R	HC	0	Autosome	0
AGAP002367	2R	HC	0	Autosome	0
AGAP002369	2R	HC	0	Autosome	0
AGAP002370	2R	HC	0	Autosome	0
AGAP002371	2R	HC	0	Autosome	0
AGAP002372	2R	HC	0	Autosome	0
AGAP002374	2R	HC	0	Autosome	0
AGAP002375	2R	HC	1	Autosome	1
AGAP002376	2R	HC	0	Autosome	0
AGAP013161	2R	HC	0	Autosome	0
AGAP002377	2R	HC	0	Autosome	0
AGAP002378	2R	HC	0	Autosome	0
AGAP002379	2R	HC	0	Autosome	0
AGAP002382	2R	HC	1	Autosome	1
AGAP002383	2R	HC	0	Autosome	0
AGAP002381	2R	HC	0	Autosome	0
AGAP002384	2R	HC	0	Autosome	0
AGAP002385	2R	HC	3	Autosome	7
AGAP002386	2R	HC	0	Autosome	0
AGAP002387	2R	HC	2	Autosome	3
AGAP002388	2R	HC	0	Autosome	0
AGAP002389	2R	HC	3	Autosome	7
AGAP002390	2R	HC	0	Autosome	0
AGAP002391	2R	HC	0	Autosome	0
AGAP002392	2R	HC	0	Autosome	0
AGAP002393	2R	HC	1.58496	Autosome	2
AGAP002394	2R	HC	0	Autosome	0
AGAP002395	2R	HC	5	Autosome	31
AGAP002396	2R	HC	1	Autosome	1
AGAP002397	2R	HC	0	Autosome	0
AGAP013414	2R	HC	3.16993	Autosome	8
AGAP013481	2R	HC	0	Autosome	0
AGAP002399	2R	HC	0	Autosome	0
AGAP013137	2R	HC	0	Autosome	0
AGAP013405	2R	HC	0	Autosome	0
AGAP002400	2R	HC	1	Autosome	1
AGAP002401	2R	HC	1	Autosome	1
AGAP002402	2R	HC	1	Autosome	1
AGAP002403	2R	HC	1	Autosome	1
AGAP002404	2R	HC	1	Autosome	1
AGAP002405	2R	HC	1	Autosome	1
AGAP002406	2R	HC	0	Autosome	0
AGAP002407	2R	HC	2.32193	Autosome	4
AGAP002408	2R	HC	2	Autosome	3
AGAP002409	2R	HC	1.58496	Autosome	2
AGAP002411	2R	HC	0	Autosome	0
AGAP002412	2R	HC	2	Autosome	3
AGAP002413	2R	HC	4.45943	Autosome	21
AGAP002414	2R	HC	2	Autosome	3
AGAP002415	2R	HC	1.58496	Autosome	2
AGAP002416	2R	HC	0	Autosome	0
AGAP002417	2R	HC	0	Autosome	0
AGAP002418	2R	HC	1.58496	Autosome	2
AGAP012957	2R	HC	0	Autosome	0
AGAP013241	2R	HC	0	Autosome	0
AGAP002419	2R	HC	2	Autosome	3
AGAP002420	2R	HC	0	Autosome	0
AGAP002421	2R	HC	0	Autosome	0
AGAP002422	2R	HC	0	Autosome	0
AGAP002423	2R	HC	0	Autosome	0
AGAP002424	2R	HC	1.58496	Autosome	2
AGAP002425	2R	HC	0	Autosome	0
AGAP002426	2R	HC	1	Autosome	1
AGAP002427	2R	HC	1.58496	Autosome	2
AGAP002428	2R	HC	1	Autosome	1
AGAP002429	2R	HC	0	Autosome	0
AGAP002430	2R	HC	0	Autosome	0
AGAP002431	2R	HC	0	Autosome	0
AGAP013182	2R	HC	0	Autosome	0
AGAP002433	2R	HC	0	Autosome	0
AGAP002434	2R	HC	2	Autosome	3
AGAP002435	2R	HC	0	Autosome	0
AGAP002436	2R	HC	2	Autosome	3
AGAP002437	2R	HC	4.85798	Autosome	28
AGAP002438	2R	HC	1.58496	Autosome	2
AGAP002439	2R	HC	1.58496	Autosome	2
AGAP002440	2R	HC	3.90689	Autosome	14
AGAP002441	2R	HC	0	Autosome	0
AGAP002443	2R	HC	0	Autosome	0
AGAP002444	2R	HC	0	Autosome	0
AGAP002449	2R	HC	0	Autosome	0
AGAP012970	2R	HC	0	Autosome	0
AGAP002451	2R	HC	0	Autosome	0
AGAP013339	2R	HC	0	Autosome	0
AGAP002453	2R	HC	0	Autosome	0
AGAP002454	2R	HC	2.32193	Autosome	4
AGAP002455	2R	HC	2.58496	Autosome	5
AGAP002456	2R	HC	0	Autosome	0
AGAP013260	2R	HC	0	Autosome	0
AGAP013120	2R	HC	0	Autosome	0
AGAP002457	2R	HC	0	Autosome	0
AGAP002458	2R	HC	0	Autosome	0
AGAP013018	2R	HC	0	Autosome	0
AGAP002459	2R	HC	0	Autosome	0
AGAP013297	2R	HC	0	Autosome	0
AGAP002460	2R	HC	0	Autosome	0
AGAP002461	2R	HC	3.32193	Autosome	9
AGAP002463	2R	HC	0	Autosome	0
AGAP002464	2R	HC	8.27612	Autosome	309
AGAP002465	2R	HC	6.10852	Autosome	68
AGAP002466	2R	HC	1	Autosome	1
AGAP029655	2R	HC	1	Autosome	1
AGAP002468	2R	HC	6.04439	Autosome	65
AGAP013320	2R	HC	0	Autosome	0
AGAP002469	2R	HC	1	Autosome	1
AGAP002470	2R	HC	0	Autosome	0
AGAP002471	2R	HC	0	Autosome	0
AGAP002472	2R	HC	2	Autosome	3
AGAP002473	2R	HC	4	Autosome	15
AGAP002474	2R	HC	0	Autosome	0
AGAP002475	2R	HC	1.58496	Autosome	2
AGAP002476	2R	HC	0	Autosome	0
AGAP002477	2R	HC	1	Autosome	1
AGAP002478	2R	HC	1	Autosome	1
AGAP029097	2R	HC	1.58496	Autosome	2
AGAP002480	2R	HC	2	Autosome	3
AGAP002481	2R	HC	3.32193	Autosome	9
AGAP002482	2R	HC	1.58496	Autosome	2
AGAP002483	2R	HC	0	Autosome	0
AGAP002484	2R	HC	0	Autosome	0
AGAP002485	2R	HC	0	Autosome	0
AGAP013525	2R	HC	0	Autosome	0
AGAP013486	2R	HC	0	Autosome	0
AGAP013007	2R	HC	0	Autosome	0
AGAP002487	2R	HC	0	Autosome	0
AGAP002488	2R	HC	2.32193	Autosome	4
AGAP028609	2R	HC	1.58496	Autosome	2
AGAP002491	2R	HC	2.80735	Autosome	6
AGAP002492	2R	HC	1.58496	Autosome	2
AGAP002493	2R	HC	2.32193	Autosome	4
AGAP002494	2R	HC	0	Autosome	0
AGAP002495	2R	HC	0	Autosome	0
AGAP002496	2R	HC	0	Autosome	0
AGAP002497	2R	HC	0	Autosome	0
AGAP002498	2R	HC	0	Autosome	0
AGAP002499	2R	HC	1.58496	Autosome	2
AGAP002500	2R	HC	2.80735	Autosome	6
AGAP002501	2R	HC	0	Autosome	0
AGAP002503	2R	HC	1	Autosome	1
AGAP002502	2R	HC	1.58496	Autosome	2
AGAP002504	2R	HC	2.32193	Autosome	4
AGAP002505	2R	HC	1	Autosome	1
AGAP002506	2R	HC	0	Autosome	0
AGAP002507	2R	HC	1.58496	Autosome	2
AGAP002508	2R	HC	0	Autosome	0
AGAP002509	2R	HC	3	Autosome	7
AGAP002511	2R	HC	0	Autosome	0
AGAP002510	2R	HC	2.58496	Autosome	5
AGAP002512	2R	HC	1	Autosome	1
AGAP002513	2R	HC	0	Autosome	0
AGAP002514	2R	HC	0	Autosome	0
AGAP002515	2R	HC	0	Autosome	0
AGAP002516	2R	HC	1	Autosome	1
AGAP002517	2R	HC	0	Autosome	0
AGAP002518	2R	HC	1.58496	Autosome	2
AGAP002519	2R	HC	0	Autosome	0
AGAP002520	2R	HC	1	Autosome	1
AGAP002521	2R	HC	2.58496	Autosome	5
AGAP002522	2R	HC	0	Autosome	0
AGAP013234	2R	HC	0	Autosome	0
AGAP013013	2R	HC	1	Autosome	1
AGAP002523	2R	HC	1.58496	Autosome	2
AGAP002524	2R	HC	0	Autosome	0
AGAP002525	2R	HC	3.16993	Autosome	8
AGAP002526	2R	HC	2.32193	Autosome	4
AGAP002527	2R	HC	0	Autosome	0
AGAP002528	2R	HC	1	Autosome	1
AGAP002529	2R	HC	0	Autosome	0
AGAP002530	2R	HC	1	Autosome	1
AGAP002531	2R	HC	1.58496	Autosome	2
AGAP002532	2R	HC	0	Autosome	0
AGAP002533	2R	HC	1	Autosome	1
AGAP002534	2R	HC	1.58496	Autosome	2
AGAP002535	2R	HC	1.58496	Autosome	2
AGAP002536	2R	HC	0	Autosome	0
AGAP002538	2R	HC	1.58496	Autosome	2
AGAP002539	2R	HC	0	Autosome	0
AGAP002541	2R	HC	2	Autosome	3
AGAP002540	2R	HC	1.58496	Autosome	2
AGAP002542	2R	HC	0	Autosome	0
AGAP002543	2R	HC	0	Autosome	0
AGAP002544	2R	HC	1	Autosome	1
AGAP002546	2R	HC	1.58496	Autosome	2
AGAP002547	2R	HC	2.58496	Autosome	5
AGAP002548	2R	HC	1	Autosome	1
AGAP002549	2R	HC	1	Autosome	1
AGAP028477	2R	HC	0	Autosome	0
AGAP002550	2R	HC	1	Autosome	1
AGAP002552	2R	HC	0	Autosome	0
AGAP029378	2R	HC	7.52356	Autosome	183
AGAP002553	2R	HC	0	Autosome	0
AGAP002554	2R	HC	0	Autosome	0
AGAP002555	2R	HC	0	Autosome	0
AGAP002556	2R	HC	0	Autosome	0
AGAP013111	2R	HC	0	Autosome	0
AGAP002557	2R	HC	0	Autosome	0
AGAP002558	2R	HC	0	Autosome	0
AGAP002559	2R	HC	0	Autosome	0
AGAP002560	2R	HC	0	Autosome	0
AGAP002563	2R	HC	0	Autosome	0
AGAP002562	2R	HC	0	Autosome	0
AGAP002564	2R	HC	2	Autosome	3
AGAP002566	2R	HC	0	Autosome	0
AGAP002567	2R	HC	1	Autosome	1
AGAP002568	2R	HC	2.58496	Autosome	5
AGAP002569	2R	HC	2	Autosome	3
AGAP002570	2R	HC	0	Autosome	0
AGAP002571	2R	HC	1	Autosome	1
AGAP002573	2R	HC	0	Autosome	0
AGAP002572	2R	HC	0	Autosome	0
AGAP002575	2R	HC	0	Autosome	0
AGAP002576	2R	HC	1.58496	Autosome	2
AGAP002577	2R	HC	0	Autosome	0
AGAP002578	2R	HC	1	Autosome	1
AGAP029605	2R	HC	1	Autosome	1
AGAP002580	2R	HC	0	Autosome	0
AGAP002581	2R	HC	1.58496	Autosome	2
AGAP002582	2R	HC	0	Autosome	0
AGAP002586	2R	HC	0	Autosome	0
AGAP002589	2R	HC	0	Autosome	0
AGAP002591	2R	HC	1.58496	Autosome	2
AGAP013318	2R	HC	0	Autosome	0
AGAP029385	2R	HC	0	Autosome	0
AGAP013451	2R	HC	0	Autosome	0
AGAP013229	2R	HC	0	Autosome	0
AGAP002592	2R	HC	0	Autosome	0
AGAP002593	2R	HC	0	Autosome	0
AGAP002594	2R	HC	0	Autosome	0
AGAP002595	2R	HC	0	Autosome	0
AGAP013190	2R	HC	0	Autosome	0
AGAP002597	2R	HC	2	Autosome	3
AGAP002598	2R	HC	1	Autosome	1
AGAP002599	2R	HC	5.42626	Autosome	42
AGAP002600	2R	HC	1.58496	Autosome	2
AGAP002601	2R	HC	0	Autosome	0
AGAP002602	2R	HC	1	Autosome	1
AGAP013296	2R	HC	1	Autosome	1
AGAP002603	2R	HC	1	Autosome	1
AGAP012994	2R	HC	1	Autosome	1
AGAP002604	2R	HC	1	Autosome	1
AGAP002605	2R	HC	1	Autosome	1
AGAP013156	2R	HC	4.39232	Autosome	20
AGAP002606	2R	HC	2.80735	Autosome	6
AGAP002607	2R	HC	1	Autosome	1
AGAP002608	2R	HC	1	Autosome	1
AGAP013336	2R	HC	3	Autosome	7
AGAP002609	2R	HC	0	Autosome	0
AGAP002610	2R	HC	2.32193	Autosome	4
AGAP028478	2R	HC	0	Autosome	0
AGAP028479	2R	HC	1	Autosome	1
AGAP028480	2R	HC	0	Autosome	0
AGAP028481	2R	HC	0	Autosome	0
AGAP002612	2R	HC	0	Autosome	0
AGAP002613	2R	HC	0	Autosome	0
AGAP029201	2R	HC	0	Autosome	0
AGAP002614	2R	HC	0	Autosome	0
AGAP013074	2R	HC	2.58496	Autosome	5
AGAP012958	2R	HC	2.58496	Autosome	5
AGAP002615	2R	HC	0	Autosome	0
AGAP002616	2R	HC	0	Autosome	0
AGAP002617	2R	HC	0	Autosome	0
AGAP002618	2R	HC	0	Autosome	0
AGAP002619	2R	HC	3.45943	Autosome	10
AGAP002620	2R	HC	0	Autosome	0
AGAP002621	2R	HC	0	Autosome	0
AGAP002622	2R	HC	0	Autosome	0
AGAP013538	2R	HC	1	Autosome	1
AGAP002623	2R	HC	0	Autosome	0
AGAP002624	2R	HC	1	Autosome	1
AGAP002625	2R	HC	0	Autosome	0
AGAP013226	2R	HC	1.58496	Autosome	2
AGAP002626	2R	HC	2.58496	Autosome	5
AGAP002627	2R	HC	1	Autosome	1
AGAP002628	2R	HC	0	Autosome	0
AGAP002629	2R	HC	0	Autosome	0
AGAP002630	2R	HC	3.32193	Autosome	9
AGAP002631	2R	HC	0	Autosome	0
AGAP002632	2R	HC	0	Autosome	0
AGAP002636	2R	HC	0	Autosome	0
AGAP002637	2R	HC	0	Autosome	0
AGAP002638	2R	HC	0	Autosome	0
AGAP002641	2R	HC	0	Autosome	0
AGAP002644	2R	HC	1	Autosome	1
AGAP002642	2R	HC	0	Autosome	0
AGAP002643	2R	HC	0	Autosome	0
AGAP002645	2R	HC	4.32193	Autosome	19
AGAP013264	2R	HC	0	Autosome	0
AGAP013113	2R	HC	0	Autosome	0
AGAP002646	2R	HC	2.32193	Autosome	4
AGAP002647	2R	HC	3	Autosome	7
AGAP002648	2R	HC	0	Autosome	0
AGAP002649	2R	HC	3	Autosome	7
AGAP013321	2R	HC	0	Autosome	0
AGAP002650	2R	HC	0	Autosome	0
AGAP002651	2R	HC	3.58496	Autosome	11
AGAP002652	2R	HC	3.16993	Autosome	8
AGAP002653	2R	HC	2.58496	Autosome	5
AGAP002654	2R	HC	0	Autosome	0
AGAP002655	2R	HC	2.58496	Autosome	5
AGAP002656	2R	HC	0	Autosome	0
AGAP002657	2R	HC	2.58496	Autosome	5
AGAP002658	2R	HC	3	Autosome	7
AGAP002659	2R	HC	0	Autosome	0
AGAP002661	2R	HC	1.58496	Autosome	2
AGAP002662	2R	HC	0	Autosome	0
AGAP002663	2R	HC	3.80735	Autosome	13
AGAP002664	2R	HC	1	Autosome	1
AGAP002665	2R	HC	1	Autosome	1
AGAP002666	2R	HC	0	Autosome	0
AGAP002667	2R	HC	5.80735	Autosome	55
AGAP029550	2R	HC	1.58496	Autosome	2
AGAP002669	2R	HC	1	Autosome	1
AGAP002670	2R	HC	2.80735	Autosome	6
AGAP002671	2R	HC	2	Autosome	3
AGAP002672	2R	HC	0	Autosome	0
AGAP002674	2R	HC	0	Autosome	0
AGAP002677	2R	HC	0	Autosome	0
AGAP013200	2R	HC	0	Autosome	0
AGAP002678	2R	HC	0	Autosome	0
AGAP029115	2R	HC	0	Autosome	0
AGAP002680	2R	HC	1	Autosome	1
AGAP029129	2R	HC	1.58496	Autosome	2
AGAP002683	2R	HC	0	Autosome	0
AGAP002684	2R	HC	0	Autosome	0
AGAP002685	2R	HC	6.40939	Autosome	84
AGAP002686	2R	HC	2.32193	Autosome	4
AGAP002687	2R	HC	0	Autosome	0
AGAP029101	2R	HC	2	Autosome	3
AGAP002689	2R	HC	0	Autosome	0
AGAP002690	2R	HC	0	Autosome	0
AGAP002691	2R	HC	0	Autosome	0
AGAP029388	2R	HC	0	Autosome	0
AGAP002692	2R	HC	1	Autosome	1
AGAP002693	2R	HC	0	Autosome	0
AGAP002695	2R	HC	1.58496	Autosome	2
AGAP002696	2R	HC	0	Autosome	0
AGAP002703	2R	HC	0	Autosome	0
AGAP013309	2R	HC	0	Autosome	0
AGAP002704	2R	HC	2.58496	Autosome	5
AGAP002705	2R	HC	0	Autosome	0
AGAP002706	2R	HC	2.58496	Autosome	5
AGAP002707	2R	HC	0	Autosome	0
AGAP002710	2R	HC	0	Autosome	0
AGAP002711	2R	HC	1.58496	Autosome	2
AGAP002712	2R	HC	2.32193	Autosome	4
AGAP002713	2R	HC	1	Autosome	1
AGAP002715	2R	HC	2	Autosome	3
AGAP002717	2R	HC	0	Autosome	0
AGAP002718	2R	HC	0	Autosome	0
AGAP002719	2R	HC	0	Autosome	0
AGAP002720	2R	HC	0	Autosome	0
AGAP002721	2R	HC	0	Autosome	0
AGAP002722	2R	HC	0	Autosome	0
AGAP002723	2R	HC	0	Autosome	0
AGAP002724	2R	HC	0	Autosome	0
AGAP002725	2R	HC	0	Autosome	0
AGAP028482	2R	HC	0	Autosome	0
AGAP002727	2R	HC	0	Autosome	0
AGAP002728	2R	HC	2.32193	Autosome	4
AGAP002729	2R	HC	3.32193	Autosome	9
AGAP002730	2R	HC	1	Autosome	1
AGAP002731	2R	HC	1	Autosome	1
AGAP002732	2R	HC	1	Autosome	1
AGAP002733	2R	HC	1	Autosome	1
AGAP002734	2R	HC	0	Autosome	0
AGAP002735	2R	HC	1.58496	Autosome	2
AGAP002736	2R	HC	1.58496	Autosome	2
AGAP002737	2R	HC	0	Autosome	0
AGAP002738	2R	HC	1	Autosome	1
AGAP002739	2R	HC	0	Autosome	0
AGAP013044	2R	HC	0	Autosome	0
AGAP002740	2R	HC	1	Autosome	1
AGAP002741	2R	HC	5.58496	Autosome	47
AGAP002742	2R	HC	2.32193	Autosome	4
AGAP013298	2R	HC	0	Autosome	0
AGAP002744	2R	HC	0	Autosome	0
AGAP028610	2R	HC	0	Autosome	0
AGAP002747	2R	HC	1	Autosome	1
AGAP002748	2R	HC	1	Autosome	1
AGAP002750	2R	HC	0	Autosome	0
AGAP002751	2R	HC	0	Autosome	0
AGAP002752	2R	HC	2.58496	Autosome	5
AGAP002753	2R	HC	0	Autosome	0
AGAP002754	2R	HC	4.64386	Autosome	24
AGAP002757	2R	HC	1	Autosome	1
AGAP002755	2R	HC	0	Autosome	0
AGAP002756	2R	HC	1	Autosome	1
AGAP002758	2R	HC	1	Autosome	1
AGAP002759	2R	HC	3.45943	Autosome	10
AGAP002760	2R	HC	1	Autosome	1
AGAP002761	2R	HC	1	Autosome	1
AGAP002762	2R	HC	2.58496	Autosome	5
AGAP013363	2R	HC	0	Autosome	0
AGAP013285	2R	HC	0	Autosome	0
AGAP002763	2R	HC	0	Autosome	0
AGAP013416	2R	HC	1	Autosome	1
AGAP013026	2R	HC	2	Autosome	3
AGAP002764	2R	HC	1.58496	Autosome	2
AGAP002765	2R	HC	0	Autosome	0
AGAP002766	2R	HC	0	Autosome	0
AGAP002767	2R	HC	0	Autosome	0
AGAP002769	2R	HC	0	Autosome	0
AGAP002770	2R	HC	1	Autosome	1
AGAP029386	2R	HC	1	Autosome	1
AGAP002771	2R	HC	0	Autosome	0
AGAP029676	2R	HC	0	Autosome	0
AGAP029639	2R	HC	0	Autosome	0
AGAP002775	2R	HC	0	Autosome	0
AGAP002776	2R	HC	1	Autosome	1
AGAP002777	2R	HC	2.32193	Autosome	4
AGAP013266	2R	HC	0	Autosome	0
AGAP002778	2R	HC	0	Autosome	0
AGAP002779	2R	HC	3.32193	Autosome	9
AGAP002780	2R	HC	2.80735	Autosome	6
AGAP002781	2R	HC	1.58496	Autosome	2
AGAP002782	2R	HC	0	Autosome	0
AGAP013378	2R	HC	0	Autosome	0
AGAP013010	2R	HC	0	Autosome	0
AGAP002783	2R	HC	0	Autosome	0
AGAP002784	2R	HC	0	Autosome	0
AGAP013343	2R	HC	1	Autosome	1
AGAP002787	2R	HC	0	Autosome	0
AGAP002788	2R	HC	3.58496	Autosome	11
AGAP002789	2R	HC	0	Autosome	0
AGAP002790	2R	HC	0	Autosome	0
AGAP002791	2R	HC	0	Autosome	0
AGAP013237	2R	HC	3.32193	Autosome	9
AGAP002792	2R	HC	0	Autosome	0
AGAP002793	2R	HC	2.32193	Autosome	4
AGAP002795	2R	HC	1	Autosome	1
AGAP002796	2R	HC	0	Autosome	0
AGAP002797	2R	HC	0	Autosome	0
AGAP002798	2R	HC	0	Autosome	0
AGAP002799	2R	HC	0	Autosome	0
AGAP002800	2R	HC	0	Autosome	0
AGAP002801	2R	HC	1	Autosome	1
AGAP002802	2R	HC	2.32193	Autosome	4
AGAP002803	2R	HC	0	Autosome	0
AGAP002804	2R	HC	0	Autosome	0
AGAP002805	2R	HC	0	Autosome	0
AGAP002807	2R	HC	4	Autosome	15
AGAP002808	2R	HC	1.58496	Autosome	2
AGAP002809	2R	HC	0	Autosome	0
AGAP029381	2R	HC	0	Autosome	0
AGAP002810	2R	HC	0	Autosome	0
AGAP002811	2R	HC	0	Autosome	0
AGAP002812	2R	HC	2.32193	Autosome	4
AGAP013089	2R	HC	0	Autosome	0
AGAP002814	2R	HC	0	Autosome	0
AGAP002816	2R	HC	1	Autosome	1
AGAP029939	2R	HC	2.58496	Autosome	5
AGAP002818	2R	HC	0	Autosome	0
AGAP002819	2R	HC	0	Autosome	0
AGAP002820	2R	HC	0	Autosome	0
AGAP002821	2R	HC	2.32193	Autosome	4
AGAP002822	2R	HC	0	Autosome	0
AGAP002823	2R	HC	3	Autosome	7
AGAP002824	2R	HC	0	Autosome	0
AGAP002825	2R	HC	0	Autosome	0
AGAP002826	2R	HC	0	Autosome	0
AGAP002828	2R	HC	0	Autosome	0
AGAP002829	2R	HC	0	Autosome	0
AGAP002830	2R	HC	0	Autosome	0
AGAP002831	2R	HC	0	Autosome	0
AGAP002832	2R	HC	1	Autosome	1
AGAP002835	2R	HC	0	Autosome	0
AGAP002836	2R	HC	0	Autosome	0
AGAP002837	2R	HC	0	Autosome	0
AGAP013054	2R	HC	1.58496	Autosome	2
AGAP002838	2R	HC	0	Autosome	0
AGAP013404	2R	HC	0	Autosome	0
AGAP002839	2R	HC	1	Autosome	1
AGAP002840	2R	HC	0	Autosome	0
AGAP013351	2R	HC	2.58496	Autosome	5
AGAP002841	2R	HC	1	Autosome	1
AGAP002846	2R	HC	0	Autosome	0
AGAP013388	2R	HC	0	Autosome	0
AGAP002847	2R	HC	0	Autosome	0
AGAP002848	2R	HC	1	Autosome	1
AGAP002849	2R	HC	0	Autosome	0
AGAP002850	2R	HC	0	Autosome	0
AGAP002851	2R	HC	0	Autosome	0
AGAP002855	2R	HC	0	Autosome	0
AGAP002856	2R	HC	0	Autosome	0
AGAP013529	2R	HC	0	Autosome	0
AGAP013314	2R	HC	0	Autosome	0
AGAP002857	2R	HC	1	Autosome	1
AGAP002858	2R	HC	5.04439	Autosome	32
AGAP002859	2R	HC	2.58496	Autosome	5
AGAP002862	2R	HC	0	Autosome	0
AGAP013128	2R	HC	0	Autosome	0
AGAP002868	2R	HC	0	Autosome	0
AGAP002869	2R	HC	0	Autosome	0
AGAP013202	2R	HC	0	Autosome	0
AGAP000586	2R	HC	1	Autosome	1
AGAP002872	2R	HC	0	Autosome	0
AGAP029190	2R	HC	2.32193	Autosome	4
AGAP002874	2R	HC	1	Autosome	1
AGAP002875	2R	HC	1	Autosome	1
AGAP013244	2R	HC	0	Autosome	0
AGAP002876	2R	HC	0	Autosome	0
AGAP002877	2R	HC	0	Autosome	0
AGAP002878	2R	HC	5.24793	Autosome	37
AGAP002879	2R	HC	3.70044	Autosome	12
AGAP002880	2R	HC	3	Autosome	7
AGAP002881	2R	HC	0	Autosome	0
AGAP002883	2R	HC	1	Autosome	1
AGAP013115	2R	HC	0	Autosome	0
AGAP002884	2R	HC	3.32193	Autosome	9
AGAP002885	2R	HC	0	Autosome	0
AGAP002886	2R	HC	0	Autosome	0
AGAP002888	2R	HC	0	Autosome	0
AGAP013540	2R	HC	0	Autosome	0
AGAP002889	2R	HC	4.58496	Autosome	23
AGAP002890	2R	HC	1	Autosome	1
AGAP002891	2R	HC	0	Autosome	0
AGAP002892	2R	HC	1.58496	Autosome	2
AGAP002893	2R	HC	0	Autosome	0
AGAP002894	2R	HC	0	Autosome	0
AGAP002895	2R	HC	1	Autosome	1
AGAP002896	2R	HC	2.32193	Autosome	4
AGAP002898	2R	HC	0	Autosome	0
AGAP013272	2R	HC	0	Autosome	0
AGAP013261	2R	HC	0	Autosome	0
AGAP013347	2R	HC	0	Autosome	0
AGAP013212	2R	HC	1	Autosome	1
AGAP013394	2R	HC	1	Autosome	1
AGAP002899	2R	HC	0	Autosome	0
AGAP002900	2R	HC	0	Autosome	0
AGAP002901	2R	HC	1	Autosome	1
AGAP002902	2R	HC	1	Autosome	1
AGAP002903	2R	HC	0	Autosome	0
AGAP002904	2R	HC	0	Autosome	0
AGAP002905	2R	HC	0	Autosome	0
AGAP002906	2R	HC	1.58496	Autosome	2
AGAP002907	2R	HC	0	Autosome	0
AGAP013354	2R	HC	1	Autosome	1
AGAP002908	2R	HC	1.58496	Autosome	2
AGAP002909	2R	HC	1	Autosome	1
AGAP002911	2R	HC	0	Autosome	0
AGAP002912	2R	HC	0	Autosome	0
AGAP002913	2R	HC	1.58496	Autosome	2
AGAP002914	2R	HC	0	Autosome	0
AGAP002915	2R	HC	3.32193	Autosome	9
AGAP002916	2R	HC	0	Autosome	0
AGAP002917	2R	HC	2.32193	Autosome	4
AGAP002918	2R	HC	1.58496	Autosome	2
AGAP002919	2R	HC	2.80735	Autosome	6
AGAP002920	2R	HC	1.58496	Autosome	2
AGAP002921	2R	HC	5.04439	Autosome	32
AGAP002922	2R	HC	1	Autosome	1
AGAP002923	2R	HC	2	Autosome	3
AGAP002924	2R	HC	4.64386	Autosome	24
AGAP002925	2R	HC	1	Autosome	1
AGAP029162	2R	HC	0	Autosome	0
AGAP002926	2R	HC	1	Autosome	1
AGAP029487	2R	HC	1	Autosome	1
AGAP029377	2R	HC	0	Autosome	0
AGAP002929	2R	HC	1	Autosome	1
AGAP002931	2R	HC	3.45943	Autosome	10
AGAP002932	2R	HC	0	Autosome	0
AGAP013008	2R	HC	1	Autosome	1
AGAP002933	2R	HC	2	Autosome	3
AGAP002935	2R	HC	4.16993	Autosome	17
AGAP002936	2R	HC	0	Autosome	0
AGAP002937	2R	HC	0	Autosome	0
AGAP002939	2R	HC	1.58496	Autosome	2
AGAP029803	2R	HC	1	Autosome	1
AGAP002942	2R	HC	4.08746	Autosome	16
AGAP013412	2R	HC	1	Autosome	1
AGAP002943	2R	HC	0	Autosome	0
AGAP002945	2R	HC	2	Autosome	3
AGAP002947	2R	HC	0	Autosome	0
AGAP013516	2R	HC	1.58496	Autosome	2
AGAP002948	2R	HC	2	Autosome	3
AGAP002949	2R	HC	1	Autosome	1
AGAP002950	2R	HC	0	Autosome	0
AGAP002952	2R	HC	1.58496	Autosome	2
AGAP002951	2R	HC	2	Autosome	3
AGAP002953	2R	HC	0	Autosome	0
AGAP002954	2R	HC	2	Autosome	3
AGAP002955	2R	HC	0	Autosome	0
AGAP002956	2R	HC	2.80735	Autosome	6
AGAP002957	2R	HC	1	Autosome	1
AGAP002958	2R	HC	1	Autosome	1
AGAP002959	2R	HC	0	Autosome	0
AGAP002960	2R	HC	0	Autosome	0
AGAP002961	2R	HC	1	Autosome	1
AGAP002962	2R	HC	2	Autosome	3
AGAP013267	2R	HC	1	Autosome	1
AGAP013301	2R	HC	3.16993	Autosome	8
AGAP002966	2R	HC	2	Autosome	3
AGAP002967	2R	HC	0	Autosome	0
AGAP002968	2R	HC	0	Autosome	0
AGAP002969	2R	HC	2.32193	Autosome	4
AGAP002970	2R	HC	2.32193	Autosome	4
AGAP002971	2R	HC	0	Autosome	0
AGAP002972	2R	HC	0	Autosome	0
AGAP013509	2R	HC	0	Autosome	0
AGAP002973	2R	HC	0	Autosome	0
AGAP002974	2R	HC	0	Autosome	0
AGAP013216	2R	HC	0	Autosome	0
AGAP002976	2R	HC	0	Autosome	0
AGAP002977	2R	HC	0	Autosome	0
AGAP002979	2R	HC	0	Autosome	0
AGAP002980	2R	HC	0	Autosome	0
AGAP002981	2R	HC	0	Autosome	0
AGAP013499	2R	HC	2	Autosome	3
AGAP002982	2R	HC	1.58496	Autosome	2
AGAP002983	2R	HC	1	Autosome	1
AGAP012955	2R	HC	0	Autosome	0
AGAP002984	2R	HC	0	Autosome	0
AGAP013286	2R	HC	2	Autosome	3
AGAP002985	2R	HC	0	Autosome	0
AGAP002986	2R	HC	2	Autosome	3
AGAP002988	2R	HC	1.58496	Autosome	2
AGAP002989	2R	HC	0	Autosome	0
AGAP002990	2R	HC	0	Autosome	0
AGAP002991	2R	HC	2.32193	Autosome	4
AGAP002996	2R	HC	2	Autosome	3
AGAP002997	2R	HC	1	Autosome	1
AGAP013119	2R	HC	2.32193	Autosome	4
AGAP029576	2R	HC	0	Autosome	0
AGAP002999	2R	HC	0	Autosome	0
AGAP003000	2R	HC	1	Autosome	1
AGAP003001	2R	HC	0	Autosome	0
AGAP013545	2R	HC	0	Autosome	0
AGAP013105	2R	HC	0	Autosome	0
AGAP003002	2R	HC	2.32193	Autosome	4
AGAP003003	2R	HC	1.58496	Autosome	2
AGAP003004	2R	HC	1	Autosome	1
AGAP003005	2R	HC	1	Autosome	1
AGAP003006	2R	HC	1.58496	Autosome	2
AGAP029915	2R	HC	0	Autosome	0
AGAP003007	2R	HC	0	Autosome	0
AGAP029916	2R	HC	3.80735	Autosome	13
AGAP003009	2R	HC	0	Autosome	0
AGAP029391	2R	HC	0	Autosome	0
AGAP003010	2R	HC	0	Autosome	0
AGAP003012	2R	HC	0	Autosome	0
AGAP003013	2R	HC	1	Autosome	1
AGAP003014	2R	HC	2.58496	Autosome	5
AGAP003015	2R	HC	0	Autosome	0
AGAP003016	2R	HC	3.45943	Autosome	10
AGAP003018	2R	HC	2	Autosome	3
AGAP003017	2R	HC	2.58496	Autosome	5
AGAP003019	2R	HC	1	Autosome	1
AGAP003020	2R	HC	0	Autosome	0
AGAP003021	2R	HC	1.58496	Autosome	2
AGAP003022	2R	HC	2.32193	Autosome	4
AGAP003023	2R	HC	3	Autosome	7
AGAP003024	2R	HC	2	Autosome	3
AGAP003025	2R	HC	5.93074	Autosome	60
AGAP003026	2R	HC	0	Autosome	0
AGAP003027	2R	HC	0	Autosome	0
AGAP029392	2R	HC	0	Autosome	0
AGAP003028	2R	HC	0	Autosome	0
AGAP003029	2R	HC	0	Autosome	0
AGAP003030	2R	HC	0	Autosome	0
AGAP028611	2R	HC	0	Autosome	0
AGAP003032	2R	HC	0	Autosome	0
AGAP013505	2R	HC	0	Autosome	0
AGAP003033	2R	HC	0	Autosome	0
AGAP003034	2R	HC	0	Autosome	0
AGAP003035	2R	HC	1	Autosome	1
AGAP003036	2R	HC	3.58496	Autosome	11
AGAP003037	2R	HC	0	Autosome	0
AGAP003038	2R	HC	0	Autosome	0
AGAP013029	2R	HC	1	Autosome	1
AGAP003039	2R	HC	0	Autosome	0
AGAP003040	2R	HC	0	Autosome	0
AGAP003041	2R	HC	1	Autosome	1
AGAP003042	2R	HC	0	Autosome	0
AGAP003043	2R	HC	4	Autosome	15
AGAP003047	2R	HC	5.24793	Autosome	37
AGAP003048	2R	HC	2.32193	Autosome	4
AGAP003049	2R	HC	0	Autosome	0
AGAP003050	2R	HC	0	Autosome	0
AGAP003051	2R	HC	0	Autosome	0
AGAP003052	2R	HC	2.32193	Autosome	4
AGAP003057	2R	HC	1	Autosome	1
AGAP029769	2R	HC	0	Autosome	0
AGAP003059	2R	HC	0	Autosome	0
AGAP003060	2R	HC	0	Autosome	0
AGAP029394	2R	HC	1	Autosome	1
AGAP003061	2R	HC	0	Autosome	0
AGAP003062	2R	HC	0	Autosome	0
AGAP003063	2R	HC	0	Autosome	0
AGAP003064	2R	HC	0	Autosome	0
AGAP003068	2R	HC	0	Autosome	0
AGAP003066	2R	HC	0	Autosome	0
AGAP003067	2R	HC	0	Autosome	0
AGAP003069	2R	HC	3	Autosome	7
AGAP003070	2R	HC	0	Autosome	0
AGAP003071	2R	HC	2.58496	Autosome	5
AGAP003073	2R	HC	1	Autosome	1
AGAP003075	2R	HC	0	Autosome	0
AGAP003074	2R	HC	1.58496	Autosome	2
AGAP003076	2R	HC	0	Autosome	0
AGAP003077	2R	HC	0	Autosome	0
AGAP003078	2R	HC	0	Autosome	0
AGAP003080	2R	HC	1	Autosome	1
AGAP003081	2R	HC	0	Autosome	0
AGAP003082	2R	HC	0	Autosome	0
AGAP003083	2R	HC	0	Autosome	0
AGAP029577	2R	HC	2.80735	Autosome	6
AGAP003085	2R	HC	1	Autosome	1
AGAP003088	2R	HC	3.90689	Autosome	14
AGAP003089	2R	HC	2.32193	Autosome	4
AGAP003090	2R	HC	1.58496	Autosome	2
AGAP003091	2R	HC	0	Autosome	0
AGAP003092	2R	HC	1	Autosome	1
AGAP003093	2R	HC	0	Autosome	0
AGAP003094	2R	HC	3.16993	Autosome	8
AGAP003095	2R	HC	0	Autosome	0
AGAP003097	2R	HC	1	Autosome	1
AGAP003099	2R	HC	2	Autosome	3
AGAP003106	2R	HC	2	Autosome	3
AGAP003108	2R	HC	2	Autosome	3
AGAP003109	2R	HC	3	Autosome	7
AGAP003111	2R	HC	0	Autosome	0
AGAP003112	2R	HC	0	Autosome	0
AGAP003114	2R	HC	2	Autosome	3
AGAP003115	2R	HC	0	Autosome	0
AGAP003116	2R	HC	5.08746	Autosome	33
AGAP029510	2R	HC	3	Autosome	7
AGAP003118	2R	HC	1	Autosome	1
AGAP013357	2R	HC	1	Autosome	1
AGAP003119	2R	HC	4.32193	Autosome	19
AGAP003120	2R	HC	1.58496	Autosome	2
AGAP003121	2R	HC	1.58496	Autosome	2
AGAP003123	2R	HC	0	Autosome	0
AGAP003124	2R	HC	1	Autosome	1
AGAP003125	2R	HC	1	Autosome	1
AGAP003126	2R	HC	1.58496	Autosome	2
AGAP003128	2R	HC	1	Autosome	1
AGAP003129	2R	HC	1	Autosome	1
AGAP029380	2R	HC	1	Autosome	1
AGAP003130	2R	HC	0	Autosome	0
AGAP003131	2R	HC	1	Autosome	1
AGAP003132	2R	HC	1.58496	Autosome	2
AGAP003133	2R	HC	1	Autosome	1
AGAP003134	2R	HC	3.70044	Autosome	12
AGAP003135	2R	HC	3.45943	Autosome	10
AGAP003136	2R	HC	1	Autosome	1
AGAP028724	2R	HC	1	Autosome	1
AGAP003137	2R	HC	1	Autosome	1
AGAP003138	2R	HC	0	Autosome	0
AGAP013465	2R	HC	0	Autosome	0
AGAP003139	2R	HC	0	Autosome	0
AGAP003140	2R	HC	0	Autosome	0
AGAP003141	2R	HC	0	Autosome	0
AGAP003142	2R	HC	1.58496	Autosome	2
AGAP003143	2R	HC	2.32193	Autosome	4
AGAP003144	2R	HC	0	Autosome	0
AGAP003145	2R	HC	0	Autosome	0
AGAP003146	2R	HC	0	Autosome	0
AGAP003147	2R	HC	0	Autosome	0
AGAP003148	2R	HC	0	Autosome	0
AGAP013060	2R	HC	0	Autosome	0
AGAP003151	2R	HC	1	Autosome	1
AGAP003153	2R	HC	1	Autosome	1
AGAP003154	2R	HC	2.32193	Autosome	4
AGAP003155	2R	HC	2	Autosome	3
AGAP003156	2R	HC	0	Autosome	0
AGAP003157	2R	HC	0	Autosome	0
AGAP003158	2R	HC	0	Autosome	0
AGAP003159	2R	HC	0	Autosome	0
AGAP003160	2R	HC	2	Autosome	3
AGAP003161	2R	HC	1	Autosome	1
AGAP003162	2R	HC	0	Autosome	0
AGAP003164	2R	HC	0	Autosome	0
AGAP003165	2R	HC	1.58496	Autosome	2
AGAP028405	2R	HC	0	Autosome	0
AGAP003166	2R	HC	0	Autosome	0
AGAP003167	2R	HC	0	Autosome	0
AGAP003168	2R	HC	1	Autosome	1
AGAP003170	2R	HC	1.58496	Autosome	2
AGAP003171	2R	HC	0	Autosome	0
AGAP003172	2R	HC	0	Autosome	0
AGAP003173	2R	HC	0	Autosome	0
AGAP003174	2R	HC	1	Autosome	1
AGAP003175	2R	HC	0	Autosome	0
AGAP003176	2R	HC	0	Autosome	0
AGAP003177	2R	HC	3	Autosome	7
AGAP013292	2R	HC	1	Autosome	1
AGAP003178	2R	HC	1.58496	Autosome	2
AGAP003179	2R	HC	0	Autosome	0
AGAP003180	2R	HC	0	Autosome	0
AGAP029060	2R	HC	0	Autosome	0
AGAP003181	2R	HC	2.58496	Autosome	5
AGAP003182	2R	HC	2	Autosome	3
AGAP003183	2R	HC	1	Autosome	1
AGAP003184	2R	HC	1	Autosome	1
AGAP003185	2R	HC	0	Autosome	0
AGAP003186	2R	HC	0	Autosome	0
AGAP003187	2R	HC	1	Autosome	1
AGAP003189	2R	HC	0	Autosome	0
AGAP029390	2R	HC	0	Autosome	0
AGAP003190	2R	HC	0	Autosome	0
AGAP003191	2R	HC	0	Autosome	0
AGAP003192	2R	HC	2.80735	Autosome	6
AGAP003193	2R	HC	1	Autosome	1
AGAP003194	2R	HC	0	Autosome	0
AGAP029393	2R	HC	0	Autosome	0
AGAP003195	2R	HC	0	Autosome	0
AGAP003196	2R	HC	0	Autosome	0
AGAP003197	2R	HC	0	Autosome	0
AGAP013219	2R	HC	0	Autosome	0
AGAP003198	2R	HC	0	Autosome	0
AGAP003199	2R	HC	1.58496	Autosome	2
AGAP029379	2R	HC	0	Autosome	0
AGAP012981	2R	HC	0	Autosome	0
AGAP003201	2R	HC	0	Autosome	0
AGAP013035	2R	HC	1	Autosome	1
AGAP003200	2R	HC	1	Autosome	1
AGAP003202	2R	HC	1	Autosome	1
AGAP003203	2R	HC	2	Autosome	3
AGAP003204	2R	HC	0	Autosome	0
AGAP003205	2R	HC	0	Autosome	0
AGAP003206	2R	HC	0	Autosome	0
AGAP003207	2R	HC	2.80735	Autosome	6
AGAP003208	2R	HC	1	Autosome	1
AGAP003209	2R	HC	0	Autosome	0
AGAP003211	2R	HC	0	Autosome	0
AGAP003212	2R	HC	1	Autosome	1
AGAP003213	2R	HC	0	Autosome	0
AGAP003214	2R	HC	0	Autosome	0
AGAP003215	2R	HC	1.58496	Autosome	2
AGAP003216	2R	HC	1.58496	Autosome	2
[truncated: 87,873 more rows]
